# Supplementary material for: Integrative Analysis of Gene Expression and DNA Methylation Depicting the Impact of Obesity on Breast Cancer
Source: Front Cell Dev Biol. 2022 Mar 8;10:818082. doi: 10.3389/fcell.2022.818082 (PMC8957964; doi:10.3389/fcell.2022.818082)
Supplement: Supplementary file 1 [file Table1.XLS]

## Sheet: Training set
ID	DM-BMI	BMI
GSM2350679	30.3196	33.89
GSM2350680	25.1712	25.82
GSM2350681	33.8889	31.07
GSM2350682	26.4299	19.57
GSM2350683	24.9778	26.57
GSM2350684	28.2848	28.32
GSM2350685	31.3241	25.86
GSM2350686	27.4295	29.76
GSM2350687	29.1951	38.27
GSM2350688	25.0937	19.58
GSM2350689	27.261	31.32
GSM2350690	30.0807	33.28
GSM2350691	31.6474	24.44
GSM2350692	25.5475	18.02
GSM2350693	27.9058	22.13
GSM2350694	31.5395	35.01
GSM2350695	30.0376	30.22
GSM2350696	31.8735	28.29
GSM2350697	26.8222	28.34
GSM2350698	26.2384	24.33
GSM2350699	36.6089	44.62
GSM2350700	27.2986	22.71
GSM2350701	25.6557	22.48
GSM2350702	29.8487	33.06
GSM2350703	29.3871	32.45
GSM2350704	29.9363	42.6
GSM2350705	26.2408	25.74
GSM2350706	32.4638	27.43
GSM2350707	26.7246	27.29
GSM2350708	26.7109	25.85
GSM2350709	29.8355	30.91
GSM2350710	26.8538	25.01
GSM2350711	33.1584	34.38
GSM2350712	30.8092	29.43
GSM2350713	31.1149	29.99
GSM2350714	27.1409	24.56
GSM2350715	30.1893	37.41
GSM2350716	31.3814	37.36
GSM2350717	25.4589	20.95
GSM2350718	27.2775	27.98
GSM2350719	33.4639	32.92
GSM2350720	25.7572	26.09
GSM2350721	24.97	21.97
GSM2350722	26.182	19.97
GSM2350723	24.9939	19.69
GSM2350724	26.3568	19.3
GSM2350725	38.1801	53.74
GSM2350726	13.248	6.07
GSM2350727	27.661	22.15
GSM2350728	26.4001	24.27
GSM2350729	33.9711	45.17
GSM2350730	27.0774	23.62
GSM2350731	29.7259	35.84
GSM2350732	27.0624	26.79
GSM2350733	28.7095	31.88
GSM2350734	30.849	37.56
GSM2350735	33.466	31.58
GSM2350736	31.8961	29.08
GSM2350737	25.6917	16.78
GSM2350738	26.6609	23.38
GSM2350739	24.2989	22.59
GSM2350740	24.448	21.45
GSM2350741	26.6583	29.78
GSM2350742	28.1692	34.33
GSM2350743	28.0357	29.86
GSM2350744	23.6738	21.77
GSM2350745	30.4372	36.61
GSM2350746	31.2001	31.35
GSM2350747	25.6112	22.49
GSM2350748	31.201	37.94
GSM2350749	28.9234	22.3
GSM2350750	25.224	28.35
GSM2350751	27.2308	21.97
GSM2350752	25.7858	20.67
GSM2350753	25.014	21.13
GSM2350754	28.6549	24.27
GSM2350755	27.9229	25.54
GSM2350756	28.6689	29.35
GSM2350757	26.487	22.14
GSM2350758	26.9509	21.92
GSM2350759	25.5501	21.21
GSM2350760	25.1201	24.62
GSM2350761	28.3944	28.66
GSM2350762	30.816	27.43
GSM2350763	29.8831	35.32
GSM2350764	28.3545	24.53
GSM2350765	28.3157	22.86
GSM2350766	25.9432	20.47
GSM2350767	27.5918	25.24
GSM2350768	29.6724	25
GSM2350769	31.4309	27.46
GSM2350770	27.353	22.14
GSM2350771	34.7739	41.8
GSM2350772	26.7413	16.81
GSM2350773	26.8249	22.63
GSM2350774	27.6582	28.35
GSM2350775	27.0657	24.2
GSM2350776	25.7381	24.03
GSM2350777	28.4397	28.79
GSM2350778	26.3646	23.72
GSM2719518	27.1882	22.71
GSM2719519	30.9002	31.01
GSM2719520	25.3891	20.8
GSM2719521	29.2438	39.85
GSM2719522	29.1571	28.83
GSM2719523	28.1988	31
GSM2719524	27.5119	25.84
GSM2719525	27.6806	30.89
GSM2719526	30.743	31
GSM2719527	33.1412	31.74
GSM2719528	33.1765	37.7
GSM2719529	32.1443	42.76
GSM2719530	34.6201	41.01
GSM2719531	27.6743	28.9
GSM2719532	28.4967	28.34
GSM2719533	32.9725	44.12
GSM2719534	31.3675	32.12
GSM2719535	29.921	31.61
GSM2719536	33.4015	39.3
GSM2719537	28.9231	25.74
GSM2719538	32.4439	39.93
GSM2719539	30.2428	33.45
GSM2719540	27.9049	23.08
GSM2719541	27.4555	25.79
GSM2719542	31.6761	35.02
GSM2719543	30.4014	29.05
GSM2719544	26.0904	23.17
GSM2719545	25.7265	20.78
GSM2719546	27.5653	36.02
GSM2719547	25.5223	21.25
GSM2719548	27.2551	23.63
GSM2719549	27.979	29.95
GSM2719550	27.3349	24.8
GSM2719551	27.6779	26.15
GSM2719552	28.5236	23.43
GSM2719553	28.5437	28.24
GSM2719554	28.6929	28.52
GSM2719555	33.3008	34.33
GSM2719556	27.8612	28.13
GSM2719557	29.2415	33.45
GSM2719558	31.339	39.22
GSM2719559	27.5351	32.69
GSM2719560	30.9954	39.93
GSM2719561	27.6677	22.96
GSM2719562	29.7179	36.31
GSM2719563	25.6707	20.59
GSM2719564	26.1163	25.29
GSM2719565	28.2844	30.22
GSM2719566	27.7133	25.69
GSM2719567	28.4889	30.18
GSM2719568	27.189	26.52
GSM2719569	29.3168	24.8
GSM2719570	28.2908	28.91
GSM2719571	25.6821	21.45
GSM2719572	34.181	42.13
GSM2719573	31.7289	35.42
GSM2719574	29.0257	25.4
GSM2719575	26.6319	22.8
GSM2719576	27.9947	33.65
GSM2719577	27.1204	32.19
GSM2719578	28.0735	26.14
GSM2719579	27.5796	25.39
GSM2719580	26.1498	26.92
GSM2719581	29.1713	21.77
GSM2719582	28.8461	26.63
GSM2719583	30.7076	30.23
GSM2719584	27.8058	33.2
GSM2719585	31.5849	45.48
GSM2719586	25.7451	25.24
GSM2719587	25.4181	23.69
GSM2719588	30.11	31.01
GSM2719589	27.4773	27.46
GSM2719590	29.5497	27.29
GSM2719591	29.0018	28.24
GSM2719592	24.9135	23.96
GSM2719593	26.6743	25.7
GSM2719594	34.4296	31.3
GSM2719595	26.7362	25.68
GSM2719596	31.3612	29.18
GSM2719597	28.4487	28.66
GSM2719598	29.1311	27.44
GSM2719599	32.1431	43.4
GSM2719600	30.5084	29.05
GSM2719601	30.0768	34.33
GSM2719602	30.9724	38.26
GSM2719603	27.6658	31.31
GSM2719604	33.8994	34.21
GSM2719605	31.525	41.97
GSM2719606	29.9583	28.53
GSM2719607	32.7839	38.45
GSM2719608	28.006	33.28
GSM2719609	27.8937	33.12
GSM2719610	27.162	25.82
GSM2719611	26.447	28.89
GSM2719612	25.889	25.85
GSM2719613	29.9889	29.45
GSM2719614	26.2066	25.29
GSM2719615	30.5407	30.66
GSM2719616	28.2537	23.69
GSM2719617	27.4453	27.25
GSM2719618	32.4037	33.32
GSM2719619	26.785	23.67
GSM2719620	28.8799	21.58
GSM2719621	25.9958	25.82
GSM2719622	24.7722	22.59
GSM2719623	29.1998	37.76
GSM2719624	26.6413	22.96
GSM2719625	32.0346	36.31
GSM2719626	29.0923	27.45
GSM2719627	28.4323	33.65
GSM2719628	28.2864	30.66
GSM2719629	27.1121	23.99
GSM2719630	26.393	24.89
GSM2719631	30.9341	25.74
GSM2719632	26.4895	24.2
GSM2719633	33.8326	43.26
GSM2719634	26.8857	30.23
GSM2719635	27.3899	28.9
GSM2719636	27.8573	21.08
GSM2719637	27.4023	29.95
GSM2719638	28.2076	29.7

## Sheet: Validation set 1
ID	DM-BMI	BMI
GSM1658462	25.6693	35.1
GSM1658463	26.4761	27.6
GSM1658464	28.2877	28.3
GSM1658465	25.3105	17.8
GSM1658466	26.0417	20.3
GSM1658467	32.3707	29.6
GSM1658468	25.5664	18.7
GSM1658469	28.0054	19.6
GSM1658470	25.5256	23.8
GSM1658471	27.7723	26.4
GSM1658472	30.469	27.3
GSM1658473	32.1706	34.8
GSM1658474	27.3791	24.7
GSM1658475	28.5492	31.9
GSM1658476	28.737	28.2
GSM1658477	29.1238	30.6
GSM1658478	28.8143	33.2
GSM1658480	31.2766	32.8
GSM1658481	23.2088	25.7
GSM1658484	27.5858	34
GSM1658493	28.4685	28.6
GSM1658502	27.0522	27.2
GSM1658520	24.8293	29.6
GSM1658521	23.594	27
GSM1658523	25.5055	28.5
GSM1658528	26.9658	23.2
GSM1914651	26.9788	23.8
GSM1914653	30.5127	25
GSM1914655	22.9554	19.5
GSM1914657	24.7146	14.6
GSM1914659	26.0693	24.9
GSM1914661	24.5373	28.6
GSM1914663	28.5041	24.8
GSM1914665	24.2049	24.9
GSM1914667	24.6749	22.7
GSM1914669	23.6521	15.9
GSM1914671	33.0423	38.2
GSM1914673	30.1566	37.6
GSM1914675	33.2597	62.7
GSM1914677	28.1261	32.7
GSM1914679	28.7564	22.8
GSM1914681	28.336	24.8
GSM1914683	31.7445	40.2
GSM1914685	28.1061	25.8

## Sheet: Validation set 2
ID	DM-BMI	BMI
GSM1658435	27.8856	42.7
GSM1658436	31.8274	53.4
GSM1658437	30.621	39
GSM1658438	33.7884	45.8
GSM1658439	31.3576	44.3
GSM1658440	25.9086	34.6
GSM1658441	32.3026	39.8
GSM1658442	25.9807	33.4
GSM1658443	32.2743	45.5
GSM1658444	27.4395	22
GSM1658445	24.6334	25.4
GSM1658446	29.1714	23.4
GSM1658447	24.9949	24.2
GSM1658448	26.3895	26
GSM1658449	28.2854	35.2
GSM1658450	29.2979	34
GSM1658451	32.5054	32.9
GSM1658452	28.7131	31.3
GSM1658453	29.9292	27.4
GSM1658454	30.3362	27.1
GSM1658455	30.4486	43.8
GSM1658456	28.3709	33.3
GSM1658457	30.1197	26.5
GSM1658458	25.7609	21.1
GSM1658459	27.2643	22
GSM1658460	29.6252	21.1
GSM1658461	27.7737	26.2
GSM1658479	30.0181	23.9
GSM1658482	27.8464	31.3
GSM1658483	28.6386	21.7
GSM1658485	29.4282	27.5
GSM1658486	27.5016	16.5
GSM1658487	31.3347	21.5
GSM1658488	26.3072	27.3
GSM1658489	30.0091	27.5
GSM1658490	27.8406	24.7
GSM1658491	30.2879	38.8
GSM1658492	28.2689	24.1
GSM1658494	32.3318	33.8
GSM1658495	27.0197	21.6
GSM1658496	31.3235	43.8
GSM1658497	30.996	35
GSM1658498	31.4104	31
GSM1658499	29.1765	30
GSM1658500	29.0711	26.8
GSM1658501	30.7296	35.3
GSM1658503	26.7656	22.9
GSM1658504	25.9443	18.7
GSM1658505	21.6501	24.9
GSM1658506	29.8268	28.3
GSM1658507	28.188	23
GSM1658508	27.6049	29.1
GSM1658509	26.4626	26.6
GSM1658510	27.9079	36.7
GSM1658511	29.0064	29.2
GSM1658512	29.2751	31.2
GSM1658513	24.5246	39.3
GSM1658514	27.5012	26.6
GSM1658515	26.0645	21.2
GSM1658516	30.057	38.6
GSM1658517	28.675	25.7
GSM1658518	29.9269	23.5
GSM1658519	29.0296	35.1
GSM1658522	27.0753	24.1
GSM1658524	29.0891	29
GSM1658525	30.9909	39.2
GSM1658526	26.1034	21.7
GSM1658527	25.9762	29.6
GSM1658529	26.4351	30.2
GSM1658530	27.0824	31.4
