# Supplementary material for: Integrative Analysis of Gene Expression and DNA Methylation Depicting the Impact of Obesity on Breast Cancer
Source: Front Cell Dev Biol. 2022 Mar 8;10:818082. doi: 10.3389/fcell.2022.818082 (PMC8957964; doi:10.3389/fcell.2022.818082)
Supplement: Supplementary file 2 [file Table4.XLS]

## Sheet: PD_TCGA含分子分型_CNP
ID	Survival status	OS.time	TMB/38	BMI	ER	PR	age_at_initial_pathologic_diagnosis	batch_number	menopause_status	CIBERSORT-B cells naive	CIBERSORT-B cells memory	CIBERSORT-Plasma cells	CIBERSORT-T cells CD8	CIBERSORT-T cells CD4 naive	CIBERSORT-T cells CD4 memory resting	CIBERSORT-T cells CD4 memory activated	CIBERSORT-T cells follicular helper	CIBERSORT-T cells regulatory (Tregs)	CIBERSORT-T cells gamma delta	CIBERSORT-NK cells resting	CIBERSORT-NK cells activated	CIBERSORT-Monocytes	CIBERSORT-Macrophages M0	CIBERSORT-Macrophages M1	CIBERSORT-Macrophages M2	CIBERSORT-Dendritic cells resting	CIBERSORT-Dendritic cells activated	CIBERSORT-Mast cells resting	CIBERSORT-Mast cells activated	CIBERSORT-Eosinophils	CIBERSORT-Neutrophils	CIBERSORT-P-value	CIBERSORT-Pearson Correlation	CIBERSORT-RMSE	estimate-StromalScore	estimate-ImmuneScore	estimate-ESTIMATEScore	MCPcounter-T cells	MCPcounter-CD8 T cells	MCPcounter-Cytotoxic lymphocytes	MCPcounter-B lineage	MCPcounter-NK cells	MCPcounter-Monocytic lineage	MCPcounter-Myeloid dendritic cells	MCPcounter-Neutrophils	MCPcounter-Endothelial cells	MCPcounter-Fibroblasts	Molecular subgroup	MYC(Segment_Mean)
TCGA-3C-AAAU-01	0	4047	0.605263	36.6883	Positive	Positive	55	379.35.0	Pre (<6 months since LMP AND no prior bilateral ovariectomy AND not on estrogen replacement)	0.00452282	0.075863	0.188586	0.0624357	0.00730604	0	0	0.0335823	0.000457034	0	0.0877509	0	0.00343876	0.182473	0.0476002	0.189893	0	0	0.116092	0	0	0	0	0.371224	0.932898	1952.25	2079.56	4031.81	0.427882	0.14808	0.1718	18.7014	0.0893495	1.7366	0.477194	2.80538	2.62401	92.5953	LumA	0.2576
TCGA-3C-AALI-01	0	4005	11.2368	40.6203	Positive	Positive	50	379.35.0	Post (prior bilateral ovariectomy OR >12 mo since LMP with no prior hysterectomy)	0.0194778	0.00643781	0.0813565	0.143381	0	0	0	0.056746	0.0567851	0.00333402	0	0.0625513	0	0.272072	0.0880108	0.166263	0	0	0.0411459	0	0	0.00243859	0.03	0.246923	0.990191	3541.4	5139.08	8680.47	2.79607	2.69833	2.1149	119.342	0.135238	3.80248	0.989703	1.85038	3.29066	242.099	Her2	0.2973
TCGA-3C-AALJ-01	0	1474	0.789474	46.3476	Positive	Positive	62	379.35.0	Post (prior bilateral ovariectomy OR >12 mo since LMP with no prior hysterectomy)	0.0548926	0	0.0628265	0.186307	0	0.0539026	0.0127882	0.0146509	0.0849034	0.00478507	0	0.0430867	0	0.21237	0.0847814	0.15628	0	0	0.0284259	0	0	0	0	0.455354	0.889751	3971.07	5131.7	9102.77	2.69448	2.49394	1.6231	42.3167	0.104957	4.44497	1.42478	3.58048	4.20946	269.06	LumB	0.7029
TCGA-3C-AALK-01	0	1448	1.21053	39.4077	Positive	Positive	52	379.35.0		0.0215813	0	0.147271	0.092789	0	0.0665357	0	0.0618124	0.0708244	0	0	0.0773344	0.00398639	0.00507094	0.0954455	0.183276	0.0795084	0.00686956	0.0697999	0.017601	0	0.000294132	0	0.324485	0.948237	4677.46	4185.89	8863.35	1.31811	0.738181	0.647477	70.3317	0.0876357	3.00785	1.58773	3.647	3.36997	597.968	LumA	0.0123
TCGA-4H-AAAK-01	0	348	0.526316	33.3885	Positive	Positive	50	379.35.0	Post (prior bilateral ovariectomy OR >12 mo since LMP with no prior hysterectomy)	0.0581237	0	0.0655038	0.0598962	0	0.120169	0	0.0578817	0.013325	0	0	0.0648925	0	0.111097	0.0676575	0.260099	0.00617548	0.0090815	0.106097	0	0	0	0.01	0.28366	0.964747	5031.47	4071.67	9103.14	1.02122	0.461841	0.347214	23.6635	0.0609697	3.50141	0.669401	2.46735	2.8284	674.768	LumA	0.5845
TCGA-5L-AAT0-01	0	1477	3.31579	34.8477	Positive	Positive	42	379.35.0	Post (prior bilateral ovariectomy OR >12 mo since LMP with no prior hysterectomy)	0.0316823	0.00865997	0.0559047	0.144524	0	0.126968	0	0.0435664	0.0384043	0.0132909	0	0.0815495	0	0.0705398	0.124038	0.169597	0.0294631	0	0.0559482	0	0	0.0058633	0.01	0.294955	0.96213	4924.16	5365.52	10289.7	2.50854	3.16426	1.45437	52.7189	0.152128	3.93768	1.83207	3.3755	3.93566	414.603	LumA	-0.0042
TCGA-5L-AAT1-01	0	1471	26.1316	40.4004	Positive	Positive	63	379.35.0	Post (prior bilateral ovariectomy OR >12 mo since LMP with no prior hysterectomy)	0	0.0235911	0.0521817	0.17787	0	0.0223057	0	0.0587485	0.0724668	0.0146571	0	0.114332	0.0012786	0.0451357	0.10987	0.131848	0.039155	0	0.133793	0	0	0.00276719	0	0.34758	0.93888	4873.54	6656.2	11529.7	4.20226	6.22361	3.71967	60.0044	0.232009	8.3739	3.25657	2.4445	4.3552	409.739	LumA	0.0078
TCGA-5T-A9QA-01	0	303	0.894737	43.4677	Positive	Negative	52	379.35.0		0	0.0375473	0.0239535	0.0775814	0	0.0664254	0.0564109	0	0.0183194	0	0	0.0531944	0	0.223084	0.0351256	0.376407	0	0	0	0.0319511	0	0	0.11	0.0981914	1.06525	497.123	2407.25	2904.38	0.261508	0.201168	0.461069	0.338984	0.0159533	2.40904	0.194685	2.12545	1.55738	16.2091	LumB	0.3566
TCGA-A1-A0SB-01	0	259	0	18.7466	Positive	Negative	70	117.79.0	Post (prior bilateral ovariectomy OR >12 mo since LMP with no prior hysterectomy)	0.0986541	0	0	0.113572	0	0.137855	0	0	0	0	0	0.0382559	0.0419084	0.0240535	0	0.340079	0	0.0808085	0.124813	0	0	0	0.75	-0.0147742	1.08084	2259.65	1006.73	3266.38	0.213593	0.925735	0.167951	1.02592	0.10494	1.51567	0.189826	2.09206	3.21201	107.008	Normal	0.0173
TCGA-A1-A0SE-01	0	1321	0.684211	34.9113	Positive	Positive	56	72.91.0	Pre (<6 months since LMP AND no prior bilateral ovariectomy AND not on estrogen replacement)	0.0617892	0	0.107043	0.140113	0	0.13199	0	0	0.0399142	0	0	0.0534555	0.0055508	0	0.0831875	0.0844409	0.094566	0	0.197119	0	0	0.000830708	0	0.333406	0.944623	4216.06	3091.28	7307.34	0.703297	1.45525	0.624818	32.3958	0.0695601	1.80043	1.33895	3.64311	4.19079	405.866	LumA	0.2347
TCGA-A1-A0SF-01	0	1463	1.07895	34.6332	Positive	Positive	54	117.79.0	Pre (<6 months since LMP AND no prior bilateral ovariectomy AND not on estrogen replacement)	0.0615057	0	0.262698	0.22696	0	0.107773	0	0	0.0164414	0.0043439	0	0.0620416	0.00515235	0.0172429	0.0411905	0.0897276	0.0345721	0.00105784	0.0692926	0	0	0	0	0.546745	0.836845	4063.71	4733.69	8797.4	2.44701	2.87815	1.92672	86.3981	0.126508	2.29237	2.82694	2.16287	4.75191	207.796	LumA	0.2034
TCGA-A1-A0SG-01	0	434	0.605263	38.067	Positive	Positive	61	117.79.0	Post (prior bilateral ovariectomy OR >12 mo since LMP with no prior hysterectomy)	0.140096	0.0561193	0.0783263	0.0403753	0	0.122524	0	0	0.00962952	0	0	0.0458911	0.000542365	0.0848457	0.0552415	0.151901	0.0609075	0	0.153601	0	0	0	0	0.468081	0.884309	4258.94	4169.56	8428.5	0.731616	0.807824	0.4216	11.9084	0.0730097	3.0791	1.53792	1.85545	3.27239	267.595	LumA	0.6962
TCGA-A1-A0SH-01	0	1437	2.15789	30.4847	Negative	Positive	39	72.91.0	Pre (<6 months since LMP AND no prior bilateral ovariectomy AND not on estrogen replacement)	0.114758	0	0.0755627	0.0160091	0	0.100619	0	0.00150238	0	0.00592597	0	0.0392123	0	0.11458	0.0258395	0.334346	0.00766972	0	0.15819	0	0	0.00578578	0.01	0.280423	0.971505	5691.72	3882.83	9574.55	0.410546	0.249553	0.159712	13.5401	0.0484507	3.79512	0.454673	3.3921	2.41233	1420.5	LumA	0.3176
TCGA-A1-A0SI-01	0	635	4.21053	43.4755	Positive	Positive	52	117.79.0		0.0943668	0	0.0682739	0.0592099	0	0.0898332	0.00848839	0.0780503	0.02163	0.022984	0	0.0546379	0	0.181914	0.0857678	0.144372	0.000306744	0	0.0889059	0.0012589	0	0	0	0.375006	0.92685	5444.47	5194.83	10639.3	1.73325	3.25909	1.69495	67.9523	0.115454	5.51632	1.27329	3.2801	3.0602	998.009	LumB	0.0207
TCGA-A1-A0SJ-01	0	416	0.657895	37.0996	Positive	Positive	39	72.91.0		0.0595588	0	0.155328	0.0627277	0	0.241482	0	0	0.035759	0	0	0.0561072	0.00569147	0.0843078	0.0630206	0.172701	0	0	0.0581952	0	0	0.00512136	0	0.376852	0.926659	4173.34	3557.76	7731.11	0.6682	0.704055	0.540642	75.2278	0.0562906	1.93562	1.47939	2.80256	5.94583	166.619	LumA	0.5593
TCGA-A1-A0SK-01	1	967	1.65789	20.8463	Negative	Negative	54	72.91.0	Indeterminate (neither Pre or Postmenopausal)	0	0.0570141	0.0247559	0.130575	0	0.109495	0	0.0683235	0.0115062	0	0	0	0	0.39951	0.00596666	0.121076	0	0	0.0465397	0	0.0252381	0	0.11	0.0991563	1.076	620.903	705.315	1326.22	0.68922	1.93152	0.142386	11.1604	0.0431387	2.70391	0.296874	1.82632	1.79992	47.8847	Basal	0.8703
TCGA-A1-A0SM-01	0	242	1.02632	36.392	Positive	Negative	77	72.91.0		0	0.0437981	0.010655	0	0	0.228141	0	0.0116088	0.00672227	0	0.0457523	0.00697286	0.0242455	0.118114	0.00167275	0.3256	0	0.00210661	0.169042	0	0	0.00556847	0.06	0.135557	1.03061	4748.08	4037.15	8785.23	0.303731	0.145402	0.289972	1.48339	0.0950375	3.96697	0.495371	3.59915	2.99881	444.898	NA	0
TCGA-A1-A0SN-01	0	1196	1.55263	42.7121	Positive	Positive	50	117.79.0	Post (prior bilateral ovariectomy OR >12 mo since LMP with no prior hysterectomy)	0.028657	0	0.035809	0.153049	0	0.205211	0.00929984	0.0336441	0.0370278	0	0	0.0432929	0	0.0974722	0.0746359	0.183288	0.0478888	0.00521474	0.040893	0	0	0.00461648	0	0.355697	0.935157	4742.78	5244.9	9987.67	2.21548	2.33233	1.54148	4.19516	0.0809255	5.16655	1.42855	2.61076	3.40886	442.295	LumB	0.4558
TCGA-A1-A0SO-01	0	852	7.55263	38.4791	Negative	Negative	67	72.91.0	Post (prior bilateral ovariectomy OR >12 mo since LMP with no prior hysterectomy)	0.0595191	0	0.10717	0.0630199	0	0.10606	0.0141038	0.0589649	0.0241268	0.00461453	0	0.0530772	0	0.204961	0.125272	0.179111	0	0	0	0	0	0	0.02	0.257639	0.985571	1120.88	1960.2	3081.09	0.451514	0.190225	0.406435	44.9768	0.0222189	1.89082	0.490593	1.31575	1.6842	31.6878	Basal	-0.5774
TCGA-A1-A0SP-01	0	584	1.23684	34.8092	Negative	Negative	40	72.91.0		0.0371864	0	0.0864948	0.0216464	0	0.0828425	0.0169275	0.0561537	0.00584582	0.00821187	0	0.056313	0.0143708	0.300794	0.0720235	0.122596	0.0942706	0.0103053	0	0.0133883	0	0.000630201	0.03	0.25399	0.989554	3289.22	5054.83	8344.05	1.27011	0.546528	1.69146	102.633	0.0648874	8.67913	3.79963	1.62841	2.81085	108.935	Basal	0.6654
TCGA-A1-A0SQ-01	0	554	0.710526	29.1939	Positive	Positive	45	117.79.0	Pre (<6 months since LMP AND no prior bilateral ovariectomy AND not on estrogen replacement)	0	0	0.310323	0	0	0.181686	0	0.017706	0	0	0.0420313	0	0.0363593	0.0303568	0.00510267	0.199662	0.00102486	0	0.175749	0	0	0	0.1	0.105434	1.07794	3177.7	3446.11	6623.81	0.519261	0.355482	0.795062	12.695	2.37583	3.96852	0.838474	8.7461	4.4667	45.7253	LumA	0.0322
TCGA-A2-A04R-01	0	3709	2.02632	42.8895	Positive	Positive	36	74.88.0	Pre (<6 months since LMP AND no prior bilateral ovariectomy AND not on estrogen replacement)	0.0638194	0	0.0944016	0.00280278	0	0.038323	0	0.0486766	0	0	0	0.0260117	0	0.349135	0.0515675	0.196166	0	0	0.129097	0	0	0	0.03	0.25387	0.999697	3201.55	2065.08	5266.63	0.149944	0.06233	0.203143	6.92537	0.128228	0.986926	0.377086	7.33217	3.12881	188.977	LumB	0.5963
TCGA-A2-A0CK-01	0	4159	0.368421	32.9356	Positive	Positive	60	227.61.0	Post (prior bilateral ovariectomy OR >12 mo since LMP with no prior hysterectomy)	0.122953	0	0.0832053	0.158371	0	0.125725	0	0.0394957	0.0315529	0.0124363	0	0.0311376	0	0.0236989	0.0944451	0.162165	0.0749152	0	0.0398985	0	0	0	0	0.40497	0.913503	4007.57	4332.56	8340.12	1.54977	1.53467	0.995969	39.6174	0.0949851	3.55048	1.2494	3.2062	5.60795	168.733	LumA	0.0142
TCGA-A2-A0CO-01	1	1468	0	40.9237	Positive	Positive	85	227.61.0	Post (prior bilateral ovariectomy OR >12 mo since LMP with no prior hysterectomy)	0.133491	0	0.0271636	0.0940433	0	0.197137	0	0.0558326	0.0869029	0	0	0.0483268	0	0.0633582	0.132534	0.141552	0.00318183	0	0	0.0164773	0	0	0.03	0.241497	0.989667	5174.75	6507.46	11682.2	4.89849	2.96569	1.81256	23.6145	0.144298	5.60051	3.20267	6.79205	14.5549	248.202	LumA	0.0978
TCGA-A2-A0CR-01	0	3283	3.02632	45.7393	Positive	Positive	54	227.61.0	Post (prior bilateral ovariectomy OR >12 mo since LMP with no prior hysterectomy)	0.0912446	0	0.184158	0.165658	0	0	0.0216971	0.11688	0.0342714	0.0555301	0	0.0403332	0	0.0727774	0.0650504	0.102257	0.0365704	0	0.0135721	0	0	0	0	0.433308	0.901083	4957.77	7736.54	12694.3	13.1902	16.3727	4.90397	516.046	0.175697	6.693	5.99474	2.7842	7.20676	211.599	LumA	0.0199
TCGA-A2-A0CT-01	0	2289	2.21053	35.1633	Positive	Negative	71	61.89.0	Post (prior bilateral ovariectomy OR >12 mo since LMP with no prior hysterectomy)	0.0620589	0	0.0581298	0.0170883	0	0.0847702	0	0.0409335	0	0.00977475	0	0.0570377	0.0762122	0.0233901	0.0559852	0.240167	0.02704	0	0.247412	0	0	0	0.02	0.269705	0.971483	2982.34	3017.86	6000.21	0.220751	0.477213	1.36662	5.36327	0.015454	2.36001	0.856098	2.70904	3.8174	109.62	LumA	0.9753
TCGA-A2-A0EN-01	0	4088	0.763158	40.8451	Positive	Positive	70	72.91.0	Post (prior bilateral ovariectomy OR >12 mo since LMP with no prior hysterectomy)	0.0653696	0	0.0153494	0.154446	0	0.190412	0.00338843	0.0544987	0.0650985	0	0	0.0219748	0.0017548	0.0562599	0.0686437	0.15852	0.0843788	0	0.056844	0	0	0.00306128	0	0.364871	0.930794	5870.77	6915.96	12786.7	3.96369	4.08027	2.36428	25.6347	0.184004	8.9415	4.98301	2.48928	7.73926	397.829	LumA	0.0155
TCGA-A2-A0EP-01	0	3603	0.342105	38.1382	Positive	Negative	56	234.54.0	Post (prior bilateral ovariectomy OR >12 mo since LMP with no prior hysterectomy)	0.0994618	0	0.0350167	0.0546649	0	0.054836	0.0502687	0.0556116	0.0336893	0.01839	0	0.0531181	0.0202742	0.249014	0.0389382	0.0889896	0.120622	0.0078766	0.0192282	0	0	0	0	0.543634	0.847791	6486.61	8420.59	14907.2	8.96289	4.32058	2.91706	81.1881	0.330187	18.3336	13.7514	2.64008	10.6298	614.13	LumA	-0.0179
TCGA-A2-A0EU-01	0	1043	1.13158	34.4816	Positive	Positive	79	61.89.0	Post (prior bilateral ovariectomy OR >12 mo since LMP with no prior hysterectomy)	0.0436103	0	0.0252824	0.0703738	0	0.099706	0	0.0519519	0.0078458	0.0151733	0	0.0770936	0	0.143584	0.0760898	0.177105	0.00613043	0.0212265	0.178768	0	0	0.00605796	0.03	0.241935	0.982863	3504.65	3024.13	6528.78	0.51545	0.619989	0.542365	5.29466	0.0569507	2.3429	1.1614	2.90913	3.48689	220.202	LumA	0.7703
TCGA-A2-A0ST-01	0	3017	0.394737	38.6662	Negative	Negative	62	72.91.0	Post (prior bilateral ovariectomy OR >12 mo since LMP with no prior hysterectomy)	0.0384899	0.0322283	0.12796	0.160034	0	0.0304037	0.0195468	0.0793404	0.0447235	0.00360558	0	0.0645144	0	0.082564	0.152645	0.0521355	0.0863119	0.0187628	0.00673418	0	0	0	0	0.382959	0.925689	4442.31	8341.45	12783.8	9.6811	7.34619	5.16176	913.075	0.304956	16.4545	25.3025	1.99203	5.29165	57.948	Basal	0.0982
TCGA-A2-A0SU-01	0	1662	0.815789	27.6788	Positive	Positive	66	72.91.0	Post (prior bilateral ovariectomy OR >12 mo since LMP with no prior hysterectomy)	0.0528143	0	0.0310925	0.0985024	0	0.0881096	0	0.0336211	0.0264481	0.0366938	0	0.0586751	0	0.158184	0.0633603	0.121526	0.169324	0	0.0616492	0	0	0	0.03	0.2426	0.981917	4005.32	4100.7	8106.01	1.25431	1.42568	0.613579	7.96441	0.089964	2.61503	3.40773	2.96239	6.17568	222.282	LumA	0.0313
TCGA-A2-A0SV-01	1	825	0.815789	37.3835	Positive	Positive	63	72.91.0	Post (prior bilateral ovariectomy OR >12 mo since LMP with no prior hysterectomy)	0.00126718	0.0135693	0	0	0	0.153714	0.00448525	0.0274268	0.0942723	0	0.0213048	0	0	0.310268	0.0379926	0.26254	0.000487435	0	0.0726726	0	0	0	0.43	0.0165067	1.10612	4672.6	5257.29	9929.89	1.03781	0.287141	0.366881	2.10707	0.0579134	12.7381	0.820156	1.3012	4.04464	350.48	LumB	0.9929
TCGA-A2-A0SW-01	1	1365	1.26316	39.9306	Positive	Negative	82	72.91.0	Post (prior bilateral ovariectomy OR >12 mo since LMP with no prior hysterectomy)	0	0.0120447	0.290363	0.229024	0	0.00211216	0.0246003	0.0204936	0.0689773	0	0	0.039554	0	0.0922177	0.0573148	0.134426	0	0	0.0286302	0	0	0.000242459	0	0.494907	0.868612	4532.64	6246.89	10779.5	2.91812	4.64597	3.12168	1227.33	0.199486	7.51596	1.30704	2.11558	3.42809	222.487	LumB	0.2943
TCGA-A2-A0SX-01	0	1534	0.631579	38.0091	Negative	Negative	48	72.91.0	Pre (<6 months since LMP AND no prior bilateral ovariectomy AND not on estrogen replacement)	0.0102671	0.0313308	0.0900234	0.0847815	0	0.106423	0.029685	0.0912117	0.0477943	0.00595429	0	0.0197842	0	0.313869	0.0801381	0.0781384	0.00132404	0.00251515	0.0067595	0	0	0	0.03	0.221233	1.00395	4729.48	6694.18	11423.7	4.51258	3.3362	2.23646	431.477	0.202759	11.0716	3.18124	2.17542	3.43882	300.11	Basal	0.3013
TCGA-A2-A0SY-01	0	1347	2.73684	37.9665	Positive	Positive	62	72.91.0	Post (prior bilateral ovariectomy OR >12 mo since LMP with no prior hysterectomy)	0.114979	0	0.116638	0.0383246	0	0.140056	0.000842793	0.0542171	0.0184193	0	0	0.0363493	0.0266319	0.0459603	0.0780325	0.164622	0.00981328	0	0.155113	0	0	0	0	0.542543	0.849647	5285.26	5403.09	10688.4	1.71716	1.49638	0.807553	40.0898	0.0466937	6.25954	2.48375	3.50335	5.26461	238.511	LumA	0.0067
TCGA-A2-A0T0-01	0	533	4.34211	39.2315	Negative	Negative	59	72.91.0	Post (prior bilateral ovariectomy OR >12 mo since LMP with no prior hysterectomy)	0.0397488	0	0.0156249	0.0333966	0	0.092908	0	0.0654401	0.0431997	0.000731306	0	0.0505664	0	0.28909	0.0938195	0.213403	0	0	0	0.058555	0	0.00351746	0	0.310846	0.964475	3884.47	4138.91	8023.39	0.962927	0.544823	0.538438	14.2974	0.108556	3.51393	0.35818	1.55126	3.51384	271.816	Basal	0.864
TCGA-A2-A0T1-01	0	521	0.631579	41.437	Negative	Negative	55	72.91.0	Post (prior bilateral ovariectomy OR >12 mo since LMP with no prior hysterectomy)	0.0346899	0	0.0612341	0.126222	0	0.017787	0	0.0562286	0.0673495	0.0405238	0	0.0590892	0	0.240047	0.0917106	0.162994	0.0111011	0	0.0310235	0	0	0	0.02	0.26885	0.977853	5606.72	6878.11	12484.8	4.28466	4.89461	2.52829	229.105	0.274329	10.8738	2.89553	1.91338	6.38337	360.639	Her2	0.3674
TCGA-A2-A0T2-01	1	255	0.684211	53.7292	Negative	Negative	66	72.91.0	Post (prior bilateral ovariectomy OR >12 mo since LMP with no prior hysterectomy)	0.0177261	0	0	0.226628	0	0	0.0293652	0.0793929	0.0286811	0	0	0.118391	0	0.128187	0.0846442	0.243391	0	0	0.0170013	0	0	0.0265929	0.04	0.167321	1.02335	3509.7	4032.94	7542.64	0.760351	1.91617	0.644816	4.97795	0.0931923	3.78092	0.681896	2.53674	3.94805	145.387	Basal	0.3949
TCGA-A2-A0T4-01	0	624	0.710526	36.0002	Positive	Positive	62	72.91.0	Post (prior bilateral ovariectomy OR >12 mo since LMP with no prior hysterectomy)	0.0181351	0	0.0412799	0.00925034	0	0.0877965	0	0.0325438	0.0175303	0.0464533	0	0.0303441	0	0.252158	0.105625	0.197699	0.00782431	0	0.15237	0	0	0.000989993	0	0.406503	0.914257	5333.86	5358.16	10692	1.45015	2.29948	1.21748	20.6952	0.0704224	5.75396	2.66989	3.81363	7.08849	423.272	LumA	0.0865
TCGA-A2-A0T5-01	0	531	0.447368	33.3481	Positive	Positive	39	72.91.0	Pre (<6 months since LMP AND no prior bilateral ovariectomy AND not on estrogen replacement)	0.104518	0	0.0572564	0.0161472	0	0.0824456	0	0.0592975	0.0471589	0.00889499	0	0.0428203	0	0.198015	0.046446	0.228184	0.029985	0.0189755	0.046729	0	0	0.0131262	0.16	0.073366	1.05673	3743.45	3340.89	7084.35	0.428638	0.311692	0.21233	3.82259	0.0377595	2.35316	0.828105	2.64445	3.38756	192.55	LumA	0.3301
TCGA-A2-A0T6-01	0	575	0.394737	44.9383	Positive	Positive	50	72.91.0	Pre (<6 months since LMP AND no prior bilateral ovariectomy AND not on estrogen replacement)	0.0814813	0	0.0221217	0.0566198	0	0.15733	0	0.0692293	0.016737	0.0243304	0	0.0901905	0	0.0684981	0.0570366	0.174669	0	0	0.161265	0.019064	0	0.00142752	0	0.341924	0.940429	6090.29	5705.91	11796.2	1.85904	1.86095	0.971232	20.5922	0.0933683	6.9359	2.78831	4.49984	4.66232	512.56	LumA	0.1626
TCGA-A2-A0T7-01	0	631	0.473684	34.6112	Positive	Positive	51	72.91.0	Pre (<6 months since LMP AND no prior bilateral ovariectomy AND not on estrogen replacement)	0.0647638	0	0.0303874	0.102187	0	0.126609	0	0.0137972	0.0294825	0	0	0.0428576	0	0.203309	0.0833807	0.179652	0.0117732	0.0231632	0.0860928	0	0	0.00254489	0.03	0.247212	0.983516	4530.52	4026.86	8557.39	0.935835	1.67277	0.706781	11.1912	0.0755838	4.9485	0.895448	2.30222	3.68093	410.254	LumA	0.9738
TCGA-A2-A0YC-01	0	990	0.578947	37.3776	Positive	Positive	59	74.88.0	Post (prior bilateral ovariectomy OR >12 mo since LMP with no prior hysterectomy)	0.0297254	0	0.0434566	0.0570908	0	0.0872273	0	0.0311573	0.0255146	0	0	0.0592557	0	0.125579	0.0480757	0.20397	0.161491	0	0.0963891	0	0	0.0310675	0.01	0.290899	0.961704	4434.76	4264.79	8699.54	0.712055	0.699141	0.587544	11.6414	0.0755459	5.78879	2.14264	3.89432	4.29387	175.202	LumA	0.0339
TCGA-A2-A0YD-01	0	769	1.52632	36.8054	Positive	Positive	63	74.88.0	Post (prior bilateral ovariectomy OR >12 mo since LMP with no prior hysterectomy)	0.132996	0	0.0443885	0.0936716	0	0.0769645	0	0.0243997	0.0573128	0	0	0.0581954	0.0103564	0.147654	0.0771591	0.193426	0.0118634	0	0.0716127	0	0	0	0	0.357939	0.934255	5794.04	5390.12	11184.2	1.43291	1.32454	1.09818	10.9655	0.126871	5.95409	2.34169	3.20353	8.03169	529.633	LumA	-0.0286
TCGA-A2-A0YE-01	0	554	0.657895	31.9458	Negative	Negative	48	74.88.0	Post (prior bilateral ovariectomy OR >12 mo since LMP with no prior hysterectomy)	0.0686738	0	0.142802	0.059307	0	0.119622	0	0.0885517	0.00138292	0	0	0.0564234	0.0138293	0.237862	0.0808327	0.0667102	0	0	0.0636857	0	0	0.00031762	0	0.323409	0.953253	3101.94	2699.78	5801.73	0.46932	0.223314	0.377187	63.5015	0.060266	2.71675	0.321542	2.85507	2.2999	139.7	Basal	0.0653
TCGA-A2-A0YF-01	0	1535	0.552632	38.5682	Positive	Negative	67	74.88.0	Post (prior bilateral ovariectomy OR >12 mo since LMP with no prior hysterectomy)	0.000155171	0.0115715	0.0333179	0	0	0.114345	0	0.0265754	0.0162541	0	0	0	0	0.292399	0.0467748	0.377997	0.0152259	0	0.0570536	0	0.00833127	0	0	0.395154	0.928534	3599.66	4224.95	7824.61	0.458875	0.193166	0.254387	17.3244	0.0699982	6.54736	1.09422	3.66949	4.67422	37.1732	LumA	0.0601
TCGA-A2-A0YG-01	0	666	1.18421	41.0888	Positive	Positive	63	74.88.0	Post (prior bilateral ovariectomy OR >12 mo since LMP with no prior hysterectomy)	0.0475624	0	0.0349956	0.0267487	0	0.133088	0	0.0528919	0.0304178	0.00522553	0	0.0485952	0	0.211041	0.0642701	0.301459	0	0	0.0413179	0	0	0.00238706	0.04	0.167842	1.02365	2977.92	3281.44	6259.37	0.53944	0.205257	0.243289	13.7224	0.0364903	3.2784	0.742342	3.10588	2.84782	91.6106	LumB	0.3236
TCGA-A2-A0YH-01	0	659	1.81579	36.7128	Positive	Positive	53	74.88.0	Post (prior bilateral ovariectomy OR >12 mo since LMP with no prior hysterectomy)	0.0261545	0	0.0854387	0.0717425	0	0.0779063	0.00647104	0.014284	0.0727327	0	0	0.00995449	0.0134459	0.100078	0.0398604	0.256114	0	0.0223346	0.184561	0	0	0.0189219	0.03	0.235882	0.9844	5101.41	6165.7	11267.1	1.95985	2.3048	0.995513	151.601	0.100393	18.5646	0.779557	2.13603	2.67042	260.559	LumB	1.1045
TCGA-A2-A0YI-01	0	1505	0.289474	41.3989	Positive	Positive	62	80.84.0	Post (prior bilateral ovariectomy OR >12 mo since LMP with no prior hysterectomy)	0.0546576	0	0.0758211	0.153065	0	0.0645632	0	0.0303244	0.0340477	0.0216367	0	0.0535242	0	0.144238	0.082608	0.206301	0.0328131	0	0.0175439	0.0206983	0	0.00815778	0	0.33077	0.946782	5170.43	6289.37	11459.8	2.4447	3.37864	2.00822	114.385	0.157244	9.56975	3.39542	7.24971	4.5187	194.977	LumA	0.021
TCGA-A2-A0YJ-01	0	566	1.89474	32.7474	Positive	Negative	39	74.88.0	Pre (<6 months since LMP AND no prior bilateral ovariectomy AND not on estrogen replacement)	0.0216102	0	0.0274794	0.0440272	0	0	0	0.0450623	0.00353955	0	0	0.0313666	0	0.597186	0.0309211	0.148768	0	0	0	0.0500403	0	0	0.03	0.22872	1.0709	2028.37	2503.95	4532.32	0.279489	2.27097	0.147901	9.84544	0.0491081	2.37272	0.69619	1.24594	1.92841	59.1649	Basal	0.7327
TCGA-A2-A0YK-01	0	588	7.84211	36.8149	Positive	Negative	61	74.88.0	Post (prior bilateral ovariectomy OR >12 mo since LMP with no prior hysterectomy)	0.167017	0	0.0621546	0.242749	0	0.103712	0.00156931	0.0517985	0.0210985	0.0116346	0	0.0690045	0.00199697	0.0292791	0.0553101	0.0622567	0.0765372	0	0.0438823	0	0	0	0	0.474294	0.879807	5492.44	6896.18	12388.6	5.3654	7.80984	3.51421	85.2329	0.255862	6.32606	6.32715	3.76383	9.03262	210.504	Normal	0.0196
TCGA-A2-A0YL-01	0	1474	0.684211	31.3841	Positive	Positive	48	74.88.0	Pre (<6 months since LMP AND no prior bilateral ovariectomy AND not on estrogen replacement)	0.0904593	0	0.0377052	0.0673655	0	0.252858	0	0	0.0292345	0	0	0.0929468	0.0255965	0.0190742	0.0976734	0.091783	0.064686	0	0.130618	0	0	0	0.02	0.265956	0.971755	4780.97	4466.51	9247.47	1.35896	2.23095	1.21768	25.5988	0.139211	3.901	2.34395	4.17289	6.49615	313.174	LumA	0.0202
TCGA-A2-A0YM-01	0	965	1.78947	36.1314	Negative	Negative	67	74.88.0	Post (prior bilateral ovariectomy OR >12 mo since LMP with no prior hysterectomy)	0.0109391	0	0.00145456	0.00374716	0	0.061676	0	0.064642	0.00125709	0	0.00397799	0.000301801	0	0.567043	0.0799357	0.100246	0	0.0564838	0	0.0482965	0	0	0	0.637581	0.770311	3519.86	5105.15	8625.01	1.10005	0.58253	0.951141	11.6376	0.0422254	12.4409	2.04415	1.81028	4.73895	125.206	Basal	0.5636
TCGA-A2-A0YT-01	1	723	1.34211	34.6527	Positive	Negative	56	74.88.0	Post (prior bilateral ovariectomy OR >12 mo since LMP with no prior hysterectomy)	0.0632335	0	0.0345609	0.120697	0	0.137535	0	0	0.0203882	0	0	0.0551948	0.0200565	0.0128667	0.0805496	0.263606	0.103348	0	0.0792862	0	0	0.00867877	0.06	0.136059	1.0205	3117.63	3530.22	6647.85	0.614777	1.34684	0.643387	6.59732	0.0566288	4.54835	1.32249	1.66935	4.10056	51.5815	LumB	1.1866
TCGA-A2-A1FV-01	0	714	0.921053	40.8009	Positive	Positive	74	109.89.0	Post (prior bilateral ovariectomy OR >12 mo since LMP with no prior hysterectomy)	0.0575311	0	0.0365993	0.0101543	0	0.171639	0	0.032607	0	0	0	0.044928	0	0	0.0540788	0.238918	0.00644977	0	0.347095	0	0	0	0.03	0.176108	1.02065	3310.7	1737.3	5048	0.248705	0.116037	0.221317	5.34697	0.0819283	1.27725	1.05789	3.49321	6.2609	69.9189	LumA	0.8425
TCGA-A2-A1FW-01	0	528	1.47368	31.3628	Positive	Negative	62	109.89.0	Post (prior bilateral ovariectomy OR >12 mo since LMP with no prior hysterectomy)	0.0428617	0	0.0792114	0.0396841	0	0.296351	0	0	0	0	0	0.0563431	0	0.014106	0.123375	0.25581	0.00842924	0	0.0756792	0	0	0.00814923	0.03	0.199201	1.00181	3678.51	2983.76	6662.27	0.536738	0.443592	0.398724	17.1274	0.0658707	3.27786	0.702216	4.16946	2.51767	81.4378	LumB	0.9715
TCGA-A2-A1FX-01	0	1847	0.578947	38.6202	Positive	Positive	61	109.89.0	Post (prior bilateral ovariectomy OR >12 mo since LMP with no prior hysterectomy)	0.0527897	0	0.0335328	0.0956793	0	0.0916385	0	0.036804	0.0155771	0.00328022	0	0.0448439	0.0619186	0.0382392	0.0795265	0.266081	0.0142807	0	0.162889	0	0	0.00291966	0.02	0.260177	0.973089	4515.39	4285.2	8800.59	1.19152	1.22916	0.601245	4.45359	0.0599261	4.92483	1.01132	3.51096	5.74812	181.061	LumB	0.7188
TCGA-A2-A1FZ-01	0	683	0.684211	39.4358	Positive	Positive	63	120.77.0	Post (prior bilateral ovariectomy OR >12 mo since LMP with no prior hysterectomy)	0.0399127	0	0.0276711	0	0	0.129872	0	0.0218681	0.026936	0	0.0620521	0	0.0156641	0.136509	0.0699956	0.279442	0.0591467	0	0.129876	0	0	0.00105449	0.03	0.249815	0.981051	5165.33	4684.43	9849.76	0.808542	0.895652	0.67941	8.95205	0.0922047	7.35759	2.29013	6.57136	5.795	300.47	LumA	-0.0392
TCGA-A2-A1G0-01	0	616	0.447368	32.1928	Positive	Positive	49	109.89.0	Pre (<6 months since LMP AND no prior bilateral ovariectomy AND not on estrogen replacement)	0.0827485	0	0.205442	0.0715933	0	0.171387	0	0.00956065	0	0	0	0.0112733	0.026422	0.0120026	0.0789051	0.146989	0.0638304	0	0.119846	0	0	0	0	0.489582	0.871874	4877.7	4692.58	9570.28	1.30734	1.59493	0.877653	103.438	0.164247	4.62289	3.69522	2.58864	5.72817	244.932	LumA	0.4573
TCGA-A2-A1G1-01	0	584	0.842105	43.3298	Negative	Negative	85	109.89.0	Post (prior bilateral ovariectomy OR >12 mo since LMP with no prior hysterectomy)	0.0552063	0	0.0450014	0.107059	0	0.108891	0.0539465	0.0586894	0.023992	0	0	0.067044	0	0.0879476	0.133433	0.187545	0	0.0323438	0.0185096	0	0	0.0203918	0.03	0.238816	0.987147	4938.31	5860.26	10798.6	1.88829	1.29537	1.20735	98.5385	0.147571	8.67927	1.43867	1.43303	3.33966	164.218	Basal	1.3563
TCGA-A2-A1G4-01	0	595	0.605263	33.5391	Positive	Positive	71	109.89.0	Post (prior bilateral ovariectomy OR >12 mo since LMP with no prior hysterectomy)	0.0633804	0.0252663	0.187545	0.0582102	0	0.0507829	0	0.0660215	0.00393128	0	0	0.0659237	0.00515415	0.0221139	0.0516257	0.257808	0.0499659	0	0.0922706	0	0	0	0	0.4248	0.90468	2581.09	3419.67	6000.76	0.595185	0.555059	0.353155	101.237	0.0487448	3.47255	0.601336	4.75509	2.59693	30.8377	LumB	0.4386
TCGA-A2-A1G6-01	0	501	0.184211	27.0925	Negative	Negative	50	109.89.0	Pre (<6 months since LMP AND no prior bilateral ovariectomy AND not on estrogen replacement)	0.0706144	0	0.0867701	0.145569	0	0.0833434	0	0.0158534	0.0326038	0	0	0.0430888	0.0150658	0	0.0084449	0.2078	0.179764	0	0.101351	0.00340325	0	0.00632862	0.01	0.297174	0.958065	4157.76	4230.56	8388.32	1.21438	2.06401	1.3624	81.9022	0.102508	5.02001	3.63007	3.61194	6.2298	83.6533	Normal	0.0192
TCGA-A2-A259-01	0	1596	0.526316	34.258	Positive	Positive	70	147.76.0	Post (prior bilateral ovariectomy OR >12 mo since LMP with no prior hysterectomy)	0.102642	0	0.0161651	0	0	0.188422	0.0251936	0.0405285	0.0586739	0.0285072	0	0	0.0324676	0.0342388	0.112	0.124499	0.0203444	0	0.200782	0.00585163	0	0.00968367	0	0.342829	0.940149	4673.2	4910.35	9583.55	1.67999	0.587291	0.495436	24.7308	0.0951855	4.69121	2.87673	3.42821	6.06869	137.2	LumA	0.8801
TCGA-A2-A25A-01	0	3276	9.39474	35.4594	Positive	Positive	44	147.76.0	Pre (<6 months since LMP AND no prior bilateral ovariectomy AND not on estrogen replacement)	0.129605	0	0.0560935	0.113142	0	0.0714938	0	0.0326335	0.0218651	0.0234245	0	0.0907326	0	0	0.104371	0.124844	0.134584	0	0.0806294	0.00571818	0	0.0108637	0	0.3725	0.927613	5609.24	5178.12	10787.4	1.80033	2.38514	1.32132	44.3882	0.134425	5.2795	4.59981	3.77439	14.9236	300.298	Normal	0.0285
TCGA-A2-A25B-01	0	1291	2.39474	41.8348	Positive	Positive	39	142.79.0	Pre (<6 months since LMP AND no prior bilateral ovariectomy AND not on estrogen replacement)	0.0226608	0	0.056037	0.0657988	0	0.191355	0	0.0406355	0.0226528	0	0	0.0757766	0	0.0847634	0.0742918	0.299731	0	0.00781283	0.0205582	0.00096168	0	0.0369641	0.03	0.19451	1.00374	4318.35	4378.56	8696.9	0.925437	0.911852	0.563782	39.9545	0.104087	6.93232	0.705948	3.42449	2.32476	172.764	LumB	0.6068
TCGA-A2-A25C-01	0	523	0.842105	39.3859	Positive	Positive	50	142.79.0	Pre (<6 months since LMP AND no prior bilateral ovariectomy AND not on estrogen replacement)	0.0773172	0	0.0687812	0.0386693	0	0.209871	0	0.0324866	0.0133293	0.0246291	0	0.0581005	0	0.0900557	0.0899244	0.18854	0.0597337	0.00022621	0.0467944	0	0	0.00154161	0.01	0.300904	0.957702	4378.57	4018.81	8397.38	1.04389	0.737093	0.521636	27.9165	0.0945232	3.80743	1.61167	3.95689	4.09141	257.011	LumB	0.0777
TCGA-A2-A25E-01	0	3204	1.44737	35.6332	Positive	Positive	34	142.79.0	Pre (<6 months since LMP AND no prior bilateral ovariectomy AND not on estrogen replacement)	0.128035	0	0.148083	0.0113877	0	0.149532	0.0053255	0.0688494	0.00523096	0.0258131	0	0.0466725	0	0.0242235	0.0903675	0.174879	0.0652474	0	0.0563528	0	0	0	0.01	0.277544	0.972577	3533.36	3187.7	6721.06	0.852266	0.57425	0.397853	8.93802	0.0708457	4.15308	1.37141	1.85942	3.26644	101.107	LumB	0.6752
TCGA-A2-A25F-01	0	322	0.131579	40.266	Negative	Positive	66	142.79.0	Post (prior bilateral ovariectomy OR >12 mo since LMP with no prior hysterectomy)	0.0384281	0	0.00743479	0.0871706	0	0.254479	0.0397311	0	0.0183452	0.0406227	0	0.0552429	0	0.207762	0.0841656	0.115625	0.00405403	0.00470375	0.0388031	0	0	0.00343214	0.04	0.162886	1.02277	6688.85	8855.01	15543.9	13.0136	8.87881	6.03128	233.785	0.44375	32.586	10.1006	1.83588	6.76194	251.961	Basal	0.0916
TCGA-A2-A3KC-01	0	1102	0	36.8161	Positive	Positive	55	202.70.0	Pre (<6 months since LMP AND no prior bilateral ovariectomy AND not on estrogen replacement)	0.0874149	0	0.0852106	0.049035	0	0.117637	0	0.0164273	0.0322795	0.00042844	0	0.0297386	0	0.171903	0.0523042	0.254137	0.0261342	0	0.076596	0	0	0.000754571	0	0.334327	0.946001	5052.08	4564.47	9616.55	1.16126	1.318	0.70259	36.5401	0.111611	5.89367	2.04995	3.21151	9.1258	343.109	LumA	0.0013
TCGA-A2-A3KD-01	0	1206	0.289474	34.3953	Positive	Positive	47	202.70.0	Pre (<6 months since LMP AND no prior bilateral ovariectomy AND not on estrogen replacement)	0.228701	0	0.194548	0.0159335	0	0.106313	0	0.0229933	0.00807485	0	0	0.0274519	0.00690306	0.0283192	0.0396471	0.201313	0.0361546	0	0.0777588	0	0	0.0058887	0	0.505596	0.862155	3691.7	3637.38	7329.07	0.728003	0.688515	0.307136	27.5524	0.0849002	4.82999	1.23315	3.35115	4.29349	103.7	LumA	0.2764
TCGA-A2-A3XS-01	1	1032	0	39.9728	Negative	Negative	62	234.54.0	Post (prior bilateral ovariectomy OR >12 mo since LMP with no prior hysterectomy)	0.0723802	0.0268053	0.0546007	0.0782861	0	0.122616	0	0.0813523	0.0894953	0	0	0.0492704	0	0.13206	0.0898535	0.140397	0	0.0101627	0.05272	0	0	0	0	0.327119	0.947326	3412.33	4667.05	8079.39	2.09286	4.40851	1.75531	38.7217	0.113224	3.7496	2.02122	1.61989	4.42703	156.345	Basal	0.802
TCGA-A2-A3XT-01	0	2770	1.76316	34.6706	Negative	Negative	45	234.54.0	Pre (<6 months since LMP AND no prior bilateral ovariectomy AND not on estrogen replacement)	0.0518407	0	0.0314722	0.0310532	0	0	0.0145165	0.0305131	0.0317333	0.0165538	0	0.00628995	0	0.561411	0.11226	0.0758142	0.0208275	0	0.0157142	0	0	0	0	0.422289	0.930788	3732.92	6082.3	9815.22	1.99924	0.904838	0.557115	26.7639	0.0622606	14.2276	3.45657	2.06219	2.8543	151.696	Basal	0.837
TCGA-A2-A3XU-01	1	912	0.473684	33.1082	Negative	Negative	35	234.54.0	Post (prior bilateral ovariectomy OR >12 mo since LMP with no prior hysterectomy)	0.0191825	0	0.265775	0.0809257	0	0	0	0.0749183	0.00661401	0	0	0.0241248	0	0.273691	0.0240333	0.198516	0	0	0.03222	0	0	0	0.01	0.296395	0.987416	900.262	1626.8	2527.06	0.227876	0.178068	0.229455	27.4873	0.00934369	2.86957	0.166814	1.00731	1.03983	30.2773	Basal	1.1408
TCGA-A2-A3XV-01	0	996	1	49.5283	Positive	Negative	46	239.56.0	Pre (<6 months since LMP AND no prior bilateral ovariectomy AND not on estrogen replacement)	0.0500935	0	0.0294268	0.0751461	0	0.0624348	0	0.047712	0.0269262	0	0	0.0359162	0	0.200738	0.0725771	0.330773	0	0	0.0682556	0	0	0	0	0.320967	0.955352	3342.39	3750.18	7092.57	0.650683	0.16554	0.150293	2.24845	0.0150115	3.86521	0.329945	2.27706	2.23377	103.95	Her2	0.0044
TCGA-A2-A3XW-01	0	1712	0.184211	31.8545	Positive	Negative	42	239.56.0	Pre (<6 months since LMP AND no prior bilateral ovariectomy AND not on estrogen replacement)	0.0127716	0	0.0109732	0.0748785	0	0	0	0.0303834	0.0880469	0.00837788	0	0	0	0.232519	0.0302722	0.218206	0.206884	0	0.0748226	0.0118644	0	0	0	0.3797	0.929029	4065.95	5349.31	9415.26	2.2569	1.85109	1.57217	3.82565	0.0466033	6.40295	5.21405	2.23312	4.71862	145.568	Normal	0.0064
TCGA-A2-A3XX-01	1	1439	0.894737	37.7331	Negative	Negative	49	239.56.0	Post (prior bilateral ovariectomy OR >12 mo since LMP with no prior hysterectomy)	0.0787888	0	0.110716	0.0769108	0	0	0	0.0613261	0.0824594	0	0	0.0423422	0	0.351488	0.0736016	0.0986089	0	0	0.0237583	0	0	0	0.01	0.303198	0.970538	3284.68	4533.09	7817.77	1.65024	3.31989	1.20487	213.529	0.10136	3.73669	0.611063	1.01564	3.6146	153.621	Basal	1.053
TCGA-A2-A3XY-01	1	1093	0	35.0031	Negative	Negative	49	239.56.0	Post (prior bilateral ovariectomy OR >12 mo since LMP with no prior hysterectomy)	0.097143	0	0.0245452	0.00190345	0	0.112503	0.00699037	0.0419711	0.0520265	0.00856202	0.0348029	0	0	0.273461	0.172625	0.154075	0	0	0	0.0181475	0	0.00124362	0	0.555831	0.832282	5109.59	5962.5	11072.1	3.48134	1.1424	1.76925	43.7139	0.141754	7.54702	1.94207	2.13703	6.00544	344.948	Basal	0.6308
TCGA-A2-A3XZ-01	0	1532	0.921053	33.4999	Negative	Negative	46	239.56.0	Pre (<6 months since LMP AND no prior bilateral ovariectomy AND not on estrogen replacement)	0.197613	0	0.284022	0.0198022	0	0.111248	0.0307411	0.0276131	0.039909	0.0416597	0	0	0	0.020015	0.0563316	0.120658	0.0470228	0	0	0	0	0.00336477	0	0.677264	0.739034	3429.86	6410.35	9840.21	4.93967	1.98191	1.34798	182.632	0.184061	4.70905	8.26093	2.26791	2.72014	112.302	Her2	-0.0366
TCGA-A2-A3Y0-01	0	1546	4.05263	39.6424	Positive	Negative	57	239.56.0	Post (prior bilateral ovariectomy OR >12 mo since LMP with no prior hysterectomy)	0.0193725	0	0.0345642	0.180234	0	0.0023091	0.112164	0.121408	0.0763719	0	0	0.0594712	0	0.163	0.096303	0.0827128	0.00339161	0.0100765	0	0.0304071	0	0.00821457	0.03	0.175348	1.01356	2490.88	5545.27	8036.16	3.72956	4.11433	1.67594	94.0333	0.0972215	5.50192	1.07697	2.38831	2.36211	114.997	Basal	0.7202
TCGA-A2-A4RW-01	0	222	0	39.6441	Positive	Positive	49	271.57.0	Pre (<6 months since LMP AND no prior bilateral ovariectomy AND not on estrogen replacement)	0.0586932	0	0.0768408	0.131435	0	0.0706408	0	0.0237402	0.0576226	0	0	0.0753129	0.00604225	0	0.0723283	0.144587	0.0891814	0	0.193576	0	0	0	0	0.357181	0.933676	4368.45	4172.14	8540.58	1.49178	1.61504	1.32064	22.847	0.16203	4.10242	2.50715	3.41255	4.94521	442.303	LumA	0.3605
TCGA-A2-A4RX-01	0	742	0	37.91	Positive	Positive	67	271.57.0	Post (prior bilateral ovariectomy OR >12 mo since LMP with no prior hysterectomy)	0.190643	0	0.0858013	0.071022	0	0.118096	0	0.0376513	0.0407104	0.00844972	0	0.0543567	0	0.20284	0.0687124	0.102894	0	0	0.0188235	0	0	0	0	0.46215	0.88593	4825.94	4838.32	9664.26	2.13375	1.15738	2.76805	67.2116	0.18183	3.08719	2.06321	3.17465	4.53101	499.978	Basal	0.2934
TCGA-A2-A4RY-01	0	648	0	30.8408	Positive	Positive	46	271.57.0	Pre (<6 months since LMP AND no prior bilateral ovariectomy AND not on estrogen replacement)	0.195565	0	0.192011	0.0660255	0	0.10065	0	0.066528	0.00318233	0	0	0.034891	0.00474364	0.0357278	0.0582031	0.11151	0.0707447	0	0.060219	0	0	0	0	0.492569	0.869466	4522.85	4520.73	9043.59	1.99254	1.44924	1.71089	76.8482	0.168255	4.55309	3.07496	3.39979	7.61295	277.58	Normal	0.011
TCGA-A2-A4S0-01	0	706	0	24.0898	Positive	Positive	77	271.57.0	Post (prior bilateral ovariectomy OR >12 mo since LMP with no prior hysterectomy)	0	0.0380045	0.00937487	0	0	0.120964	0	0	0.0484132	0	0.0328002	0	0.0223191	0.0285868	0	0.366892	0.00632696	0	0.326319	0	0	0	0.08	0.114315	1.05333	2261.13	2458.41	4719.55	0.400852	0.125251	0.246771	0.402674	0.0629025	2.79514	0.487228	4.30152	4.00781	37.9313	LumA	-0.001
TCGA-A2-A4S1-01	0	820	1.78947	46.3427	Positive	Negative	66	271.57.0	Post (prior bilateral ovariectomy OR >12 mo since LMP with no prior hysterectomy)	0	0.0312671	0	0.0159162	0	0.0929091	0	0.00371481	0.0224467	0	0.00149764	0.0358623	0	0.181929	0.0101582	0.571456	0	0	0.0298017	0	0	0.00304121	0	0.645804	0.769635	5681.53	6257.75	11939.3	0.753405	0.970669	0.697306	1.33769	0.130401	16.342	1.3763	1.2549	4.38706	1812.61	Basal	0.2031
TCGA-A2-A4S2-01	0	643	0.684211	37.5844	Positive	Positive	62	271.57.0	Post (prior bilateral ovariectomy OR >12 mo since LMP with no prior hysterectomy)	0.0424064	0	0.0111088	0.101635	0	0.073902	0.00503411	0.0407749	0.0364015	0.00939923	0	0.0654087	0	0.322531	0.0787471	0.158539	0	0	0.0541117	0	0	0	0	0.311235	0.963444	4309.9	5568.9	9878.81	2.2443	2.64835	1.95622	15.1208	0.22119	7.3135	1.5074	3.15428	5.06186	306.211	LumA	0.305
TCGA-A2-A4S3-01	0	666	1.36842	41.7913	Positive	Positive	59	271.57.0	Post (prior bilateral ovariectomy OR >12 mo since LMP with no prior hysterectomy)	0.0357783	0	0.0262259	0.0587645	0	0.134378	0	0.0793183	0.0888464	0.0235042	0	0.0299643	0	0.224043	0.080585	0.150843	0	0	0.067749	0	0	0	0.03	0.196305	1.00563	3168.76	4908.16	8076.92	2.30804	1.88519	1.17594	40.5966	0.11125	4.70567	1.56102	1.81524	2.18493	140.264	LumB	0.3041
TCGA-A7-A0D9-01	0	1139	0.5	35.1494	Positive	Negative	37	61.89.0	Pre (<6 months since LMP AND no prior bilateral ovariectomy AND not on estrogen replacement)	0	0.0103835	0.137783	0	0	0.112664	0	0.0159585	0.0247831	0.00951152	0	0.0292768	0	0.271086	0.0438574	0.299598	0.00841748	0	0.0366811	0	0	0	0.01	0.277998	0.984644	3260.7	2259.84	5520.53	0.492719	0.204844	0.219036	5.70663	0.0666765	1.79843	0.626749	2.9128	3.00697	177.355	LumA	1.2811
TCGA-A7-A0D9-11	0	1139	0	31.0385	NA	NA	37	61.89.0	Pre (<6 months since LMP AND no prior bilateral ovariectomy AND not on estrogen replacement)	0.0636349	0	0.00851107	0	0	0.1032	0	0	0	0.0298599	0	0.0695773	0	0.0383135	0.0298822	0.42652	0.0894988	0	0.0794202	0	0	0.0615823	0.03	0.185336	1.0139	6047.49	5618.82	11666.3	0.668673	0.388723	2.54009	4.60972	0.208151	7.21025	4.13377	4.80662	17.0776	128.042	NA	NA
TCGA-A7-A13D-01	0	965	2.28947	33.6323	Negative	Positive	46	96.80.0	Post (prior bilateral ovariectomy OR >12 mo since LMP with no prior hysterectomy)	0.00797271	0	0.000279555	0.0139977	0	0.131419	0	0.00933585	0.0151326	0	0.0203768	0.0416488	0	0.662522	0.00114057	0.0780736	0	0.00597157	0	0.00684905	0.00054462	0.00473495	0	0.41504	0.954205	3029.38	2155.68	5185.06	0.457023	0.169055	0.102941	1.8526	0.114573	4.454	0.447629	1.57482	5.43967	186.017	Basal	1.1196
TCGA-A7-A13E-01	1	614	0.894737	46.0567	Positive	Negative	62	96.80.0	Post (prior bilateral ovariectomy OR >12 mo since LMP with no prior hysterectomy)	0.0372698	0	0.0285139	0.0686322	0	0	0	0.0633484	0.0212019	0	0	0.0472455	0	0.467514	0.0598692	0.206406	0	0	0	0	0	0	0.01	0.300687	0.995185	2708.73	2320.98	5029.71	0.484566	4.8465	0.845123	14.5186	0.0544086	4.09543	0.244216	1.19407	2.42877	117.485	Basal	0.5404
TCGA-A7-A13E-11	1	614	0	32.5975	NA	NA	62	96.80.0	Post (prior bilateral ovariectomy OR >12 mo since LMP with no prior hysterectomy)	0.0202183	0	0.0337762	0.0274828	0	0.101723	0	0	0.00330362	0	0	0.0840446	0.0313684	0.0100544	0.027157	0.452167	0.00192006	0	0.204284	0	0	0.00250071	0.03	0.226051	0.996149	6248.5	5212.74	11461.2	0.81968	0.449284	2.56817	20.5494	0.199607	9.60375	5.04494	4.99028	21.3078	194.69	NA	NA
TCGA-A7-A13F-01	0	765	0.921053	40.0185	Positive	Positive	44	96.80.0	Pre (<6 months since LMP AND no prior bilateral ovariectomy AND not on estrogen replacement)	0.0429671	0	0.0748471	0.0169522	0	0.0678884	0	0.0358693	0.0105834	0	0	0.0420188	0.0363293	0.0742437	0.0168993	0.424589	0.0223355	0.00979499	0.103983	0	0	0.0206986	0.03	0.244361	0.987713	3457.83	3478.07	6935.9	0.220356	0.20522	0.117185	3.85254	0.03765	3.87576	0.691978	3.96414	4.43033	93.2728	LumB	0.4082
TCGA-A7-A13F-11	0	765	0	29.3783	NA	NA	44	96.80.0	Pre (<6 months since LMP AND no prior bilateral ovariectomy AND not on estrogen replacement)	0.0771377	0	0.160376	0.0814196	0	0.083797	0	0	0	0	0	0.099652	0.00363512	0	0.00733894	0.359157	0.0244112	0.00721457	0.0951585	0	0	0.000701502	0	0.378819	0.926852	5258.49	4538.32	9796.81	0.923709	0.988915	3.00981	89.2462	0.244288	6.16734	2.93533	4.15674	18.3462	122.887	NA	NA
TCGA-A7-A13G-01	0	718	0.5	34.0649	Positive	Positive	79	109.89.0	Post (prior bilateral ovariectomy OR >12 mo since LMP with no prior hysterectomy)	0	0.0386137	0.047685	0	0.0329488	0.142954	0.0057456	0.000414094	0	0	0	0.00665163	0.0408328	0.0395422	0	0.318829	0.0837871	0	0.240744	0	0	0.00125132	0.08	0.120542	1.03751	3722.84	2829.56	6552.4	1.24458	0.519065	0.30433	6.786	1.1742	5.7009	2.09499	4.75625	3.78452	154.217	LumA	-0.0492
TCGA-A7-A13G-11	0	718	0	28.5074	NA	NA	79	109.89.0	Post (prior bilateral ovariectomy OR >12 mo since LMP with no prior hysterectomy)	0.0550217	0.00426898	0	0	0	0.155417	0	0	0	0.0235502	0	0.0885779	0.0078331	0	0.027307	0.479899	0	0	0.153127	0	0	0.00499883	0.11	0.0924325	1.05214	5578.04	4069.84	9647.88	0.332671	0.120102	1.58853	2.13055	0.156644	4.73865	2.94306	4.10329	19.4893	76.9393	NA	NA
TCGA-A7-A13H-01	0	899	0	34.1217	Positive	Positive	61	227.61.0	Post (prior bilateral ovariectomy OR >12 mo since LMP with no prior hysterectomy)	0.0947508	0	0.0727684	0.0188261	0	0.0133016	0	0.0325378	0.0343168	0.00504734	0	0.0222085	0	0.418541	0.0734263	0.105704	0	0	0.108571	0	0	0	0	0.414184	0.916789	4446.72	5881.06	10327.8	2.40617	2.05553	1.2957	113.68	0.149509	8.32567	2.89045	3.85009	4.09252	226.999	LumA	0.01
TCGA-A7-A26E-01	0	954	1	46.1792	Positive	Positive	71	142.79.0	Post (prior bilateral ovariectomy OR >12 mo since LMP with no prior hysterectomy)	0	0.00367268	0.0336253	0	0	0.154824	0	0.0272479	0	0	0	0.0116586	0.114584	0	0.00386773	0.552236	0	0.0102803	0.0660157	0	0.0219872	0	0.3	0.0391964	1.08922	4541.48	3190.56	7732.03	0.837069	0.291436	0.159078	1.14116	1.00989	5.99964	0.936452	3.46008	2.89906	209.143	LumA	0.1046
TCGA-A7-A26F-01	0	738	1	47.282	Negative	Negative	55	142.79.0	Post (prior bilateral ovariectomy OR >12 mo since LMP with no prior hysterectomy)	0.0681606	0	0.0422768	0	0	0.380369	0.00908665	0	0	0	0.00899953	0.0162964	0.0230464	0.0762606	0.0101817	0.240577	0	0.0530678	0	0.0503214	0	0.0213563	0.03	0.246187	0.981309	5078.2	5487.85	10566.1	3.01118	1.17557	0.985903	36.2261	0.976533	15.5946	0.752948	10.8782	4.26748	323.435	Basal	0.3766
TCGA-A7-A26G-01	0	722	1.39474	37.6017	Negative	Negative	50	142.79.0	Pre (<6 months since LMP AND no prior bilateral ovariectomy AND not on estrogen replacement)	0.137754	0	0.126605	0.0688411	0	0.166873	0.00029075	0.0345205	0.0169612	0.0116223	0	0.0504062	0	0.0664991	0.0792824	0.144846	0.0601002	2.65e-05	0.0333615	0	0	0.0020103	0	0.429319	0.902272	5898.88	5632.98	11531.9	2.36564	1.18299	0.965063	151.578	0.0845403	8.73376	2.79343	2.20315	3.98333	398.752	Basal	0.5405
TCGA-A7-A26H-01	0	724	2.65789	28.893	Positive	Negative	72	142.79.0	Post (prior bilateral ovariectomy OR >12 mo since LMP with no prior hysterectomy)	0.0415833	0	0.026359	0.0874238	0	0.0464363	0.00026794	0.0403018	0.0292951	0.000335691	0	0.0440113	0	0.371394	0.082391	0.174914	0.0210232	0	0.0342637	0	0	0	0.03	0.210954	1.0218	4940.52	4713.55	9654.07	1.03998	1.23012	0.686139	17.428	0.0889902	7.6029	1.35956	3.08521	2.62842	357.545	LumA	0.3529
TCGA-A7-A26I-01	0	661	1	35.6755	Negative	Negative	65	142.79.0	Post (prior bilateral ovariectomy OR >12 mo since LMP with no prior hysterectomy)	0.0498886	0	0.00542059	0	0	0.229193	0	0.00631096	0.0313404	0	0	0.0506806	0	0.305606	0.00202682	0.282479	0	0	0.0369824	0	0	7.11e-05	0.03	0.250156	0.998744	5301.68	4054.78	9356.46	2.03812	0.76362	0.393618	8.3991	0.49382	14.671	0.499866	3.12208	4.32273	299.543	Basal	0.2586
TCGA-A7-A26J-01	0	627	0.552632	41.3405	Positive	Positive	49	142.79.0	Pre (<6 months since LMP AND no prior bilateral ovariectomy AND not on estrogen replacement)	0.051599	0	0.0384773	0.0202701	0	0.097417	0	0.0240218	0	0.0332955	0	0.0679788	0.0320031	0.151987	0.0328533	0.354128	0.0151436	0	0.0770258	0	0	0.0037989	0.03	0.192309	1.01054	4231.25	3621.01	7852.26	0.626403	0.267056	0.201341	6.53787	0.104737	5.96004	0.91994	1.39132	2.51544	170.53	LumA	0.3082
TCGA-A7-A2KD-01	0	679	0.815789	34.2178	Positive	Positive	53	216.64.0	Post (prior bilateral ovariectomy OR >12 mo since LMP with no prior hysterectomy)	0.0342578	0	0.0225033	0.064614	0	0.153717	0	0.0371221	0.0709654	0.0221662	0	0.0587114	0	0.119103	0.0999064	0.273521	0.000905022	0	0.0381383	0	0	0.00436928	0.03	0.219892	0.994924	4700.34	5063.49	9763.83	1.69496	1.07031	0.713549	34.2334	0.0837192	5.26319	1.78867	2.50625	2.86561	290.32	LumB	0.673
TCGA-A7-A3IY-01	0	345	0	31.5299	Positive	Positive	71	216.64.0	Post (prior bilateral ovariectomy OR >12 mo since LMP with no prior hysterectomy)	0.0121974	0	7.2e-05	0.000892729	0	0.0122082	0	0.0198548	0.0174843	0.0102761	0	0.0218341	0	0.522657	0.0430778	0.281351	0	0	0	0.0580945	0	0	0	0.784113	0.630011	4907.97	5515.6	10423.6	0.79634	0.661492	0.45075	1.45392	0.0539314	10.2614	1.58259	4.03487	5.13121	113.119	LumA	0.01
TCGA-A7-A3IZ-01	0	322	0	33.55	Positive	Negative	62	202.70.0	Post (prior bilateral ovariectomy OR >12 mo since LMP with no prior hysterectomy)	0	0.00460392	0.0233114	0	0	0.115597	0	0.00685871	0.0215522	0	0	0.0332931	0	0.189802	0.010202	0.283532	0	0	0.311247	0	0	0	0.01	0.285886	0.979272	2542.66	2744.59	5287.25	0.207088	0.328663	0.209242	0.538951	0.0801162	2.79005	0.561142	6.26337	4.01013	57.1168	LumA	0.0722
TCGA-A7-A3J0-01	0	313	0	24.4938	Positive	Positive	62	202.70.0	Post (prior bilateral ovariectomy OR >12 mo since LMP with no prior hysterectomy)	0.0284619	0.0121938	0.0265576	0.0540381	0	0.0508776	0	0.113924	0.0174988	0	0.0149316	0.0115967	0	0.283731	0.183731	0.147678	0	0	0.0547799	0	0	0	0	0.402147	0.920418	2048.12	3846.42	5894.53	1.14439	1.17856	0.792257	4.99631	0.0805165	3.35684	0.697036	5.13715	2.41712	30.809	LumA	0.3785
TCGA-A7-A3J1-01	0	343	0	40.1284	Positive	Positive	63	202.70.0	Post (prior bilateral ovariectomy OR >12 mo since LMP with no prior hysterectomy)	0.0522987	0.0185741	0.0303661	0.154259	0	0.220184	0	0.0290915	0.0560765	0	0	0.045755	0	0.0528666	0.0619583	0.20312	0	0.0226965	0.0527534	0	0	0	0	0.313852	0.95339	4789.36	6170.77	10960.1	3.65416	3.91257	2.52953	40.5795	0.173311	9.01949	2.17407	3.43597	6.51236	271.64	LumA	0.0965
TCGA-A7-A3RF-01	0	408	0.578947	28.6307	Positive	Positive	79	227.61.0	Post (prior bilateral ovariectomy OR >12 mo since LMP with no prior hysterectomy)	0.030136	0	0.0632403	0.0447892	0	0.0168836	0	0.0205477	0.0317158	0	0	0.0310364	0	0.337478	0.0274154	0.243829	0	0	0.152929	0	0	0	0.03	0.191936	1.03005	2624.76	2118.35	4743.11	0.188682	0.173123	0.187157	1.50645	0.0243751	1.92684	0.316457	4.46369	3.73719	99.5055	LumA	0.0028
TCGA-A7-A425-01	0	447	0.710526	41.6738	Positive	Positive	70	255.57.0	Post (prior bilateral ovariectomy OR >12 mo since LMP with no prior hysterectomy)	0.000947833	0.00690527	0.0398263	0.0523562	0	0.153817	0	0.0101221	0.00321713	0	0	0.0538722	0.034811	0	0.0453575	0.411953	0.0299881	0	0.153496	0	0	0.00332945	0.03	0.232768	0.987779	4439.25	4815.18	9254.42	1.20338	0.804971	0.78973	15.6994	2.03369	7.49672	1.8758	3.08409	6.23122	283.455	LumA	-0.1833
TCGA-A7-A426-01	0	364	0	33.101	Positive	Positive	50	255.57.0	Pre (<6 months since LMP AND no prior bilateral ovariectomy AND not on estrogen replacement)	0.137419	0	0.120446	0.121287	0	0.134741	0	0.0337591	0.0197907	0	0	0.0641372	0.00896443	0	0.0419459	0.10677	0.02545	0	0.185289	0	0	0	0	0.466952	0.883991	4202.41	4122.32	8324.73	1.79386	1.94579	1.5294	44.075	0.198296	2.73194	2.11063	3.34134	8.93555	288.521	LumA	0.3015
TCGA-A7-A4SA-01	0	454	0	34.7422	Positive	Negative	40	271.57.0	Pre (<6 months since LMP AND no prior bilateral ovariectomy AND not on estrogen replacement)	0.0442566	0	0.0215731	0.205065	0	0.228019	0.0124165	0.0010809	0.0859581	0	0	0.00880639	0.00749155	0	0.104039	0.136853	0.0886278	0.00976414	0.0454801	0	0	0.000569407	0	0.35886	0.934703	4578.74	6044.64	10623.4	3.93854	4.84688	2.39176	21.9641	0.174894	5.74232	2.47093	2.64893	4.30294	301.707	LumA	0.3134
TCGA-A7-A4SB-01	0	418	0	30.4232	Positive	Positive	56	271.57.0	Post (prior bilateral ovariectomy OR >12 mo since LMP with no prior hysterectomy)	0.136305	0	0.365428	0.124678	0	0	0	0.0148712	0.000655334	0	0	0.0588535	0.0504823	0.00767453	0.0267967	0.120381	0	0	0.0938735	0	0	0	0	0.462099	0.906133	3164.97	2180.89	5345.85	0.859336	0.458569	0.417903	22.9858	0.204121	1.54967	1.25657	2.82443	5.43496	126.894	LumA	-0.0091
TCGA-A7-A4SC-01	0	446	0.657895	37.1311	Positive	Negative	62	271.57.0	Post (prior bilateral ovariectomy OR >12 mo since LMP with no prior hysterectomy)	0.107116	0	0.090597	0.166928	0	0.156315	0	0.007897	0.0450674	0	0	0.0425106	0.0133389	0	0.0636281	0.150747	0.111068	0	0.0447859	0	0	0	0.03	0.247606	0.980828	4506.9	4295.19	8802.08	1.27212	1.81864	1.33634	15.2462	0.141607	4.54853	2.12474	6.13642	7.99745	402.497	LumA	0.0121
TCGA-A7-A4SD-01	0	441	1.21053	37.8244	Negative	Negative	52	271.57.0	Post (prior bilateral ovariectomy OR >12 mo since LMP with no prior hysterectomy)	0.0393377	0	0.149771	0.127645	0	0.00387141	0.0249757	0.0515474	0.0590984	0	0	0.0871233	0	0.206219	0.113411	0.0637225	0	0.0486666	0.0202953	0	0	0.00431507	0	0.343233	0.945719	4049.54	5682.17	9731.71	2.81805	2.02632	1.94421	364.946	0.164086	8.0464	0.66714	2.47465	2.36715	281.351	Basal	0.1701
TCGA-A7-A4SE-01	0	644	2.47368	34.5117	Negative	Negative	54	271.57.0	Post (prior bilateral ovariectomy OR >12 mo since LMP with no prior hysterectomy)	0.0164731	0	0.0147878	0.00268495	0	0.0114128	0	0.0786098	0.0177713	0	0	0.0250165	0	0.524879	0.191329	0.117037	0	0	0	0	0	0	0	0.56387	0.831426	4372.38	3816.03	8188.41	1.01542	0.403165	0.644182	4.9542	0.0716646	5.55459	1.0731	1.63706	5.79419	484.965	Basal	0.4627
TCGA-A7-A4SF-01	0	545	0	38.4901	Positive	Negative	54	271.57.0	Post (prior bilateral ovariectomy OR >12 mo since LMP with no prior hysterectomy)	0.104677	0	0.14279	0.0578878	0	0.052655	0.0210225	0.0483258	0.0438332	0.028738	0	0.0101808	0	0.200768	0.0832163	0.127588	0	0	0.0783178	0	0	0	0	0.508379	0.862491	2819.68	3695.66	6515.33	1.15345	0.505862	0.57174	18.987	0.109858	2.5244	0.841881	2.2924	1.60249	137.36	Her2	0.2348
TCGA-A7-A56D-01	0	448	2.63158	41.3851	Positive	Positive	84	288.55.0	Post (prior bilateral ovariectomy OR >12 mo since LMP with no prior hysterectomy)	0	0.0061365	0.187927	0.00616398	0	0	0	0.00362876	0.0208114	0.0161364	0	0.0374387	0	0.348127	0.0117058	0.30069	0	0.0209415	0.0402937	0	0	0	0.02	0.258477	1.01547	4352.56	4655.29	9007.85	1.05421	0.645546	0.649422	397.915	0.0232739	2.98803	0.315906	1.3925	1.90379	411.333	LumA	0.0898
TCGA-A7-A5ZV-01	0	368	0	52.7984	Negative	Negative	62	296.55.0	Post (prior bilateral ovariectomy OR >12 mo since LMP with no prior hysterectomy)	0	0.00834065	0	0	0	0.0640529	0	0.0284121	0.0362002	0	0.0813745	0	0.00293826	0.402852	0.0396235	0.269417	0.025147	0	0.0416415	0	0	0	0.01	0.289274	0.995895	2362.4	4048.71	6411.11	0.308292	3.39134	19.416	0.435852	0.0230232	11.1629	1.56941	1.97701	2.51208	68.0813	Basal	1.3085
TCGA-A7-A5ZW-01	0	326	0.763158	34.5703	Positive	Positive	47	305.51.0	Peri (6-12 months since last menstrual period)	0.03036	0	0.0368091	0.0532911	0	0.14117	0.00790272	0.00325249	0.0410486	0	0	0	0	0.270549	0.0616817	0.159221	0.0242864	0	0.170428	0	0	0	0.01	0.304739	0.96239	5366.13	4471.18	9837.31	1.21303	1.51907	0.839147	13.4215	0.0532213	3.69145	3.10436	3.31271	4.62821	637.877	LumA	0.0795
TCGA-A7-A5ZX-01	0	336	0.842105	28.8023	Positive	Positive	48	305.51.0	Pre (<6 months since LMP AND no prior bilateral ovariectomy AND not on estrogen replacement)	0.0703169	0	0.161455	0	0	0.0581658	0	0.0346428	0.0268625	0	0	0.00450738	0	0.164227	0.0188967	0.258492	0	0	0.202434	0	0	0	0	0.35344	0.942539	4297.21	2966.81	7264.02	0.620566	0.374937	0.334816	28.8123	0.0640583	2.48007	1.26094	3.19905	4.39891	381.446	LumA	-0.0037
TCGA-A7-A6VV-01	0	313	1.15789	40.7176	Negative	Negative	51	338.46.0	Peri (6-12 months since last menstrual period)	0.0645767	0	0.0579371	0.0164309	0	0.0467006	0	0.0260852	0.0259177	0	0	0.0223926	0	0.557881	0.0764152	0.0880709	0	0	0.0175917	0	0	0	0	0.468225	0.896773	4850.69	4963.6	9814.29	1.01746	0.74557	0.59509	30.1629	0.148859	7.7155	0.925619	3.2936	3.67012	489.503	Basal	0.6542
TCGA-A7-A6VW-01	0	285	1.42105	45.3088	Negative	Negative	48	338.46.0	Post (prior bilateral ovariectomy OR >12 mo since LMP with no prior hysterectomy)	0.102717	0	0.167969	0	0	0.0877742	0	0.0223291	0	0	0	0.0237027	0.00488583	0.266348	0.0330296	0.217827	0	0.0498176	0.0235991	0	0	0	0	0.444073	0.897935	2989.24	4549	7538.25	0.783339	0.342911	0.861989	21.3053	0.0662	6.52896	0.421142	1.75056	1.95421	156.658	Basal	0.1888
TCGA-A7-A6VX-01	0	317	3.57895	42.1155	Positive	Positive	68	338.46.0	Post (prior bilateral ovariectomy OR >12 mo since LMP with no prior hysterectomy)	0.000806457	0.00698631	0	0	0	0.112336	0	0.0333096	0.0835526	0	0.0959584	0	0	0.354258	0.0412255	0.197023	0	0	0.0745437	0	0	0	0.03	0.241463	1.00355	4131.65	3406.89	7538.54	0.571418	0.495308	0.25805	1.43071	0.0686069	3.53369	1.09968	2.77744	2.72461	495.549	LumB	0.6502
TCGA-A7-A6VY-01	0	266	2.44737	41.1238	Negative	Negative	48	338.46.0	Post (prior bilateral ovariectomy OR >12 mo since LMP with no prior hysterectomy)	0	0.00822411	0.151912	0.0525082	0	0.0131149	0.0433588	0.058805	0.0338613	0	0	0.0665825	0	0.283202	0.0955491	0.15632	0.00540205	0	0	0.031159	0	0	0.03	0.251702	0.993511	4165.43	5697.38	9862.8	2.69992	1.13713	1.39131	492.777	0.104072	9.2197	2.19754	2.76764	2.21549	307.543	Basal	0.2255
TCGA-A8-A075-01	0	518	1.92105	33.7393	Positive	Positive	42	72.91.0	Pre (<6 months since LMP AND no prior bilateral ovariectomy AND not on estrogen replacement)	0.0125406	0	0.19196	0.095171	0	0.0798317	0.00890324	0.0310133	0.0262326	0.00981091	0	0.0789445	0	0.137775	0.0765211	0.183324	0.0137126	0	0.0389558	0	0	0.0153035	0.01	0.309132	0.959857	4154.53	4985.57	9140.1	1.36897	1.62627	1.38126	165.874	0.0933933	8.16417	0.955382	2.54837	2.5547	283.205	LumB	1.0445
TCGA-A8-A08O-01	0	943	0.657895	26.0391	Positive	Positive	45	61.89.0	Pre (<6 months since LMP AND no prior bilateral ovariectomy AND not on estrogen replacement)	0.207911	0	0.172714	0.00940306	0	0.155754	0	0.0130427	0	0	0	0.0573597	0.0131807	0.0455176	0.0609773	0.137861	0.0265723	0	0.0997069	0	0	0	0	0.445131	0.895722	3935.57	2414.27	6349.84	0.445723	0.400057	0.314561	13.7223	0.0829105	2.19598	0.879772	2.69293	2.77446	315.958	LumA	0.2209
TCGA-A8-A0A6-01	0	640	0.763158	37.2961	Positive	Positive	64	61.89.0	Post (prior bilateral ovariectomy OR >12 mo since LMP with no prior hysterectomy)	0.00764352	0.019198	0.0886813	0.174504	0	0.0914863	0.00497283	0.00634731	0.0151876	0.033966	0	0.0501631	0	0.0465619	0.141898	0.114705	0.0841354	0	0.120172	0	0	0.000377221	0.01	0.306602	0.95724	4580.78	6382.25	10963	3.1874	6.10893	3.30039	173.097	0.298092	8.16168	3.71074	2.94675	4.76442	88.7149	LumA	0.0506
TCGA-A8-A0AD-01	0	1157	0.605263	37.8544	Positive	Positive	83	61.89.0	Post (prior bilateral ovariectomy OR >12 mo since LMP with no prior hysterectomy)	0	0.0355312	0	0	0	0.207824	0	0.00296011	0.00878381	0	0.0493438	0.0112095	0.0457209	0.0139951	0.0114831	0.422057	0.000607791	0	0.18605	0	0	0.00443418	0.03	0.18373	1.01184	4847.24	4584.23	9431.47	0.3548	0.192377	0.204496	0.657078	0.0275806	6.56753	0.29872	3.37412	2.66254	455.485	LumA	0.1064
TCGA-AC-A23C-01	0	585	2.65789	38.1756	Positive	Positive	62	142.79.0	Post (prior bilateral ovariectomy OR >12 mo since LMP with no prior hysterectomy)	0.047811	0	0.115868	0.156919	0	0.0602957	0	0.0349489	0.0490551	0.0021858	0	0.0470926	0	0.0496693	0.105575	0.240251	0.0264163	0.0190745	0.0386625	0	0	0.00617518	0	0.35485	0.936109	4430.1	4711	9141.1	1.34941	1.87944	1.11388	71.9381	0.134448	5.61918	1.32816	3.10473	3.21437	223.992	LumA	0.0103
TCGA-AC-A23E-01	0	698	0.447368	35.6517	Positive	Positive	50	136.77.0		0	0.0107207	0.0149652	0	0	0.0757946	0	0.0134313	0.0088928	0	0.00178535	0.0143284	0	0.224388	0.0136698	0.498363	0	0	0.108305	0	0	0.0153561	0	0.575918	0.818219	5938.55	4509.66	10448.2	0.40743	0.123574	0.120028	1.68734	0.0375575	7.31822	0.556033	2.45926	3.63739	504.954	LumA	0.1543
TCGA-AC-A23G-01	0	2248	0	37.8925	Positive	Positive	76	202.70.0	Post (prior bilateral ovariectomy OR >12 mo since LMP with no prior hysterectomy)	0.0110832	0.00413931	0.00266231	0	0	0	0.0106898	0.0289787	0.0242782	0.0207081	0.0212494	0	0	0.574757	0.00711923	0.207887	0	0	0.0864474	0	0	0	0	0.436108	0.930675	6183.81	5075.55	11259.4	0.918267	1.02679	0.505257	8.55812	0.082288	5.7962	2.14831	2.57782	8.83167	995.291	LumA	0.1029
TCGA-AC-A23H-01	NA	NA	101.632	48.6517	Positive	Negative	90	136.77.0	Post (prior bilateral ovariectomy OR >12 mo since LMP with no prior hysterectomy)	0.0327767	0	0.0324137	0.0131782	0	0.030299	0	0.0473143	0.0214421	0	0	0.0219388	0	0.401127	0.0379781	0.248971	0.0238916	0	0.067842	0	0	0.0208279	0	0.401482	0.928427	3469.11	2814.29	6283.4	0.284867	0.218077	0.196824	4.76847	0.0409358	3.36678	0.527641	5.04116	2.38866	253.937	Her2	0.4282
TCGA-AC-A23H-11	NA	NA	0	29.891	NA	NA	90	136.77.0	Post (prior bilateral ovariectomy OR >12 mo since LMP with no prior hysterectomy)	0.0359438	0	0.0527538	0.0669714	0	0.0255614	0	0	0	0.0258766	0	0.0585538	0	0	0.0172796	0.296355	0.0918997	0	0.319629	0	0	0.00917524	0.03	0.205556	1.0076	5337.94	4285.19	9623.13	0.748825	1.42298	1.65269	62.5189	0.208958	4.68712	4.62641	3.29989	9.64332	178.518	NA	NA
TCGA-AC-A2B8-01	0	677	2.02632	40.1998	Positive	Positive	84	155.74.0	Post (prior bilateral ovariectomy OR >12 mo since LMP with no prior hysterectomy)	0.0693149	0	0.00183195	0.131009	0	0.127069	0	0.0192764	0.0209165	0.00167887	0	0.041154	0.0327881	0.0908684	0.0841282	0.205197	0.0482183	0	0.120001	0	0	0.00654703	0.01	0.282113	0.964678	5434.36	5317.65	10752	1.35743	1.88384	1.1225	4.40569	0.10733	7.07688	1.78765	4.98421	6.81692	306.396	LumA	0.2932
TCGA-AC-A2BK-01	0	2222	1.92105	43.1378	Negative	Negative	78	216.64.0	Post (prior bilateral ovariectomy OR >12 mo since LMP with no prior hysterectomy)	0.100579	0	0.0792285	0.172699	0	0.0445886	0.00842416	0.112681	0	0	0	0.105499	0	0	0.0863488	0.24796	0	0.038566	0.0034266	0	0	0	0.03	0.195976	1.00831	688.177	1768.36	2456.54	0.429822	0.543371	7.82182	27.1225	0.0288589	4.16567	0.226345	1.83808	2.20713	23.8196	Basal	0.5396
TCGA-AC-A2BM-01	0	3022	0.421053	36.3041	Positive	Positive	41	216.64.0		0	0.0310308	0.0908724	0.0357561	0	0.251118	0	0.0192314	0.0287503	0.0506789	0	0.0437423	0	0.14263	0.069182	0.143688	0.000207985	0	0.0829996	0.00299138	0	0.00712204	0.02	0.272066	0.970347	3365.26	4481.95	7847.2	1.86018	0.955731	0.701532	45.7225	0.137523	4.8274	1.12672	2.01858	2.20378	112.265	LumB	0.4044
TCGA-AC-A2FB-01	0	1234	0.236842	42.1338	Positive	Positive	65	155.74.0		0.0889201	0	0.0265664	0.16053	0	0.221715	0.0743507	0	0	0.00482237	0	0.143819	0.00647879	0.0137372	0.0634169	0.074873	0.0107101	0.0239907	0.0860694	0	0	0	0	0.402065	0.915595	4921.4	7317.2	12238.6	5.65823	7.85344	3.62684	45.4806	0.2532	7.91421	4.74326	2.93743	7.8359	100.151	LumA	0.0172
TCGA-AC-A2FB-11	0	1234	0	33.4701	NA	NA	65	155.74.0		0.0365011	0	0.119122	0.0307175	0	0.151384	0	0	0	0.0211525	0	0.0885167	0.00382161	0	0.0394999	0.288589	0.0803899	0	0.140306	0	0	0	0.01	0.307533	0.954905	5715.01	5441.69	11156.7	1.18953	1.52305	1.41229	135.506	0.148573	7.92998	5.30224	3.79112	14.432	171.752	NA	NA
TCGA-AC-A2FE-01	1	2636	0	35.0203	Positive	Positive	62	185.70.0	Post (prior bilateral ovariectomy OR >12 mo since LMP with no prior hysterectomy)	0.00844209	1.62e-05	0.021285	0.220732	0	0.19972	0	0.0531678	0.0252924	0	0	0.0951125	0.0249052	0.0169125	0.134401	0.159697	0.0193215	0	0.0155227	0.00547195	0	0	0	0.335582	0.949732	5189.64	6715.59	11905.2	4.77632	6.75299	3.38141	28.4061	0.1281	8.78484	3.68058	2.94445	5.70049	381.025	LumA	-0.0243
TCGA-AC-A2FF-01	0	2759	0.342105	34.6899	Positive	Positive	40	155.74.0		0.00975115	0.0240605	0.138154	0.102346	0	0.158771	0	0.021191	0.0152515	0.0226929	0	0.0487988	0	0.0221933	0.0711012	0.138758	0.0913373	0	0.135593	0	0	0	0	0.361348	0.932295	6015.67	5770.63	11786.3	2.57594	3.19317	1.70989	192.698	0.172558	6.59983	4.70653	2.61533	11.5043	454.968	LumA	0.0442
TCGA-AC-A2FF-11	0	2759	0	28.6741	NA	NA	40	155.74.0		0.0827991	0	0.0865113	0.0628923	0	0.0646924	0	0.0430174	0.0169817	0.009481	0	0.041142	0	0.261853	0.0378661	0.213316	0.0403022	0	0.0391456	0	0	0	0.01	0.2998	0.966396	5067.11	5249.74	10316.9	1.44736	2.04409	0.788267	120.44	0.1436	7.03489	2.73876	2.91632	8.40483	237.949	NA	NA
TCGA-AC-A2FG-01	0	1853	0.736842	33.1357	Positive	Negative	79	155.74.0	Post (prior bilateral ovariectomy OR >12 mo since LMP with no prior hysterectomy)	0.0503881	0	0.203406	0.0632945	0	0.0434315	0	0.0256502	0.00970064	0.0168585	0	0.0144416	0	0.160864	0.0235544	0.153944	0.0689107	0	0.165556	0	0	0	0	0.440011	0.897818	3831.95	3452.53	7284.48	0.797667	1.05608	0.473993	56.4518	0.103356	2.97957	2.05845	8.1121	5.82593	129.825	LumA	0.0064
TCGA-AC-A2FK-01	0	2650	0	28.9182	Positive	Positive	45	167.75.0		0.207424	0	0.16524	0.044647	0	0.122592	0.00575865	0.00677319	0.00581707	0	0.00749111	0	0.0182803	0.192153	0.021645	0.0928162	0	0	0.109363	0	0	0	0	0.464391	0.885825	3861.09	4277.14	8138.23	1.36066	2.21655	0.973122	63.871	0.232166	4.69592	2.57659	4.7004	6.42919	71.5115	Normal	0.0138
TCGA-AC-A2FM-01	1	792	0	46.3328	Not Evaluated	Not Evaluated	87	185.70.0	Post (prior bilateral ovariectomy OR >12 mo since LMP with no prior hysterectomy)	0.0388154	0	0.0637963	0.0944499	0	0.126535	0	0.0280641	0.0323932	0	0	0.0825221	0.00606782	0.0125937	0.101371	0.205151	0.0395202	0	0.16872	0	0	0	0.12	0.0909421	1.03931	2974.74	2213.86	5188.6	0.449793	0.345297	0.335203	3.05329	0.0414474	2.1626	0.722464	7.4263	5.12389	82.8372	LumA	0.9221
TCGA-AC-A2FM-11	1	792	0	27.1703	NA	NA	87	185.70.0	Post (prior bilateral ovariectomy OR >12 mo since LMP with no prior hysterectomy)	0.0443617	0	0.143122	0.105666	0	0.0526545	0	0.0261399	0.00494483	0	0	0.120235	0.0184682	0	0.00720958	0.283083	0.0572042	0	0.0592403	0.0489572	0	0.0287133	0	0.354194	0.936385	3810.04	4499.9	8309.94	1.09015	1.09795	1.45787	85.4202	0.0825898	4.88382	1.85065	2.95196	5.14295	125.55	NA	NA
TCGA-AC-A2FO-01	0	2255	0.710526	37.9951	Positive	Negative	65	167.75.0	Post (prior bilateral ovariectomy OR >12 mo since LMP with no prior hysterectomy)	0.0783316	0	0.0950123	0.105541	0	0.301115	0	0	0.00842318	0.00759614	0	0.0617606	0.00820948	0.00349731	0.0682817	0.133708	0.083766	0	0.0447574	0	0	0	0	0.369109	0.929657	5207.11	6081.08	11288.2	3.38318	3.22048	1.72867	116.19	0.227726	6.42689	4.99539	3.18591	7.27359	226.751	LumA	0.0931
TCGA-AC-A2QH-01	0	1005	0.789474	33.8812	Negative	Negative	58	177.74.0	Post (prior bilateral ovariectomy OR >12 mo since LMP with no prior hysterectomy)	0.000590079	0.00372828	0	0	0	0.0967631	0	0.0104006	0.0161273	0	0.0158465	0.0146983	0	0.527261	0	0.301176	0	0	0	0.0134084	0	0	0.26	0.0463706	1.18104	2600.37	646.466	3246.83	0.553328	0.209679	0.313435	0.193545	0.273496	2.76175	0.297468	1.74672	1.56905	144.72	Basal	-0.1466
TCGA-AC-A2QI-01	0	588	0	34.9268	Positive	Negative	76	185.70.0	Post (prior bilateral ovariectomy OR >12 mo since LMP with no prior hysterectomy)	0.0387966	0.00984635	0.0202392	0.123759	0	0.0749419	0	0.0533534	0.0364171	0.00203254	0	0.0017805	0	0.17042	0.112367	0.30451	0.0015437	0	0.0499923	0	0	0	0.01	0.299324	0.964998	4966.48	4998.68	9965.16	1.70263	1.65649	1.0512	18.4511	0.11744	5.88225	1.57661	4.47146	6.20171	410.19	LumA	0.0034
TCGA-AC-A2QJ-01	1	446	0	36.4742	Negative	Negative	48	185.70.0	Peri (6-12 months since last menstrual period)	0	0.00625849	0.0134097	0.00231815	0	0.0504685	0.0089307	0.0187765	0.0230368	0.00113744	0.0147058	0	0.0305724	0.313201	0.0215861	0.477032	0	0	0	0.0184286	0	0.000138053	0	0.686146	0.732888	5205.8	6331.49	11537.3	1.26798	0.614585	0.31958	4.25711	0.0347898	16.7519	2.88925	0.997078	4.5319	1324.09	Basal	0.8736
TCGA-AC-A3BB-01	0	987	0	38.7079	Positive	Positive	46	185.70.0		0.152059	0	0.110627	0.152199	0	0.0278967	0	0.0951189	0.0222742	0	0	0.0537554	0	0.0680047	0.0652837	0.116453	0.0934472	0	0.042881	0	0	0	0	0.536499	0.849962	5317.63	6294.21	11611.8	3.87468	5.20212	2.62373	103.07	0.159364	6.90227	5.11752	3.26878	6.95718	551.892	LumA	0.0424
TCGA-AC-A3EH-01	1	197	0	41.9764	Positive	Negative	79	227.61.0	Post (prior bilateral ovariectomy OR >12 mo since LMP with no prior hysterectomy)	0	0.0105445	0.0135531	0.077196	0	0.0701318	0	0.0236315	0.0127095	0.00170291	0	0.0187495	0	0.403189	0.0462554	0.260219	0	0	0.0534377	0	0	0.00868014	0	0.367312	0.949034	3537.12	3603.2	7140.32	0.561989	0.487569	0.259579	0.602038	0.0348467	2.85649	0.605005	3.42429	3.09362	405.006	LumA	0.5341
TCGA-AC-A3HN-01	0	496	0.605263	37.1964	Positive	Positive	87	202.70.0	Post (prior bilateral ovariectomy OR >12 mo since LMP with no prior hysterectomy)	0.0913344	0	0.0929858	0.0650513	0	0.0938389	0	0.0416451	0.0197465	0.00801366	0	0.0186004	0	0.251382	0.0745593	0.149329	0.0135481	0	0.0799654	0	0	0	0	0.409319	0.912276	5658.97	5476.11	11135.1	1.63321	1.78014	1.20267	83.4377	0.558616	8.47464	2.82288	2.73685	8.81603	589.89	LumA	-0.0003
TCGA-AC-A3OD-01	0	451	0.631579	36.9461	Positive	Positive	68	216.64.0	Post (prior bilateral ovariectomy OR >12 mo since LMP with no prior hysterectomy)	0.00458155	0.0108416	0.0295319	0.0380492	0	0.42268	0	0	0	0.0238082	0	0.10709	0	0	0.0706728	0.193711	0.0281719	0.0114966	0.0593647	0	0	0	0.04	0.163827	1.02127	4795.5	6712.48	11508	5.02524	3.24295	3.62844	98.63	1.10525	13.1676	2.73729	3.64431	3.04605	81.9928	LumA	0.0091
TCGA-AC-A3QP-01	0	675	0.657895	36.9376	Positive	Positive	79	234.54.0	Post (prior bilateral ovariectomy OR >12 mo since LMP with no prior hysterectomy)	0.0370738	0	0.111742	0.121411	0	0	0	0.0453228	0.00899288	0	0	0.075801	0.0732587	0	0.0504771	0.275902	0.0551259	0	0.135336	0	0	0.00955632	0	0.339549	0.941218	4955.71	5364.35	10320.1	1.03669	1.88936	0.736554	76.6895	0.0476404	6.6363	1.76265	1.93004	4.47181	294.577	LumA	0.4819
TCGA-AC-A3QQ-01	0	734	0.763158	41.7289	Positive	Positive	54	227.61.0	Peri (6-12 months since last menstrual period)	0.194206	0	0.0584286	0.0507922	0	0.291447	0	0	0.0174204	0	0	0.0324766	0.0149196	0.0308235	0.028455	0.119024	0.00983123	0.014842	0.137334	0	0	0	0	0.354058	0.937177	4550.04	3910.74	8460.78	1.03965	1.06309	0.514988	37.5384	0.588886	3.86388	0.922851	4.32024	3.63221	143.637	LumA	-0.0169
TCGA-AC-A3TM-01	0	762	0	34.9667	Positive	Positive	50	227.61.0	Peri (6-12 months since last menstrual period)	0.00467449	0	0.13995	0.221215	0	0.00746575	0	0.0723688	0.0503616	0.00675817	0	0.0662003	0	0.123482	0.0515835	0.188283	0.0029978	0	0.0646592	0	0	0	0	0.362612	0.933067	3305.03	4456.53	7761.56	2.30436	2.25879	0.882083	54.7209	0.0286226	2.87106	0.938432	2.46228	2.13543	213.577	LumA	0.0229
TCGA-AC-A3TN-01	0	456	0	35.0978	Positive	Positive	75	227.61.0	Post (prior bilateral ovariectomy OR >12 mo since LMP with no prior hysterectomy)	0.00645664	0	0.0594606	0.0987841	0	0.18454	0	0.0395677	0.0191583	0.0038298	0	0.0198002	0	0.141674	0.0619183	0.251523	0	0	0.113287	0	0	0	0.05	0.147374	1.02216	3120.1	3213.13	6333.22	0.927609	0.582747	0.393444	2.86472	0.507468	1.50472	0.501303	3.38463	2.78118	248.673	LumA	0.0052
TCGA-AC-A3W5-01	0	504	3.13158	52.4231	Positive	Positive	65	227.61.0		0.0295036	0.00686704	0.0491651	0.00221227	0	0.0117539	0.00377866	0.0376878	0.0395497	0.0429519	0	0.0322561	0	0.371855	0.12102	0.154915	0.02217	0	0.0743145	0	0	0	0.01	0.296715	0.980182	5693.52	6295.48	11989	2.61214	2.33723	1.6558	70.9277	0.118127	7.28295	2.58459	1.54942	5.65177	614.125	Her2	0.302
TCGA-AC-A3W7-01	0	471	0	33.8669	Positive	Negative	66	227.61.0	Post (prior bilateral ovariectomy OR >12 mo since LMP with no prior hysterectomy)	0.0184263	0	0.0413219	0.111232	0	0.174834	0	0.0213378	0.0336441	0	0	0.046914	0.00229638	0.0289632	0.0617342	0.283056	0.0981103	0	0.0766041	0	0	0.00152568	0.04	0.151024	1.01561	4045.61	3412.83	7458.43	1.2676	1.01838	0.675602	7.11853	0.091434	2.52819	1.25314	3.15758	4.91723	505.692	LumA	0.023
TCGA-AC-A3YI-01	0	707	0.368421	30.9542	Positive	Positive	74	239.56.0	Post (prior bilateral ovariectomy OR >12 mo since LMP with no prior hysterectomy)	0.0433462	0	0.0476467	0.0409963	0	0.021754	0.019851	0.026221	0.024731	0.00891044	0	0	0	0.515019	0.038237	0.102387	0	0	0.0321676	0.0749732	0	0.00375965	0.03	0.247219	1.03009	5150.49	4565.24	9715.73	0.770815	0.739072	0.688141	51.7211	0.115564	3.70131	1.25271	2.98068	6.16738	582.724	Normal	0.2997
TCGA-AC-A3YJ-01	0	754	0.394737	39.7541	Positive	Positive	66	234.54.0	Post (prior bilateral ovariectomy OR >12 mo since LMP with no prior hysterectomy)	0	0.0240152	0.0210532	0.0178034	0	0.0425252	0	0.0222856	0.0101535	0.00696881	0	0.0353732	0	0.0586145	0.0177257	0.624458	0.0570355	0	0.0619879	0	0	0	0	0.351865	0.951286	2674.95	4392.43	7067.38	0.545786	0.94522	0.281914	6.20912	0.231081	7.59235	1.2704	3.09302	3.2837	39.9925	LumA	-0.0241
TCGA-AC-A4ZE-01	0	890	1.18421	41.0668	Positive	Positive	63	379.35.0	Post (prior bilateral ovariectomy OR >12 mo since LMP with no prior hysterectomy)	0.0406212	0	0.0561617	0.185678	0	0.225618	0	0.0138572	0.027093	0	0	0.0210096	0.00974714	0	0.0703692	0.204293	0.0157676	0	0.129784	0	0	0	0.05	0.147947	1.02081	2961.67	2998.94	5960.61	0.990139	1.21458	0.970601	3.67306	0.162451	3.09395	0.911608	4.30118	6.86193	70.2965	LumA	0.1016
TCGA-AC-A5EH-01	0	511	3.34211	42.5591	Positive	Negative	76	296.55.0		0.00197962	0.00346908	0	0	0	0.0173645	0	0.0526697	0.0268439	0.00505753	0.0287237	0	0	0.351827	0.077786	0.324213	0.000624732	0	0.0870242	0.0224167	0	0	0	0.677575	0.744137	4906.38	4721.94	9628.31	0.896688	0.519204	0.44075	0.923214	0.0410044	6.90577	0.409174	1.79817	2.61165	494.306	Her2	-0.0713
TCGA-AC-A5EI-01	0	442	0.763158	28.6518	Positive	Positive	88	288.55.0		NA	NA	NA	NA	NA	NA	NA	NA	NA	NA	NA	NA	NA	NA	NA	NA	NA	NA	NA	NA	NA	NA	NA	NA	NA	NA	NA	NA	NA	NA	NA	NA	NA	NA	NA	NA	NA	NA	NA	0.1681
TCGA-AC-A5XS-01	0	588	9.97368	41.4614	Positive	Positive	74	305.51.0		0.0268724	0.000606142	0.121165	0.126968	0	0.0782061	0.000510595	0.0481891	0.0264175	0.0534594	0	0.074281	0	0	0.0831453	0.229884	0.0129107	0.0345049	0.0395893	0	0	0.0432898	0.01	0.288587	0.964677	4548.13	5934.95	10483.1	2.64991	2.62265	1.48723	241.736	0.110031	6.96018	2.12463	3.27912	5.58143	209.726	LumA	0.0224
TCGA-AC-A5XU-01	0	455	1.34211	33.9634	Positive	Positive	74	296.55.0		0	0.0347488	0.227999	0.0826945	0	0.060028	0	0.0224678	0.0246991	0	0	0.0461445	0	0.239364	0.0294756	0.18511	0	0	0.0470851	0	0	0.000183247	0	0.484767	0.874274	3938.55	3055.46	6994.02	0.963941	1.20133	0.436226	133.587	0.0544207	3.03543	0.676971	2.26982	5.47945	306.381	LumA	1.8417
TCGA-AC-A62V-01	1	348	1.68421	45.021	Positive	Positive	58	322.50.0		0	0.0183215	0.00248701	0.0169919	0	0.0619238	0	0.000791502	0	0	0	0.0206771	0	0.392853	0.00837593	0.353788	0	0	0.12379	0	0	0	0	0.532181	0.849262	3513.23	3449.51	6962.73	0.382262	0.175745	0.182313	2.43813	0.0139462	2.75098	0.279159	1.76574	2.57839	279.052	NA	0.5635
TCGA-AC-A62X-01	0	417	1.28947	43.4146	Positive	Negative	72	305.51.0	Post (prior bilateral ovariectomy OR >12 mo since LMP with no prior hysterectomy)	0	0.111979	0	0	0	0.0852057	0	0.0822671	0	0.0557795	0	0.0818862	0.052266	0.212338	0.0214652	0.00874527	0	0.190831	0.0793556	0	0	0.0178815	0.08	0.120892	1.03741	1505.87	2400.68	3906.55	0.227009	0.16745	0.127381	1.12877	0.0268554	6.87886	0.251964	2.1961	2.85789	51.6741	Basal	0.2089
TCGA-AC-A62Y-01	0	530	1.44737	36.3537	Positive	Positive	79	305.51.0	Post (prior bilateral ovariectomy OR >12 mo since LMP with no prior hysterectomy)	0	0.0150008	0.000816401	0	0	0.0376734	0	0.0317791	0.0258256	0.0464219	0.0158627	0	0	0.433698	0.0450822	0.277147	0	0	0	0.0626423	0.00805067	0	0	0.468426	0.89294	4292.31	5390.95	9683.25	0.840657	1.07624	1.06735	1.67291	0.0980455	7.32147	1.20576	6.02725	4.93969	142.169	LumA	-0.0418
TCGA-AC-A6IV-01	0	568	0.394737	33.888	Positive	Positive	47	338.46.0		0.0448607	0	0.0187222	0.0875869	0	0.149313	0	0.0119282	0.0376149	0.00596571	0	0.0267117	3.98e-05	0.122672	0.0764858	0.268833	0.0128579	0	0.127632	0	0	0.00877665	0.03	0.252675	0.978808	6138.14	6486.05	12624.2	2.95339	2.20656	1.44953	19.7896	0.220645	12.5249	2.4699	20.2417	10.8057	375.953	LumA	-0.0004
TCGA-AC-A6IW-01	0	413	3.13158	43.6194	Negative	Negative	73	338.46.0	Post (prior bilateral ovariectomy OR >12 mo since LMP with no prior hysterectomy)	0	0.0353587	0.0236499	0.0451955	0	0.0793416	0.0160806	0.127348	0.0321773	0.0316104	0	0.0433751	0.00439683	0.0023862	0.132891	0.248415	0.153504	0	0.0224722	0	0	0.00179725	0	0.459043	0.88892	2912.71	7147.06	10059.8	3.85009	7.41893	1.72174	40.9881	0.164505	24.0316	5.96888	1.33763	2.11541	24.7906	Basal	0.6108
TCGA-AC-A6IX-01	0	373	1.10526	32.5792	Positive	Positive	49	334.46.0	Peri (6-12 months since last menstrual period)	0.0602559	0	0.139928	0.0857089	0	0.123289	0	0.0297264	0.0313857	0.000723858	0	0.0572967	0.0178557	0	0.0817679	0.232091	0.020973	0.033751	0.0828692	0	0	0.0023776	0	0.36026	0.933182	5185.36	4941.26	10126.6	1.35252	1.13864	1.09152	78.5695	0.112766	5.93369	2.09385	3.46716	8.06968	465.084	LumA	-0.376
TCGA-AC-A6NO-01	0	51	0.631579	33.6109	Positive	Positive	43	338.46.0		0.0311622	0.0297943	0.0954589	0.0664766	0	0.0302331	0	0.103658	0.0227345	0.00510692	0	0.0352656	0	0.175305	0.0917005	0.195703	0.0832362	0	0.0341654	0	0	0	0.11	0.0973794	1.04721	2858.34	2657.64	5515.98	0.937086	0.448076	0.517424	12.951	0.0766911	2.04386	1.34409	3.32299	3.15925	205.156	LumA	0.0825
TCGA-AC-A7VB-01	0	250	0.5	41.7783	Positive	Negative	51	360.43.0		0.126478	0	0.156034	0.0838207	0	0	0	0.00956623	0.0503696	0	0	0.0307607	0.00579817	0.175577	0.0368514	0.256452	0	0	0.0682922	0	0	0	0.51	0.00796298	1.10286	1429.76	1367.72	2797.48	0.440743	0.0562719	0.648206	2.8264	0.0438913	1.1499	0.415436	4.51898	2.80026	49.6824	LumB	0.9056
TCGA-AC-A7VC-01	0	1	0.368421	33.6364	Negative	Negative	56	360.43.0	Post (prior bilateral ovariectomy OR >12 mo since LMP with no prior hysterectomy)	0.0109688	0	0.00685421	0	0	0.0834041	0.00259777	0.0608681	0.013638	0.0472808	0.0216553	0	0	0.474042	0	0.212696	0.0120017	0	0.0539929	0	0	0	0	0.732258	0.695918	4652.28	4165.71	8817.99	0.434983	0.0967543	0.178438	0.412399	0.546467	6.61004	1.07027	2.57	7.46473	1236.23	Basal	0.5472
TCGA-AC-A8OP-01	0	614	3.5	39.2124	Positive	Positive	72	372.40.0	Post (prior bilateral ovariectomy OR >12 mo since LMP with no prior hysterectomy)	0.102445	0	0.0332319	0.017501	0	0.113436	0	0.0837438	0.0051164	0.0413944	0	0.0449304	0	0.174749	0.089622	0.196378	0	0	0.0926904	0.00476162	0	0	0.01	0.290227	0.964024	3986.33	3916.36	7902.69	1.24463	0.403338	0.698149	9.23894	0.130248	3.15682	2.02623	2.48274	5.22057	211.846	LumA	0.5322
TCGA-AC-A8OQ-01	0	34	2.26316	39.9357	Negative	Negative	72	379.35.0	Post (prior bilateral ovariectomy OR >12 mo since LMP with no prior hysterectomy)	0.0640381	0	0.259344	0.0544555	0	0.072883	0	0.10001	0.0356426	0.00209951	0	0.0437469	0	0.177312	0.0860999	0.0830246	0	0	0.021344	0	0	0	0	0.433339	0.904647	4684.86	5805.51	10490.4	3.20877	2.39019	1.6594	1167.46	0.166442	7.1132	1.66286	2.62996	6.84761	236.664	Basal	1.0755
TCGA-AC-A8OR-01	0	40	0.815789	27.8005	Positive	Positive	75	379.35.0	Post (prior bilateral ovariectomy OR >12 mo since LMP with no prior hysterectomy)	0.00297465	0.00393986	0	0	0.0385651	0	0.00287356	0	0.0777822	0	0.0836331	0	0	0.367311	0.019468	0.356473	0	0	0.0469794	0	0	0	0.03	0.243256	1.02314	1392.41	3486.05	4878.47	0.446166	0.237774	0.277335	0.160987	0.0231233	4.88147	0.334409	3.08018	1.9802	21.4969	LumA	0.0272
TCGA-AC-A8OS-01	0	70	0.973684	37.7025	Positive	Positive	71	379.35.0	Post (prior bilateral ovariectomy OR >12 mo since LMP with no prior hysterectomy)	0.00454659	0.0411578	0.0381376	0.0629514	0	0.0961416	0	0.0228954	0.0110246	0	0	0.0870414	0.022108	0.0544178	0.0946181	0.166778	0.0158724	0	0.282309	0	0	0	0.01	0.290808	0.96486	5113.57	5061.31	10174.9	2.06589	1.91934	1.36561	26.7904	0.158527	5.22937	2.26966	2.78231	8.26241	502.361	LumA	0.0152
TCGA-AN-A0XL-01	0	163	0	35.9106	Positive	Positive	61	80.84.0	Post (prior bilateral ovariectomy OR >12 mo since LMP with no prior hysterectomy)	0.0132753	0	0.0729993	0.0441932	0	0.14201	0	0.0156639	0.00285457	0.0122267	0	0.0602762	0	0.0293906	0.0928836	0.290282	0.0314484	0	0.192496	0	0	0	0.08	0.114995	1.03337	5109.2	3380.2	8489.4	0.643008	0.509545	0.909315	3.04821	0.107669	3.53467	2.4104	2.94522	10.7061	319.605	LumA	0.4621
TCGA-AN-A0XN-01	0	10	3.81579	51.6577	Negative	Positive	68	74.88.0	Post (prior bilateral ovariectomy OR >12 mo since LMP with no prior hysterectomy)	0.00951713	0.00100794	0	0.00344568	0	0.0593776	0	0.0266843	0.019069	0	0	0.0248519	0	0.411245	0.0439249	0.365313	0	0	0	0.0355634	0	0	0	0.452222	0.907105	6156.84	5455.49	11612.3	0.703243	0.375745	0.38576	1.89065	0.0907508	12.3371	0.889419	1.51999	4.91272	527.777	LumA	0.5494
TCGA-AN-A0XO-01	0	375	0.736842	35.624	Positive	Negative	59	74.88.0	Post (prior bilateral ovariectomy OR >12 mo since LMP with no prior hysterectomy)	0.00212274	0.0218995	0.00748747	0	0	0.113036	0	0.0221525	0.0584565	0	0.0435658	0.000968432	0	0.499478	0	0.124605	0	0.041225	0.0650021	0	0	0	0	0.424147	0.9186	3503.83	1812.82	5316.65	0.244659	0.0826838	0.108407	1.06145	0.0319003	1.26449	0.790845	4.04685	3.01784	269.022	LumA	0.2276
TCGA-AN-A0XP-01	0	9	0.605263	39.5463	Positive	Positive	69	74.88.0	Post (prior bilateral ovariectomy OR >12 mo since LMP with no prior hysterectomy)	0.000712973	0.0041664	0	0	0	0.226192	0	0.0224583	0.0584997	0	0.0162279	0.0498149	0.0238483	0.149864	0.0592937	0.278642	0	0.0308289	0.0794507	0	0	0	0.05	0.147918	1.0255	4019.22	3121.61	7140.84	0.294368	0.172735	0.182234	2.54961	0.116772	2.37531	0.330176	3.63452	3.51552	211.686	LumA	0.0597
TCGA-AN-A0XR-01	0	10	0.736842	36.7055	Positive	Negative	55	74.88.0	Post (prior bilateral ovariectomy OR >12 mo since LMP with no prior hysterectomy)	0.0366588	0	0.0677906	0.0025217	0	0.0147341	0	0.0581202	0.0337362	0	0	0.0206792	0	0.323479	0.0557544	0.249629	0.0890692	0	0.0478267	0	0	0	0.03	0.205845	1.02577	2681.89	2326.58	5008.47	0.535978	0.0453476	0.138606	1.78706	0.0354006	4.65267	1.18137	5.23709	2.0707	170.151	LumB	-0.0141
TCGA-AN-A0XS-01	0	10	0.736842	37.1081	Negative	Positive	63	74.88.0	Post (prior bilateral ovariectomy OR >12 mo since LMP with no prior hysterectomy)	0.000233991	0.0356384	0.179478	0.184487	0	0.0743313	0	0.0284198	0.0478501	0.00625883	0	0.0421336	0.000773974	0.0885974	0.0926269	0.147872	0.0378951	0	0.0334037	0	0	0	0	0.411501	0.911094	5051.3	5233.99	10285.3	2.26311	2.43603	1.3829	333.284	0.121657	5.07895	1.62208	2.91769	4.55562	296.848	LumA	0.8463
TCGA-AN-A0XT-01	0	10	0.263158	28.1026	Positive	Negative	54	74.88.0	Post (prior bilateral ovariectomy OR >12 mo since LMP with no prior hysterectomy)	0.0974696	0	0.136257	0.0511454	0	0.0733412	0	0.0196183	0.0198275	0.00909385	0	0.0214601	0	0.0918298	0.0896582	0.185202	0	0	0.205097	0	0	0	0	0.424325	0.904809	3352.72	2868.99	6221.7	0.391053	0.314993	0.318189	30.516	0.100644	1.62159	1.33099	6.71715	9.06964	64.6498	LumA	0.1878
TCGA-AN-A0XU-01	0	10	2.97368	41.2197	Negative	Negative	54	74.88.0	Post (prior bilateral ovariectomy OR >12 mo since LMP with no prior hysterectomy)	0.0128315	0	0.0819493	0.0969993	0	0	0.0548127	0.0435959	0.0177651	0	0	0.158999	0	0.289427	0.0965494	0.127982	0.0190889	0	0	0	0	0	0.03	0.22426	1.00696	2198.47	4395.39	6593.86	1.19615	9.10844	2.11457	93.949	0.3637	5.02333	1.96297	2.98305	1.98736	60.4254	Basal	0.828
TCGA-AN-A0XV-01	0	162	0.736842	40.4334	Positive	Positive	67	74.88.0	Post (prior bilateral ovariectomy OR >12 mo since LMP with no prior hysterectomy)	0.060869	0	0.0767007	0.0908137	0	0.0921973	0	0.0847405	0.0171125	0.0368079	0	0.0599178	0	0.148234	0.0920631	0.104875	0.0592921	0.0120855	0.0642907	0	0	0	0.02	0.271107	0.970707	4522.28	4179.56	8701.84	1.39087	0.866901	0.877133	66.1007	0.0912441	2.67341	2.83727	4.34651	7.98121	199.619	LumA	0.1693
TCGA-AN-A0XW-01	0	170	6.89474	31.7159	Positive	Positive	36	74.88.0	Pre (<6 months since LMP AND no prior bilateral ovariectomy AND not on estrogen replacement)	0	0.02289	0.00421125	0.0926576	0.0266011	0	0.469491	0	0.0371027	0.0363394	0	0	0	0.00786204	0.0627696	0.167271	0	0	0.070111	0	0	0.00269318	0.31	0.0364658	1.06118	2317.48	1855.58	4173.06	0.50734	0	1.30601	59.0591	25.6317	3.80834	1.05242	1.26474	3.26956	30.9636	LumA	0.0531
TCGA-AO-A03L-01	0	2442	0.763158	38.5513	Positive	Positive	34	61.89.0	Pre (<6 months since LMP AND no prior bilateral ovariectomy AND not on estrogen replacement)	0.0812996	0	0.118269	0.0675655	0	0.191792	0	0.0459291	0.0278741	0.0402619	0	0.056471	0	0.0260852	0.1182	0.136013	0.0319897	0	0.0582499	0	0	0	0	0.399836	0.916091	4565.12	4523.77	9088.89	1.22366	2.04794	0.848831	33.3459	0.0843592	3.88423	1.02672	3.60697	2.84365	300.786	LumA	0.1016
TCGA-AO-A03M-01	0	1866	0	32.9266	Positive	Positive	29	80.84.0	Pre (<6 months since LMP AND no prior bilateral ovariectomy AND not on estrogen replacement)	0.0945836	0	0.142504	0.158896	0	0.0341606	0.0345552	0.0546302	0.0481493	0	0	0.0881518	0.000849894	0.0460496	0.0901262	0.130457	0.031838	0	0.0450486	0	0	0	0	0.530519	0.852205	3868.04	5893.26	9761.3	2.91121	3.0893	2.02468	50.0805	0.19939	8.12356	2.21099	2.47372	3.31027	122.004	LumA	0.3408
TCGA-AO-A03N-01	0	2031	0	42.5164	Positive	Positive	59	80.84.0	Post (prior bilateral ovariectomy OR >12 mo since LMP with no prior hysterectomy)	0.0517415	0	0.0447533	0	0	0.0347104	0	0.042556	0.0317946	0.0738165	0	0	0	0.466103	0.0115828	0.138665	0	0.000379829	0.103897	0	0	0	0	0.575188	0.818114	3702.54	2988.32	6690.85	0.299495	0.340678	0.123283	5.63262	0.0509939	1.57238	0.25019	2.75394	4.35207	282.502	LumB	0.0426
TCGA-AO-A03U-01	1	1793	0	42.2731	Negative	Negative	31	80.84.0	Pre (<6 months since LMP AND no prior bilateral ovariectomy AND not on estrogen replacement)	0	0.0229446	0.00402118	0.0297018	0	0.135874	0	0.0318374	0.00922679	0	0	0.29584	0.0932171	0	0.0343545	0.241217	0.0704657	0	0.0312997	0	0	0	0.01	0.27969	0.978926	5190.64	6656.46	11847.1	0.678031	0.540535	17.7714	10.8557	1.44831	14.7783	3.49905	5.58731	2.90284	188.909	Normal	0.0102
TCGA-AO-A0JA-01	0	655	0.605263	39.6632	Positive	Positive	36	61.89.0	Pre (<6 months since LMP AND no prior bilateral ovariectomy AND not on estrogen replacement)	0.0651074	0	0.117069	0.0761176	0	0.146885	0	0.0226829	0.0126251	0.000198667	0	0.0428522	0	0.00150701	0.0879464	0.289592	0.0127086	0.0206832	0.0764204	0	0	0.0276049	0	0.345255	0.939586	5339.03	4663.31	10002.3	1.01659	0.541401	0.489877	34.5304	0.0742882	5.2173	1.22606	3.57778	3.84379	460.682	LumA	0.1408
TCGA-AO-A0JB-01	0	1542	2.92105	30.9096	Positive	Positive	50	61.89.0	Pre (<6 months since LMP AND no prior bilateral ovariectomy AND not on estrogen replacement)	0.065595	0	0.146119	0.12688	0	0.0291291	0.000777995	0.100722	0.0274956	0	0	0.0435446	0.00387862	0.0642795	0.0851926	0.262031	0	0.0259016	0.0184536	0	0	0	0	0.38923	0.921419	3596.9	4059.26	7656.16	0.659728	0.567812	0.301089	60.2392	0.0298088	1.61941	0.768079	1.19919	2.73224	58.0289	Normal	1.0086
TCGA-AO-A0JC-01	0	1547	3.07895	36.1339	Positive	Positive	64	61.89.0	Post (prior bilateral ovariectomy OR >12 mo since LMP with no prior hysterectomy)	0.335288	0	0.0640814	0.212011	0	0.00387821	0.035243	0.0360361	0.0572066	0.0227701	0	0.06811	0	0.0491996	0.0497558	0.0580335	0	0	0	0.00838606	0	0	0	0.68947	0.73845	4337.38	9295.75	13633.1	26.1915	26.4263	10.8928	331.295	0.674024	9.63892	10.7784	2.44686	5.77134	38.7119	LumA	-0.0016
TCGA-AO-A0JD-01	0	2190	2.60526	33.1295	Positive	Positive	59	61.89.0	Post (prior bilateral ovariectomy OR >12 mo since LMP with no prior hysterectomy)	0.0481124	0	0.0320335	0.119602	0	0.0374082	0.021278	0.0734143	0.0299793	0	0	0.0683752	0.0242285	0.113454	0.124218	0.134685	0.108049	0	0.0651615	0	0	0	0.03	0.216086	0.99232	2110.03	4042.19	6152.22	0.947773	0.861871	0.572577	12.1126	0.0834253	4.02721	1.76786	2.54651	1.88014	43.2863	LumB	-0.3538
TCGA-AO-A0JE-01	0	2335	1	44.1015	Negative	Negative	53	61.89.0	Post (prior bilateral ovariectomy OR >12 mo since LMP with no prior hysterectomy)	0.0043348	0	0.0849308	0.17458	0	0.0232412	0.0217644	0.0252453	0.103315	0.0459886	0	0.0789964	0.0135065	0.00812105	0.125705	0.187621	0.0298893	0.0343094	0.0370386	0	0	0.00141242	0	0.341089	0.943059	5789.28	6226.45	12015.7	2.56753	1.89659	1.93118	68.0866	0.138214	10.2241	1.83885	3.39115	4.18835	480.483	Her2	0.9332
TCGA-AO-A0JF-01	0	1980	0.815789	35.4477	Positive	Positive	68	61.89.0	Post (prior bilateral ovariectomy OR >12 mo since LMP with no prior hysterectomy)	0.025689	0	0.00661917	0.144321	0	0.0979523	0	0.0164724	0.0230262	0.000684613	0	0.0368695	0.000111606	0.0279903	0.068398	0.197807	0.155502	0	0.195411	0	0	0.00314541	0.01	0.288495	0.962235	6026.67	5342.65	11369.3	1.32411	2.06325	1.16847	3.61466	0.193242	6.97221	5.59532	3.45139	10.854	571.667	LumA	0.0088
TCGA-AO-A0JG-01	0	798	0.368421	28.5681	Positive	Positive	49	72.91.0	Post (prior bilateral ovariectomy OR >12 mo since LMP with no prior hysterectomy)	0.0676504	0	0.0362183	0.197332	0	0.125698	0	0.0617011	0.0660924	0.0400246	0	0.0909878	0	0.084391	0.0522114	0.0810042	0.0603274	0	0.0363616	0	0	0	0.01	0.273948	0.973826	4381.98	5444.23	9826.21	2.87484	4.24162	2.70772	27.9359	0.255298	3.63672	2.96017	7.11486	7.89274	244.198	LumA	0.0676
TCGA-AO-A0JI-01	0	1528	0.526316	49.0845	Positive	Negative	56	61.89.0	Post (prior bilateral ovariectomy OR >12 mo since LMP with no prior hysterectomy)	0.0616259	0	0.0927488	0.0598788	0	0.0912937	0	0.00400901	0.00201123	0	0	0.0566039	0	0.0129212	0.04113	0.0457347	0.0132733	0	0.51877	0	0	0	0	0.462357	0.893581	2291.24	2859.63	5150.88	0.499403	0.419607	0.456593	13.3134	0.0357754	1.34329	0.75196	5.2443	2.55624	38.2421	LumA	0.5384
TCGA-AO-A0JJ-01	0	1887	0.578947	35.855	Positive	Positive	54	61.89.0	Post (prior bilateral ovariectomy OR >12 mo since LMP with no prior hysterectomy)	0.0521061	0	0.154504	0.160055	0	0.0866043	0	0.0510111	0.0285985	0.0239577	0	0.047654	0.0205319	0	0.0687333	0.162121	0.0563707	0	0.0784005	0.00482865	0	0.00452281	0	0.384517	0.922776	5587.52	6108.73	11696.3	2.5724	4.10722	1.91555	207.041	0.131189	6.93125	3.66868	7.9311	7.05232	300.239	LumA	0.0444
TCGA-AO-A0JL-01	0	1683	0	42.4786	Negative	Negative	59	61.89.0	Post (prior bilateral ovariectomy OR >12 mo since LMP with no prior hysterectomy)	0.0884444	0	0.0458477	0.088601	0	0	0.00885843	0.103927	0.024002	0	0	0.107691	0	0.334204	0.0594334	0.12697	0	0	0.0120218	0	0	0	0.03	0.243109	0.997411	3041.74	2875.29	5917.03	0.565888	0.551787	0.391594	9.97515	0.0755584	2.35102	0.432031	1.4238	5.51843	105.135	Basal	0.9094
TCGA-AO-A0JM-01	0	2184	1.02632	32.2669	Positive	Positive	40	61.89.0	Pre (<6 months since LMP AND no prior bilateral ovariectomy AND not on estrogen replacement)	0.0341661	0	0.0456493	0.0315717	0	0.0203324	0	0.064953	0.0453842	0.0310345	0	0.0546378	0	0.398512	0.0663597	0.175164	0	0	0.0322364	0	0	0	0	0.592283	0.808176	4520.08	4064.83	8584.91	0.824689	0.245451	0.302263	6.16238	0.0746314	4.98403	0.683487	5.43678	3.27613	442.381	LumB	0.4151
TCGA-AO-A124-01	0	3506	3.55263	27.5642	Negative	Negative	38	80.84.0	Pre (<6 months since LMP AND no prior bilateral ovariectomy AND not on estrogen replacement)	0.151966	0	0.00744664	0.101879	0	0	0.00811303	0.0519491	0.0681069	0	0	0.0407577	0.00439784	0.2378	0.0198376	0.196449	0	0.068026	0	0.032636	0	0.0106346	0.03	0.21657	1.0022	1755.92	3372.12	5128.03	0.603408	10.9611	0.440807	10.7191	0.0491418	2.51973	0.114768	2.16621	1.97825	48.2166	Basal	0.4213
TCGA-AO-A125-01	0	3456	0	31.8508	Positive	Positive	72	80.84.0	Post (prior bilateral ovariectomy OR >12 mo since LMP with no prior hysterectomy)	0	0.0155125	0	0	0.191065	0.0474234	0	0.225664	0.0345776	0	0.0656136	0.00877245	0.0926161	0.15467	0	0.157724	0.000146705	0	0	0	0.00621466	0	0.13	0.0825494	1.06119	199.601	1832.06	2031.66	0.450364	0	0.176413	0.199026	0.103065	0.979717	0.165636	3.68591	3.55825	12.6506	LumA	-0.04
TCGA-AO-A126-01	0	3307	0	33.8558	Positive	Positive	39	80.84.0	Pre (<6 months since LMP AND no prior bilateral ovariectomy AND not on estrogen replacement)	0	0.00286511	0.0656592	0.0657579	0	0.213503	0	0.00874536	0.0825468	0	0	0.118073	0.00880922	0.00201469	0.035532	0.236526	0.00361882	0	0.156349	0	0	0	0.03	0.194062	1.00095	4950.26	4105.1	9055.36	1.10543	0.772428	0.435049	4.43243	0.0482836	3.60463	0.836317	2.39748	5.47833	517.395	LumA	0.0592
TCGA-AO-A128-01	0	3248	27.4474	41.8565	Negative	Negative	61	80.84.0	Post (prior bilateral ovariectomy OR >12 mo since LMP with no prior hysterectomy)	0.00216754	0.00470976	0.00064818	0.260912	0	0	0.138119	0.0524656	0.0208433	0	0	0.0856361	0	0.0458707	0.185067	0.183235	0	0	0.0176366	0	0	0.00268914	0	0.480332	0.876235	4175.77	8428.44	12604.2	9.5565	13.5976	9.01938	60.0117	0.833868	24.1743	3.84161	2.12467	2.63743	73.9695	Basal	0.3597
TCGA-AO-A129-01	0	3286	0	33.234	Negative	Negative	29	80.84.0	Pre (<6 months since LMP AND no prior bilateral ovariectomy AND not on estrogen replacement)	0.119749	0	0.172977	0.0922243	0	0.00782549	0.0326592	0.0948794	0.00994674	0.0359893	0	0.0614024	0	0.160684	0.131689	0.0799741	0	0	0	0	0	0	0	0.506972	0.861231	3677.95	5936.04	9614	2.88167	3.16238	2.16082	248.259	0.310543	5.68104	1.47343	1.85554	3.32125	116.286	Basal	0.7122
TCGA-AO-A12B-01	0	2989	0	36.4555	Positive	Positive	63	80.84.0	Post (prior bilateral ovariectomy OR >12 mo since LMP with no prior hysterectomy)	0	0.0448249	0.0346499	0.0993727	0	0.119789	0	0.0111512	0.0140226	0.0284278	0	0.0751256	0.00183288	0	0.0841835	0.42447	0.00464468	0	0.0435174	0	0	0.0139877	0.03	0.170384	1.0165	2337.98	2936.26	5274.24	0.405602	0.351585	0.277606	19.1167	0.029025	2.0184	0.336926	2.83409	2.86355	33.4576	LumA	0.1638
TCGA-AO-A12C-01	0	2372	0	33.2921	Positive	Positive	42	80.84.0	Pre (<6 months since LMP AND no prior bilateral ovariectomy AND not on estrogen replacement)	0.215944	0	0.163252	0	0	0.0427859	0	0	0.0201838	0.000525303	0.00449661	0	0	0.267995	0.0251742	0.177462	0	0	0.0800965	0	0	0.00208448	0	0.609899	0.794001	5003.38	2902.15	7905.53	0.269585	0.163563	0.248248	24.1006	0.0561088	2.50113	0.82652	2.85964	4.82439	598.637	LumA	0.023
TCGA-AO-A12E-01	0	2142	0	35.9938	Positive	Positive	51	80.84.0	Pre (<6 months since LMP AND no prior bilateral ovariectomy AND not on estrogen replacement)	0.0556928	0	0.030628	0.00881977	0	0.0775644	0	0.0270762	0	0.00286328	0	0.0431735	0.0807354	0.0343386	0.0378406	0.402324	0.0175036	0	0.180132	0	0	0.00130799	0.03	0.253684	0.982227	4291.33	4353.77	8645.11	0.521926	0.366716	0.467857	13.1905	0.0395736	6.94689	1.13693	3.14105	5.71315	94.3206	LumA	0.2748
TCGA-AO-A12G-01	0	1639	0	36.5114	Positive	Positive	75	80.84.0	Post (prior bilateral ovariectomy OR >12 mo since LMP with no prior hysterectomy)	0.0642998	0	0.0873286	0.0481201	0	0.147019	0	0.0244627	0.0374617	0	0	0.0298625	0	0.00985045	0.125252	0.194026	0.0478807	0	0.184437	0	0	0	0	0.335854	0.943697	4530.28	3900	8430.28	0.674816	0.494815	0.479043	10.5095	0.0507469	2.26046	1.29761	4.20868	5.8135	189.107	LumA	0.6824
TCGA-AO-A1KO-01	0	622	0.105263	27.9016	Positive	Positive	46	109.89.0	Pre (<6 months since LMP AND no prior bilateral ovariectomy AND not on estrogen replacement)	0.0368107	0	0.12634	0.0741133	0	0.276828	0	0	0	0	0	0.0674046	8.29e-05	0.033957	0.00308082	0.236389	0.0314943	0.0552103	0.0582899	0	0	0	0	0.317418	0.95173	3654.37	3139.16	6793.53	0.594866	1.06695	0.754581	56.93	0.0898584	2.22219	1.18168	3.43726	5.91661	64.6144	Normal	0.0245
TCGA-AO-A1KP-01	0	2953	0.394737	32.0018	Positive	Positive	77	109.89.0	Post (prior bilateral ovariectomy OR >12 mo since LMP with no prior hysterectomy)	0.0664468	0	0.00963151	0.0380227	0	0.142265	0	0.134461	0	0	0	0.0939965	0	0	0.0997218	0.277454	0.01441	0.0497749	0.0651762	0.00339685	0	0.005243	0.33	0.0315501	1.06557	2029.47	1548.17	3577.64	0.265104	0.0897671	0.138895	2.38149	0.0690494	1.14831	0.560783	2.80536	1.41174	134.064	LumB	0.9581
TCGA-AO-A1KQ-01	0	1882	0	37.3747	Positive	Positive	84	109.89.0		0.0662748	0	0.0869352	0.23314	0	0.0346343	0.0288845	0.0442711	0.0299817	0.0140581	0	0.0342831	0	0.195379	0.0738423	0.139035	0	0	0.0192819	0	0	0	0	0.405111	0.913932	3638.89	5096.51	8735.4	2.36466	4.00545	2.29603	64.9551	0.101755	4.14846	0.879893	1.82474	2.1568	144.694	NA	1.1972
TCGA-AO-A1KR-01	0	2513	1.55263	46.6298	Negative	Negative	51	117.79.0	Pre (<6 months since LMP AND no prior bilateral ovariectomy AND not on estrogen replacement)	0.00667568	0.0866201	0.0116298	0	0	0	0.529738	0.0323601	0.0597734	0	0.105903	0	0	0.0196589	0.00068262	0	0.0323564	0	0.0973946	0	0	0.0172076	0.21	0.0590072	1.0655	2423.93	1782.63	4206.56	0.27416	0	0.70057	62.147	18.3051	2.55609	0.31853	1.03551	2.1346	5.97879	Basal	1.7349
TCGA-AO-A1KS-01	0	350	0.842105	35.4872	Positive	Positive	69	109.89.0	Post (prior bilateral ovariectomy OR >12 mo since LMP with no prior hysterectomy)	0.0164906	0	0.0211215	0	0	0.282587	0	0.00119082	0.0120631	0.0281215	0	0.0740082	0	0.0135418	0.0583749	0.282364	0.0159893	0.028975	0.161932	0	0	0.00324049	0.06	0.13859	1.02205	3699.75	3528.2	7227.96	0.983755	0.527736	0.398875	2.3109	0.107084	5.22043	1.37069	2.24198	2.93138	59.7812	LumB	0.972
TCGA-AO-A1KT-01	0	541	0.921053	35.6806	Positive	Positive	78	109.89.0	Post (prior bilateral ovariectomy OR >12 mo since LMP with no prior hysterectomy)	0	0.043636	0.0277347	0	0	0.0809723	0	0.0333037	0.0164687	0.00738665	0	0.0411889	0	0.26625	0.0242055	0.373157	0	0.0179305	0.0451551	0.0129201	0	0.00969053	0.03	0.223267	1.01447	4505.31	4084.19	8589.5	0.480262	0.252985	0.248556	11.2829	0.0286531	4.34556	0.644499	2.31228	3.24333	205.826	LumB	0.7891
TCGA-AQ-A04H-01	0	754	1.97368	46.8467	Positive	Positive	61	80.84.0	Post (prior bilateral ovariectomy OR >12 mo since LMP with no prior hysterectomy)	0.0486194	0	0.0252139	0.0515992	0	0.0759166	0	0.0273268	0.0479837	0.000833336	0	0.0447391	0	0.293283	0.094973	0.203926	0	0	0.0855861	0	0	0	0.09	0.110763	1.05557	3037.53	2867.6	5905.12	0.452531	0.419439	0.330924	3.5406	0.0756269	3.19415	0.727339	3.12491	5.29473	112.888	LumB	0.3302
TCGA-AQ-A04L-01	0	3957	0	34.4728	Positive	Negative	48	80.84.0	Peri (6-12 months since last menstrual period)	0.0528726	0	0.000235325	0.0155182	0	0.0286002	0	0.0894552	0.0150901	0	0	0.0114384	0	0.373004	0.0404817	0.334188	0	0	0.0273359	0	0	0.0117801	0.1	0.104672	1.09635	3925.97	3264.7	7190.66	0.396148	0.115677	0.127286	1.35115	0.0280087	2.61882	0.300095	2.06168	2.79364	200.989	LumA	0.7231
TCGA-AQ-A0Y5-01	1	172	1.31579	36.3928	Positive	Positive	70	124.81.0	Post (prior bilateral ovariectomy OR >12 mo since LMP with no prior hysterectomy)	0	0.00595797	4.09e-05	0	0	0.0573145	0	0.00301089	0.00154264	0.00148684	0	0.0359242	0	0.373808	0.0204776	0.402961	0	0	0.0702727	0	0	0.0272026	0	0.662046	0.751519	5057.39	3731.52	8788.91	0.220452	0.0242664	0.0819294	0.0945184	0.0373653	5.80234	0.646047	3.31854	5.76783	436.866	LumA	0.2592
TCGA-AQ-A1H2-01	0	475	0.605263	35.3868	Positive	Positive	84	109.89.0	Post (prior bilateral ovariectomy OR >12 mo since LMP with no prior hysterectomy)	0.00500053	0	0	0	0	0.169113	0.00120831	0	0.118705	0	0.00820618	0.0325616	0.0351249	0.0372502	0.00973903	0.418873	0	0	0.159901	0	0	0.00431739	0.03	0.186569	1.01052	2900.48	3616.15	6516.63	0.40335	1.04426	0.303256	0.289186	0.0365914	4.74566	0.322889	2.92331	1.61982	72.5405	LumA	0.6327
TCGA-AQ-A1H3-01	0	989	0.473684	33.8387	Positive	Positive	49	109.89.0	Pre (<6 months since LMP AND no prior bilateral ovariectomy AND not on estrogen replacement)	0.0340606	0	0.0344821	0.121002	0	0.158485	0	0.039331	0.01685	0.0140884	0	0.0898048	0	0.0586941	0.0607606	0.107065	0.179505	0.0217906	0.060733	0	0	0.00334835	0.03	0.189597	1.00092	4697.44	4498.98	9196.43	1.54786	1.81577	0.948628	29.4349	0.0942959	3.75581	3.21463	5.71286	5.97431	214.048	LumA	0.3139
TCGA-AQ-A54N-01	0	78	0	32.5805	Negative	Negative	51	271.57.0	Post (prior bilateral ovariectomy OR >12 mo since LMP with no prior hysterectomy)	0.00820504	0.00367739	0.0466875	0.140637	0	0.0337461	0	0.160767	0.0111917	0	0	0.0905967	0.0302565	0.0215839	0.063714	0.358113	0	0.0116551	0	0.0191689	0	0	0.22	0.0555375	1.06138	133.663	2933.31	3066.97	1.5805	0.367556	0.297318	8.74272	0.0284962	5.78206	0.333351	4.74809	0.88286	21.1291	Basal	1.5758
TCGA-AQ-A54O-01	0	1001	0.526316	40.7114	Positive	Positive	51	271.57.0		0.140821	0	0.0561217	0.0788101	0	0	0	0.100939	0.0373019	0.00458802	0	0.0128016	0	0.162194	0.0591444	0.285673	0.0506143	0	0	0.0109912	0	0	0	0.349935	0.941047	2657.84	3903.84	6561.68	1.29291	1.01658	0.494575	26.0364	0.0324014	3.44754	1.66266	6.1952	0.958264	177.026	NA	0.6065
TCGA-AQ-A7U7-01	1	584	1.5	40.5844	Positive	Positive	55	360.43.0	Post (prior bilateral ovariectomy OR >12 mo since LMP with no prior hysterectomy)	0.0426431	0.0215558	0.0998768	0.19811	0	0.132357	0	0.085025	0.0674791	0	0	0.0650732	0.00222127	0.0531515	0.0778004	0.0990219	0.0172289	0	0.033928	0	0	0.00452872	0.03	0.214315	1.00033	5968.65	7639.21	13607.9	7.27456	8.85661	5.15446	60.8067	0.370918	12.0141	3.71946	2.63498	7.8037	583.091	LumA	0.0138
TCGA-AR-A0TP-01	0	4275	1.57895	33.3308	Positive	Negative	43	72.91.0	Pre (<6 months since LMP AND no prior bilateral ovariectomy AND not on estrogen replacement)	0.000742051	0	0	0.0262768	0	0.0562019	0	0.0060513	0.0372516	0	0.0808613	0	0	0.571656	0	0.171559	0	0	0.0457833	0	0.00361754	0	0	0.477562	0.896555	1975.16	1790.09	3765.25	0.232779	3.75951	0.0797468	0.152195	0.180324	1.65892	0.293607	2.25567	2.36092	62.7289	Basal	1.1345
TCGA-AR-A0TQ-01	0	2991	0.736842	44.6893	Positive	Negative	27	72.91.0	Pre (<6 months since LMP AND no prior bilateral ovariectomy AND not on estrogen replacement)	0.104339	0	0.190738	0.090944	0	0.0835116	0.0383791	0.0160573	0.00450316	0.00824989	0	0.0367543	0	0.213123	0.0505788	0.122602	0	0	0.04022	0	0	0	0	0.562484	0.830149	3838.68	5433.38	9272.06	2.45482	2.74252	1.44008	68.5268	0.156596	5.3891	1.97111	2.00141	3.80866	117.308	LumB	0.299
TCGA-AR-A0TR-01	1	160	0.789474	35.8725	Positive	Positive	68	72.91.0	Post (prior bilateral ovariectomy OR >12 mo since LMP with no prior hysterectomy)	0.143925	0	0.122844	0.154686	0	0	0	0.0657177	0.0829284	0	0	0.0641124	0.00783207	0.0178852	0.0552187	0.158323	0.0174514	0	0.103376	0	0	0.00569962	0	0.387766	0.921784	830.19	2796.62	3626.81	0.846118	0.812462	0.32232	20.5077	0.159043	1.74723	0.725279	9.08896	1.44425	16.194	LumA	0.0596
TCGA-AR-A0TT-01	0	3316	1.42105	40.0592	Positive	Negative	53	72.91.0	Pre (<6 months since LMP AND no prior bilateral ovariectomy AND not on estrogen replacement)	0.116045	0	0.206836	0.0680023	0	0.0939884	0.011845	0.0434843	0.0444121	0.0225755	0	0.0134799	0	0.164778	0.077835	0.120589	0	0	0.0109334	0	0	0.00519631	0	0.51417	0.857025	5311.01	7562.24	12873.2	6.24932	4.87803	2.66932	461.298	0.242961	16.7183	2.62274	2.17322	3.36256	184.871	LumB	0.1647
TCGA-AR-A0TU-01	0	709	11.0263	50.5273	Negative	Negative	35	74.88.0	Pre (<6 months since LMP AND no prior bilateral ovariectomy AND not on estrogen replacement)	0.00701989	0	0.00387349	0.171701	0	0	0.117691	0.0676571	0.0216487	0.000560669	0	0.0720847	0.00694424	0.153038	0.0979798	0.135487	0.0146551	0.10173	0.0269613	0	0.000967188	0	0	0.325128	0.951038	1919.71	5157.61	7077.32	1.89687	2.03094	1.60372	15.9953	0.159691	9.65438	1.87057	1.57566	1.65849	25.1152	Basal	0.7733
TCGA-AR-A0TV-01	0	2288	1.55263	39.3456	Positive	Positive	66	72.91.0	Post (prior bilateral ovariectomy OR >12 mo since LMP with no prior hysterectomy)	0	0.00644033	0.0420334	0.151038	0	0.0248973	0.00866096	0.0540669	0.0557911	0	0	0.088338	0.0116245	0.319613	0.0899102	0.119194	0.0128478	0	0.0149531	0	0	0.000590386	0.03	0.233232	1.00171	2851.09	5350.18	8201.27	1.7055	1.97576	1.61142	50.7504	0.151583	7.25046	1.66444	1.70063	2.30435	40.4304	LumB	0.6136
TCGA-AR-A0TW-01	0	3009	1.23684	37.7478	Positive	Positive	50	72.91.0	Pre (<6 months since LMP AND no prior bilateral ovariectomy AND not on estrogen replacement)	0.0173482	0	0.108879	0.114182	0	0.0520278	0.0713211	0.0378408	0.0101818	0.00270928	0	0.141699	0.00532763	0.0500907	0.0969727	0.177483	0.00974768	0	0.10419	0	0	0	0.01	0.300697	0.958989	3554.99	5321.62	8876.61	1.50969	2.62633	1.94629	110.552	0.194713	5.5822	1.05494	2.21286	1.64522	91.8785	LumA	0.3158
TCGA-AR-A0TX-01	0	1972	6.89474	35.0913	Positive	Positive	64	72.91.0	Post (prior bilateral ovariectomy OR >12 mo since LMP with no prior hysterectomy)	0.025612	0.0194358	0.0610907	0.0611445	0	0.213404	0.00148617	0.0255151	0.0522344	0.00572227	0	0.0786387	0.00523031	0.0706946	0.0846738	0.179714	0.0360349	0	0.0793696	0	0	0	0.03	0.206882	0.994111	4908.99	6342.09	11251.1	3.16088	2.61529	2.29892	80.5868	0.361877	8.43767	4.32293	2.55291	4.31072	244.311	Her2	0.0383
TCGA-AR-A0TZ-01	1	3262	1.26316	43.6932	Positive	Positive	43	72.91.0	Pre (<6 months since LMP AND no prior bilateral ovariectomy AND not on estrogen replacement)	0.0428611	0	0.00419144	0.0472157	0	0.173579	0	0.0698208	0.00601372	0	0	0.0576144	0.0298819	0.0487506	0.0597067	0.363564	0.0181836	0	0.00196862	0.0750459	0	0.00160238	0.08	0.118608	1.03492	3321.43	2843.79	6165.22	0.333536	0.25083	0.207893	1.07426	0.0905098	3.54284	0.513227	8.59411	2.28149	209.956	LumA	0.2466
TCGA-AR-A0U0-01	0	1988	19.0789	36.5798	Negative	Negative	73	74.88.0	Post (prior bilateral ovariectomy OR >12 mo since LMP with no prior hysterectomy)	0.0248174	0	0.0963622	0.0590257	0	0.072855	0.0724038	0.0697695	0	0.0170995	0	0.122306	0	0.109566	0.16933	0.176024	0	0.00469816	0	0	0	0.00574287	0.03	0.216938	1.00494	3556.45	6368.21	9924.65	3.10978	3.21983	3.95881	302.076	0.435047	10.2864	2.03752	1.444	3.47845	70.9878	Basal	0.6407
TCGA-AR-A0U2-01	1	2551	4.18421	38.3606	Positive	Positive	47	74.88.0	Pre (<6 months since LMP AND no prior bilateral ovariectomy AND not on estrogen replacement)	0.0161872	0.00159017	0.0593253	0.186257	0	0.179161	0.00732138	0	0.0165344	0	0	0.124724	0	0.179806	0.050104	0.147381	0.00041431	0	0.0311945	0	0	0	0.03	0.220835	0.999824	2733.46	3980.56	6714.02	1.55446	2.52015	1.74535	22.8406	0.204823	4.50353	1.09834	2.31508	2.89864	86.382	LumB	1.5437
TCGA-AR-A0U3-01	0	4080	0.894737	42.0832	Positive	Positive	59	74.88.0	Post (prior bilateral ovariectomy OR >12 mo since LMP with no prior hysterectomy)	0.0518626	0	0.0399899	0.00955434	0	0.0501761	0.00764578	0.0233185	0.068152	0.00261636	0.0299947	0	0	0.366176	0.10607	0.146824	0.022467	0	0.0751528	0	0	0	0	0.358041	0.944585	2463.97	3358.79	5822.76	0.794676	0.429173	0.319558	2.58135	0.0588246	3.60457	1.58917	4.18088	2.54426	67.9342	LumA	0.8405
TCGA-AR-A0U4-01	0	3261	0	42.7019	Negative	Negative	54	74.88.0	Pre (<6 months since LMP AND no prior bilateral ovariectomy AND not on estrogen replacement)	0	0	0.00192163	0.0102489	0	0.0621685	0.00428465	0.0159146	0.00121131	0.000654693	0	0.0204428	0.0215378	0.509757	0.167012	0.072596	0.0179608	0	0	0.0849439	0	0.00934488	0	0.60162	0.799424	4273.2	6865.16	11138.4	1.26833	0.478949	0.913091	36.3475	0.113754	24.5927	8.75502	2.53211	2.58104	142.581	Basal	0.5301
TCGA-AR-A1AI-01	0	3296	1.81579	37.8701	Negative	Negative	47	96.80.0	Post (prior bilateral ovariectomy OR >12 mo since LMP with no prior hysterectomy)	0.0138129	0	0.114342	0.171199	0	0.0184403	0.0753606	0.0597635	0.0299168	0	0	0.101908	0.0234074	0.125066	0.0723856	0.130136	0.0120738	0.0318645	0.0140905	0	0	0.00623184	0.03	0.245353	0.983063	2811.74	6391.75	9203.48	3.47969	2.7033	2.44767	377.817	0.297238	9.9157	2.23899	2.33331	1.75736	46.6039	Basal	0.2085
TCGA-AR-A1AJ-01	0	2383	1.07895	38.5252	Positive	Negative	83	96.80.0	Post (prior bilateral ovariectomy OR >12 mo since LMP with no prior hysterectomy)	0.0248464	0.0304928	0.015828	0.0870907	0	0.0812125	0.0511573	0.102422	0.0354815	0.00909671	0	0.035389	0	0.135685	0.142256	0.21857	0.0152388	0.00179753	0	0.00620235	0	0.00723394	0	0.36388	0.933302	5390.99	7775.2	13166.2	6.60306	4.02625	3.41586	92.7026	0.380806	20.701	7.5841	2.23255	4.65742	179.624	Basal	0.1988
TCGA-AR-A1AK-01	0	3159	1.42105	35.4928	Positive	Positive	70	96.80.0	Post (prior bilateral ovariectomy OR >12 mo since LMP with no prior hysterectomy)	0.0356575	0	0.0130397	0.153758	0	0.122156	0	0.0802875	0.0250847	0.044235	0	0.0488334	0	0	0.0965995	0.259997	0.0503165	0	0.0563312	0	0	0.0137042	0	0.372646	0.927793	5166.91	6162.11	11329	2.60844	3.20256	1.80328	15.7655	0.183692	12.3915	2.64689	2.77177	8.75072	108.26	LumA	0.4561
TCGA-AR-A1AL-01	0	2971	0.578947	32.4219	Positive	Positive	60	96.80.0	Post (prior bilateral ovariectomy OR >12 mo since LMP with no prior hysterectomy)	0.0640215	0	0.0341492	0.060626	0	0.222351	0	0	0	0	0	0.0453792	0.00878665	0	0.0244936	0.12738	0.26447	0	0.137139	0.00837226	0	0.00283058	0.03	0.221088	0.98747	4946.27	4363.45	9309.72	1.25968	1.11558	0.616889	20.5473	0.131388	4.16556	5.80372	4.49075	9.28009	300.977	LumA	0.0036
TCGA-AR-A1AM-01	0	2991	0	30.6484	Positive	Positive	52	227.61.0	Post (prior bilateral ovariectomy OR >12 mo since LMP with no prior hysterectomy)	0.0718609	0	0.120649	0	0.00320059	0.0494449	0	0.0376654	0.0169453	0.0283038	0.0134434	0	0	0.24058	0.0936411	0.169676	0.00549225	0	0.149096	0	0	0	0	0.337153	0.948959	4325.71	4335.53	8661.25	1.55837	2.14259	0.971961	81.9557	0.0854119	4.4393	2.44512	3.20056	3.85419	298.773	LumA	0.0328
TCGA-AR-A1AN-01	0	2920	0.578947	33.721	Positive	Positive	46	96.80.0	Pre (<6 months since LMP AND no prior bilateral ovariectomy AND not on estrogen replacement)	0.0369672	0	0.00294887	0	0	0.0458914	0	0.0374023	0.0136774	0.0302205	0	0.000935295	0	0.443169	0.0447567	0.11672	0.126874	0	0.100436	0	0	0	0	0.729982	0.704189	5180.35	4339.09	9519.44	0.646505	0.429135	0.258097	2.82125	0.121687	5.98747	3.60174	2.00123	4.61162	426.595	LumA	0.3723
TCGA-AR-A1AO-01	0	2618	2.28947	41.4259	Positive	Negative	47	96.80.0	Pre (<6 months since LMP AND no prior bilateral ovariectomy AND not on estrogen replacement)	0.0197904	0	0.00430594	0.0505745	0	0.0423864	0.0069042	0.0232397	0.00600004	0.0104776	0	0.0185384	0	0.59904	0.0461715	0.143791	0	0	0.0287801	0	0	0	0	0.80105	0.613072	6064.22	7827.79	13892	3.51348	4.43733	2.54533	45.011	0.266321	23.8244	4.85809	2.16011	7.68062	597.393	Normal	0.0312
TCGA-AR-A1AP-01	0	2856	0.789474	38.5477	Positive	Positive	80	96.80.0	Post (prior bilateral ovariectomy OR >12 mo since LMP with no prior hysterectomy)	0.0424488	0	0.0064441	0.0332543	0	0.1237	0	0.0396381	0.06224	0	0	0.0594218	0.00476839	0.100674	0.142346	0.261048	0.0802302	0	0.0399455	0	0	0.00384	0	0.311004	0.957159	4248.77	4694.63	8943.4	1.08301	0.698024	0.502847	7.71292	0.10066	5.52224	1.47007	2.27405	2.74636	202.313	LumA	0.4831
TCGA-AR-A1AQ-01	0	3021	0.973684	38.9671	Negative	Negative	49	96.80.0	Post (prior bilateral ovariectomy OR >12 mo since LMP with no prior hysterectomy)	0.0198929	0.00447384	0.135728	0.142577	0	0.00620632	0.0880262	0.0712507	0.00846619	0	0	0.0704541	0	0.179379	0.102501	0.121965	0.0306557	0	0.0184231	0	0	0	0.01	0.287041	0.96777	4131.08	6644.95	10776	3.83804	3.60858	2.28024	766.486	0.552685	10.8987	3.39415	2.89767	2.98403	145.589	Basal	0.316
TCGA-AR-A1AR-01	1	524	1.23684	41.3513	Negative	Negative	50	103.79.0	Post (prior bilateral ovariectomy OR >12 mo since LMP with no prior hysterectomy)	0.0193175	0	0	0.00218159	0	0.192384	0.00882933	0.0018092	0	0.0286082	0	0.0519423	0	0.311351	0.085771	0.271435	0	0.011365	0	0.015006	0	0	0	0.628887	0.785017	5129.11	6590.03	11719.1	2.62674	1.91651	1.65754	6.33855	0.17041	19.8126	3.84935	2.2053	4.59114	182.479	Basal	0.1012
TCGA-AR-A1AS-01	0	1150	0.736842	40.0892	Positive	Positive	54	96.80.0	Post (prior bilateral ovariectomy OR >12 mo since LMP with no prior hysterectomy)	0	0.0216663	0	0	0	0.0376202	0	0.0129794	0.0143081	0	0.066989	0	0	0.434483	0	0.32079	0	0	0.0848188	0	0	0.0063452	0	0.473849	0.890842	3296.49	3152.22	6448.71	0.255313	0.0235169	0.03065	1.25216	0.0191289	5.22409	0.186612	3.97445	1.59227	197.314	LumA	0.0122
TCGA-AR-A1AT-01	1	1272	0.631579	47.1416	Positive	Positive	62	96.80.0	Post (prior bilateral ovariectomy OR >12 mo since LMP with no prior hysterectomy)	0.0257877	0	0.041869	0.123816	0	0.12824	0.0100892	0.0506804	0.0205916	0.0196519	0	0.0435702	0	0.188198	0.0886728	0.20554	0.00684578	0	0.0464472	0	0	0	0.03	0.237282	0.988792	4243.26	6302.53	10545.8	2.43385	2.14387	2.10736	83.7459	0.225696	8.0224	2.43688	1.90667	4.91537	160.456	Her2	NA
TCGA-AR-A1AU-01	0	2868	0.447368	26.4409	Positive	Positive	39	96.80.0	Pre (<6 months since LMP AND no prior bilateral ovariectomy AND not on estrogen replacement)	0.0616467	0	0.0801213	0.0787055	0	0.130912	0	0.00771365	0.00932603	0	0	0.0643616	0.0051912	0.100983	0.0410898	0.21499	0.00642147	0.000432395	0.180604	0	0	0.017501	0.02	0.259399	0.974646	4215.65	3344.8	7560.45	0.541135	0.81786	0.43152	20.5667	0.0774856	3.40387	1.249	4.25606	5.05459	228.338	LumA	0.5679
TCGA-AR-A1AV-01	0	1864	1.05263	37.8517	Positive	Positive	68	96.80.0		0	0.00793614	0	0	0.0463579	0.0969097	0	0.00924865	0.0314201	0	0.0741695	0	0	0.43808	0.00630776	0.195897	0	0	0.0936731	0	0	0	0.03	0.20311	1.04112	3680.39	3204.87	6885.26	0.249914	0.159386	0.135571	0.324884	0.128631	3.72655	0.581321	12.4815	3.33452	219.579	NA	-0.1061
TCGA-AR-A1AW-01	0	2632	0.815789	39.9389	Positive	Positive	65	96.80.0	Post (prior bilateral ovariectomy OR >12 mo since LMP with no prior hysterectomy)	0.0560276	0.0665129	0.111782	0.144527	0	0.0759296	0.0379164	0	0.0432766	0.0171389	0	0.0190484	0	0.166057	0.0995234	0.131437	0	0	0.0308233	0	0	0	0	0.412628	0.910392	5136.04	8429.78	13565.8	10.3606	8.38588	6.52212	761.476	0.542116	19.104	5.26429	2.17781	3.14368	129.718	LumB	0.5562
TCGA-AR-A1AX-01	0	2629	0.684211	34.3779	Positive	Positive	64	96.80.0	Post (prior bilateral ovariectomy OR >12 mo since LMP with no prior hysterectomy)	0.0832415	0.041971	0.0464619	0.151209	0	0.114158	0.0296609	0.0510151	0.0807802	0	0	0.0756143	9.48e-05	0.0673566	0.0709981	0.077357	0.00775083	0	0.102331	0	0	0	0	0.401771	0.914876	4935.87	7087.63	12023.5	5.87328	5.66184	3.41536	108.808	0.384598	7.10987	2.8658	2.55069	5.06289	212.006	LumA	0.465
TCGA-AR-A1AY-01	0	1026	1.36842	45.9195	Negative	Negative	65	96.80.0	Post (prior bilateral ovariectomy OR >12 mo since LMP with no prior hysterectomy)	0.0151358	0	0.000206592	0.0381041	0	0.0804418	0	0.0232638	0.00707811	0	0.010874	0	0	0.636871	0.0482996	0.129532	0	0	0	0.00899309	0.00119985	0	0	0.378466	0.980342	3098.9	3188.53	6287.43	0.357181	0.151946	0.370403	2.36069	0.119954	4.45444	0.776556	2.92169	2.51016	150.707	Basal	1.1104
TCGA-AR-A24H-01	0	4894	3.52632	34.2877	Positive	Positive	65	142.79.0	Post (prior bilateral ovariectomy OR >12 mo since LMP with no prior hysterectomy)	0.0286686	0	0.00941311	0.114982	0	0.151441	0	0.0896321	0.0335437	0	0	0.082444	0	0.133818	0.0712357	0.25668	0	0	0.0276776	0	0	0.000463817	0.01	0.307212	0.958335	2817.01	4317.86	7134.88	1.45922	1.13201	0.898991	6.76609	0.0862683	7.36413	0.723817	1.43994	2.08166	72.6025	LumB	1.0075
TCGA-AR-A24K-01	0	1548	0.710526	34.9288	Positive	Positive	46	142.79.0	Pre (<6 months since LMP AND no prior bilateral ovariectomy AND not on estrogen replacement)	0.114355	0	0.0513818	0.0331217	0	0.210818	0	0.0189951	0.0126533	0	0	0.056843	0.0183492	0.0200998	0.0260174	0.333088	0.0479302	0.0173903	0	0.0359747	0	0.0029823	0.15	0.0783018	1.0478	2704.7	1929.48	4634.17	0.295692	0.144776	0.14657	2.94358	0.0571856	1.33764	0.427876	2.79675	1.70744	152.416	LumB	0.5535
TCGA-AR-A24L-01	1	2866	0.894737	31.7283	Positive	Positive	26	142.79.0	Pre (<6 months since LMP AND no prior bilateral ovariectomy AND not on estrogen replacement)	0.143757	0	0.062363	0.00479739	0	0.0566864	0.00056594	0.00559474	0.0333865	0.00328697	0	0.0294056	0	0.277933	0.0316402	0.238312	0	0	0.112272	0	0	0	0.03	0.184129	1.02603	4851.91	3311.09	8163	0.316187	0.56818	0.344177	9.55881	0.0698276	3.08292	0.998054	5.60268	5.13702	340.737	LumA	0.1533
TCGA-AR-A24M-01	0	3660	0.394737	34.4892	Positive	Positive	38	142.79.0	Pre (<6 months since LMP AND no prior bilateral ovariectomy AND not on estrogen replacement)	0.105895	0	0.0959049	0	0	0.0558342	0	0.00398151	0.00170635	0.0236111	0.0121073	0	0	0.17612	0.0417081	0.300637	0	0	0.168631	0	0	0.0138635	0.01	0.299808	0.96729	4805.18	3668.93	8474.11	0.271687	0.205292	0.163925	14.1069	0.0584898	3.58372	0.559866	4.45195	4.05232	269.873	LumA	-0.0394
TCGA-AR-A24N-01	0	3035	0.842105	40.6777	Positive	Positive	54	142.79.0	Peri (6-12 months since last menstrual period)	0.0475214	0	0.226101	0	0	0.0830122	0	0.0581837	0.0102884	0.0155588	0	0.0550629	0	0.056037	0.0635978	0.21658	0.0811222	0	0.0869336	0	0	0	0	0.442482	0.896199	4026.18	3387.97	7414.15	0.61125	0.527208	0.505987	95.3613	0.0710141	2.69886	0.629496	2.91359	2.3824	246.735	LumB	1.0305
TCGA-AR-A24O-01	0	3607	0.473684	30.3236	Positive	Positive	43	142.79.0	Pre (<6 months since LMP AND no prior bilateral ovariectomy AND not on estrogen replacement)	0.114375	0	0.0642918	0.0840462	0	0.180495	0	0.0182406	0.00363105	0.0334298	0	0.0476793	0	0.0390799	0.0944235	0.21437	0.00599795	0	0.0999399	0	0	0	0	0.344118	0.940028	6028.59	5297.08	11325.7	1.55319	1.94162	1.22259	23.2081	0.122886	5.55898	2.47323	3.44758	9.26562	433.993	LumA	0.0274
TCGA-AR-A24P-01	0	84	0.631579	39.3879	Positive	Positive	47	142.79.0	Post (prior bilateral ovariectomy OR >12 mo since LMP with no prior hysterectomy)	0.122904	0	0.099278	0.0422753	0	0.0995919	0	0.0615449	0.011581	0	0	0.0537486	0	0.086733	0.0780332	0.251103	0.0141431	0.00518918	0.0544629	0	0	0.0194116	0	0.319888	0.951613	4764.9	3813.83	8578.73	0.666167	0.374994	0.35957	27.3573	0.0637487	3.65626	0.995093	3.30759	3.57183	375.054	LumA	0.0538
TCGA-AR-A24Q-01	0	3172	4	31.8356	Positive	Negative	49	142.79.0	Post (prior bilateral ovariectomy OR >12 mo since LMP with no prior hysterectomy)	0	0.00416267	0.1376	0.134958	0	0.0541291	0	0.0397601	0.0266485	0.0365966	0	0.0594201	0	0.253334	0.0618488	0.127647	0.0116203	0	0.0522753	0	0	0	0	0.346531	0.942871	4616.5	4861.06	9477.56	1.73302	2.78487	3.36188	127.245	0.0908709	5.31839	2.19169	1.94647	3.54206	230.458	Basal	1.0836
TCGA-AR-A24R-01	0	3430	0.552632	39.5471	Positive	Positive	45	142.79.0	Pre (<6 months since LMP AND no prior bilateral ovariectomy AND not on estrogen replacement)	0.0371663	0	0.0303833	0.0571024	0	0.13689	0.00548567	0.00492656	0.0643809	0	0	0.0396873	0.0246573	0.0316104	0.144891	0.192007	0.0830095	0	0.147802	0	0	0	0.01	0.29813	0.959294	3811.58	4377.19	8188.77	1.51259	1.07309	0.747131	12.541	0.0990058	5.37943	1.70817	1.94942	2.06607	148.491	LumB	0.4813
TCGA-AR-A24S-01	0	2976	1.10526	37.0378	Positive	Positive	61	142.79.0	Post (prior bilateral ovariectomy OR >12 mo since LMP with no prior hysterectomy)	0.0382686	0	0.0090877	0.0100293	0	0.0989789	0	0.0137351	0.0268914	0	0	0.00346244	0	0.285481	0.105995	0.23089	0.103482	0	0.0724051	0	0	0.00129368	0	0.561966	0.828804	5718.11	6079.65	11797.8	1.5681	0.507061	0.448006	7.61449	0.103219	20.7625	4.85051	2.30386	4.16021	240.087	LumB	0.6859
TCGA-AR-A24T-01	0	3202	0.605263	38.2525	Positive	Positive	46	142.79.0	Pre (<6 months since LMP AND no prior bilateral ovariectomy AND not on estrogen replacement)	0.0990975	0	0.062953	0.083275	0	0.0556757	0	0.018	0.00371907	0	0	0.0505248	0.0395818	0.007341	0.0476025	0.309582	0.00497069	0	0.217676	0	0	0	0	0.332845	0.945354	5795.93	4449.29	10245.2	0.642561	1.2387	0.665059	19.938	0.0685664	5.43309	1.63366	5.35069	6.7829	547.684	LumA	0.0594
TCGA-AR-A24U-01	0	3128	0.868421	40.7304	Negative	Negative	47	142.79.0	Pre (<6 months since LMP AND no prior bilateral ovariectomy AND not on estrogen replacement)	0.0145077	0.0372094	0.0505182	0.0334975	0	0.234585	0.0352482	7.02e-05	0.0165471	0.0267017	0	0.0396234	0	0.193198	0.0790375	0.161031	0.0181173	0.00162864	0.0580537	0	0	0.000425726	0.03	0.192147	1.00449	5445.65	6621.79	12067.4	3.26171	1.44847	1.47228	328.183	0.180699	12.5075	2.34488	6.11952	4.19318	159.733	Her2	1.0277
TCGA-AR-A24V-01	0	3203	0.552632	33.8292	Positive	Positive	52	142.79.0	Peri (6-12 months since last menstrual period)	0.0774819	0	0.038205	0.0291398	0	0.0173179	0	0.0236106	0.0188706	0.00313427	0	0.0255233	0	0.239561	0.0367631	0.398609	0	0	0.0602252	0.0182552	0	0.0133031	0	0.412153	0.915547	5771.03	4653.34	10424.4	0.565388	0.401613	0.400037	6.14833	0.059669	7.69878	0.628305	1.8371	3.72467	669.022	LumA	0.583
TCGA-AR-A24W-01	0	1550	0.236842	31.9486	Positive	Positive	55	142.79.0	Post (prior bilateral ovariectomy OR >12 mo since LMP with no prior hysterectomy)	0.112374	0	0.105979	0.0486607	0	0.121504	0	0.0149761	0	0.00313482	0	0.0578249	0	0	0.000339275	0.117196	0.150565	0.0335275	0.197116	0.0325618	0	0.00424091	0.01	0.281752	0.967602	4423.22	2825.47	7248.69	0.514531	1.04183	0.431192	47.0225	0.0616025	1.92087	1.96084	3.5851	5.84952	220.324	LumA	0.1197
TCGA-AR-A24X-01	0	3004	0.842105	36.3139	Positive	Positive	52	142.79.0	Pre (<6 months since LMP AND no prior bilateral ovariectomy AND not on estrogen replacement)	0.0773005	0.0248275	0.0253476	0.143665	0	0.192834	0	0.0932035	0	0	0	0.0474121	0.0298591	0.0473604	0.148926	0.121337	0.015785	0	0.0208448	0	0.0112979	0	0.37	0.0259282	1.08151	4140.64	3541.22	7681.86	1.01248	1.03297	0.585059	23.0207	0.0731161	1.92378	0.933854	2.85909	3.01647	249.761	LumA	-0.014
TCGA-AR-A24Z-01	0	3001	1.07895	36.1024	Positive	Positive	57	142.79.0	Post (prior bilateral ovariectomy OR >12 mo since LMP with no prior hysterectomy)	0.00209828	0.00814203	0.00331093	0	0.0484321	0.158742	0	0.0386077	0.0701441	0	0.0631567	0	0	0.285906	0.0304327	0.285708	0	0	0.0048446	0	0	0.000475151	0.04	0.168833	1.03704	2991.34	3373.76	6365.1	0.392887	0.308202	0.33724	2.55611	0.0997731	4.40076	0.348001	3.31657	2.34953	74.654	LumB	0.6066
TCGA-AR-A250-01	0	2707	2.68421	34.2049	Positive	Negative	58	142.79.0	Post (prior bilateral ovariectomy OR >12 mo since LMP with no prior hysterectomy)	0.0184353	0	0.0343258	0.047535	0	0.16085	0	0.0332165	0.0510746	0	0	0.0303268	0	0.243523	0.0501176	0.289249	0	0	0.0400475	0	0	0.0012989	0	0.326112	0.954184	5366.72	4894.8	10261.5	1.18513	0.775121	0.512351	38.0944	0.127671	8.98508	1.09336	5.04625	4.30177	430.874	LumB	0.1408
TCGA-AR-A251-01	0	3030	4	34.2864	Positive	Negative	51	142.79.0	Pre (<6 months since LMP AND no prior bilateral ovariectomy AND not on estrogen replacement)	0.0821071	0	0.0282579	0.0662791	0	0.12846	0	0.0493068	0.00405583	0.00184623	0	0.089707	0.0038766	0.0850909	0.136067	0.168519	0.0144312	0.100964	0	0.0323223	0	0.00870907	0.03	0.207546	1.00605	3519.84	3713.16	7233	1.1851	8.11902	0.627402	22.7466	0.0762415	6.43851	1.56435	1.3979	4.58224	117.891	Basal	0.761
TCGA-AR-A252-01	0	2838	0.289474	34.565	Positive	Positive	50	142.79.0	Pre (<6 months since LMP AND no prior bilateral ovariectomy AND not on estrogen replacement)	0.00654259	0.0228962	0.102267	0.151955	0	0.219671	0	0.0290358	0.0173159	0.0448568	0	0.136959	0.00258824	0.0204213	0.0486549	0.119363	0.0538261	0.00233055	0.021317	0	0	0	0.01	0.277184	0.975981	5508.26	7463.35	12971.6	7.28292	6.63269	5.13228	350.248	0.639094	11.1443	6.36761	5.80431	6.14395	97.0853	LumA	0.0469
TCGA-AR-A254-01	0	2605	0.815789	30.1996	Positive	Positive	50	142.79.0	Pre (<6 months since LMP AND no prior bilateral ovariectomy AND not on estrogen replacement)	0.0372402	0	0.0435044	0.0900619	0	0.127395	0.0387798	0.00212456	0.0353743	0	0	0.0403768	0	0.222803	0.0990788	0.243323	0	0	0.0164263	0	0	0.00351214	0.01	0.310313	0.959957	5319.9	5961.61	11281.5	1.74104	1.39459	1.07591	42.956	0.134173	13.5823	1.19257	2.41355	2.90425	301.106	Her2	0.9238
TCGA-AR-A255-01	0	2161	1.57895	43.2949	Positive	Positive	62	142.79.0	Post (prior bilateral ovariectomy OR >12 mo since LMP with no prior hysterectomy)	0.0783818	0	0.0355775	0.0734343	0	0.0732402	0.00341199	0.0432005	0.0363914	0.0188229	0	0.0395719	0	0.0752445	0.161416	0.221363	0.0463633	0.00686774	0.0864209	0	0	0.000292854	0	0.393244	0.91919	5274.61	4962	10236.6	1.53982	1.37674	1.02518	14.2673	0.146582	7.99479	1.72961	2.54222	4.81987	361.066	LumA	0.5266
TCGA-AR-A256-01	1	2854	5.07895	40.4431	Negative	Negative	45	142.79.0	Pre (<6 months since LMP AND no prior bilateral ovariectomy AND not on estrogen replacement)	0.0158132	0.00168433	0	0	0	0.0721441	0	0.0635063	0.037026	0.0186423	0	0	0	0.42792	0.0600937	0.165346	0	0.12231	0	0.0151393	0	0.000375431	0	0.456968	0.897148	3130.16	3912.47	7042.63	0.750972	3.4861	1.91029	1.13189	0.0722109	7.76656	2.87344	2.65815	2.2168	75.1672	Basal	1.0495
TCGA-AR-A2LE-01	0	5062	6.13158	29.3806	Positive	Negative	69	167.75.0	Post (prior bilateral ovariectomy OR >12 mo since LMP with no prior hysterectomy)	0.0746523	0	0.0454618	0.123143	0	0.105111	0	0.00846689	0.0287868	0.00682863	0	0.0431768	0	0.0823488	0.113888	0.238715	0.0704798	0	0.0589418	0	0	0	0.03	0.170204	1.01278	3446.28	3489.46	6935.74	0.67272	0.496884	0.447035	7.52019	0.0835807	1.90752	1.31566	3.1424	5.35133	86.3377	LumA	0.0204
TCGA-AR-A2LH-01	1	616	1.36842	37.6868	Negative	Negative	55	177.74.0	Post (prior bilateral ovariectomy OR >12 mo since LMP with no prior hysterectomy)	0.158539	0	0.160156	0.123403	0	0.0889542	0.0530979	0.0413444	0	0.00899961	0	0.0736976	0.0191534	0	0.0638177	0.128139	0.0482689	0.0146728	0.0177567	0	0	0	0	0.545947	0.840799	4678.41	6776.11	11454.5	4.43842	4.97793	2.38012	144.203	0.157469	8.17534	4.44955	3.47001	8.30869	132.106	Normal	0.1436
TCGA-AR-A2LJ-01	0	2632	0	31.0709	Positive	Positive	40	185.70.0	Pre (<6 months since LMP AND no prior bilateral ovariectomy AND not on estrogen replacement)	0.0531264	0	0.0967395	0.0665819	0	0.0533634	0	0.0477092	0.0147134	0.00922414	0	0.0261799	0.00765649	0.357749	0.0515749	0.18718	0.00635375	0	0.021848	0	0	0	0	0.442987	0.898272	4977.13	6259.37	11236.5	2.70235	2.0964	0.916042	91.9277	0.0720526	10.6076	3.01241	2.25594	3.86488	404.067	LumA	-0.0174
TCGA-AR-A2LK-01	1	1649	0.842105	38.9361	Positive	Positive	62	167.75.0	Post (prior bilateral ovariectomy OR >12 mo since LMP with no prior hysterectomy)	0.0494413	0	0.0405692	0.0276741	0	0.124126	0	0.0188786	0.0166346	0	0	0.0201936	0.0101432	0.178061	0.0510295	0.37775	0.00200153	0	0.0818091	0	0	0.00168852	0.03	0.220273	1.00294	4115.36	3871.89	7987.25	0.487996	0.73896	0.215342	15.8687	0.0401001	6.49541	0.854997	3.0931	2.15533	184.162	LumB	0.8188
TCGA-AR-A2LL-01	0	2012	0.842105	39.9851	Positive	Positive	70	167.75.0	Post (prior bilateral ovariectomy OR >12 mo since LMP with no prior hysterectomy)	0.111219	0	0.111252	0.0173771	0	0.0257209	0.000774591	0.0248887	0.011239	0.0108795	0	0.00841939	0	0.267685	0.0328309	0.199471	0.046726	0	0.12948	0	0	0.002037	0	0.418616	0.909888	3580.62	4312.95	7893.57	0.719513	0.767623	0.448643	26.4336	0.0452469	8.6079	1.43627	2.20243	1.93432	140.644	LumB	1.07
TCGA-AR-A2LM-01	0	1935	0.315789	31.4713	Positive	Positive	49	167.75.0	Pre (<6 months since LMP AND no prior bilateral ovariectomy AND not on estrogen replacement)	0.0536742	0	0.0147141	0.14784	0	0.106682	0	0.0423	0.0028021	0.00774125	0	0.078356	0	0	0.0626946	0.15054	0.0776091	0	0.243189	0	0	0.0118593	0.03	0.180453	1.00799	5139.52	4167.95	9307.48	1.06684	1.20499	0.921316	10.4074	0.0887999	3.62827	1.91696	5.34049	3.80031	513.688	LumA	0.0003
TCGA-AR-A2LN-01	0	1161	0.894737	38.4927	Positive	Positive	65	177.74.0	Post (prior bilateral ovariectomy OR >12 mo since LMP with no prior hysterectomy)	0.102661	0	0.0878171	0.0339594	0	0.167425	0	0.0140936	0.00735703	0	0	0.0703034	0.0132231	0	0.0593528	0.225165	0.0252399	0	0.192758	0	0	0.000643974	0	0.347982	0.93807	5613.95	4767.93	10381.9	1.14039	0.989807	0.786239	76.0262	0.169233	4.18209	2.53236	4.36177	10.078	471.621	LumA	-0.0006
TCGA-AR-A2LO-01	0	1198	0.394737	30.5369	Positive	Positive	46	177.74.0	Pre (<6 months since LMP AND no prior bilateral ovariectomy AND not on estrogen replacement)	0.116745	0	0.0613315	0.205488	0	0.0784017	0	0.0853438	0.0660333	0	0	0.0307814	0.0214044	0.0481796	0.10241	0.119097	0.00919989	0	0.0555846	0	0	0	0	0.415912	0.908551	4658.94	5685.31	10344.3	3.04952	3.62285	1.97969	54.8988	0.191172	6.32903	2.92512	3.26484	5.44345	289.807	LumA	0.2294
TCGA-AR-A2LQ-01	0	1233	0.342105	33.8865	Positive	Positive	59	177.74.0	Post (prior bilateral ovariectomy OR >12 mo since LMP with no prior hysterectomy)	0.045853	0	0.109331	0.0174946	0	0.0292383	0	0.0067641	0	0.0114711	0	0.0306659	0	0.401515	0.0309433	0.236124	0	0	0.0805989	0	0	0	0.02	0.25614	1.0121	6117.04	4570.4	10687.4	0.532617	0.30722	0.686984	99.1208	0.0982546	5.87582	2.317	2.69298	8.85056	1289.95	Normal	0.0067
TCGA-AR-A2LR-01	0	1742	1.34211	28.4345	Negative	Negative	49	177.74.0	Post (prior bilateral ovariectomy OR >12 mo since LMP with no prior hysterectomy)	0.0601208	0	0.00218223	0.0912474	0	0.0242356	0	0.0668084	0	0	0	0.0638717	0.00943965	0.126372	0.0619217	0.411942	0	0.0136019	0.0658261	0	0	0.00243098	0.04	0.164637	1.02563	4462.23	3229.85	7692.08	0.607928	3.64667	16.7999	9.61362	0.337424	5.00711	1.15583	1.8719	4.25781	189.026	Basal	1.39
TCGA-AR-A5QM-01	0	2231	0.684211	42.365	Positive	Positive	62	288.55.0	Post (prior bilateral ovariectomy OR >12 mo since LMP with no prior hysterectomy)	0.0737024	0	0.0727357	0.0510523	0	0.0589673	0	0.0211419	0.0160834	0.00503444	0	0.0352727	0	0.378847	0.075892	0.105251	0	0	0.0948386	0.0111818	0	0	0.03	0.243704	1.00219	4827.92	5041.69	9869.61	1.36382	1.59106	0.852691	127.467	0.0930818	6.33683	1.76336	6.89799	6.11374	366.724	LumA	-0.1102
TCGA-AR-A5QN-01	0	1013	0.789474	39.5791	Positive	Positive	68	296.55.0	Post (prior bilateral ovariectomy OR >12 mo since LMP with no prior hysterectomy)	0.0662342	0	0.0268348	0.000984058	0	0.35485	0.00750587	0	0.0192301	0	0.00978513	0	0.0291531	0.0302393	0.105536	0.190156	0.00667214	0	0.152819	0	0	0	0.03	0.22062	0.991124	4339.05	4349.94	8688.99	1.00441	1.02255	0.867289	11.8962	0.108984	3.69476	1.31655	4.07371	6.11068	264.18	LumA	0.4078
TCGA-AR-A5QP-01	0	1185	0.631579	29.4501	Positive	Positive	54	296.55.0	Post (prior bilateral ovariectomy OR >12 mo since LMP with no prior hysterectomy)	0.0694707	0	0.238127	0.0911264	0	0.0727579	0	0.0276196	0.00583751	0	0	0.0477804	0	0.106496	0.04522	0.215489	0.0479967	0	0.023889	0.00818907	0	0	0	0.449364	0.893614	4094.67	3745.22	7839.88	1.01541	1.83937	0.742511	124.498	0.0910826	3.18332	2.21782	2.49042	4.03728	349.675	LumA	0.2144
TCGA-AR-A5QQ-01	1	322	1.86842	43.1203	Negative	Negative	68	296.55.0	Post (prior bilateral ovariectomy OR >12 mo since LMP with no prior hysterectomy)	0.093312	0	0.161162	0.129466	0	0.0407997	0.0742161	0.0108411	0.017777	0	0	0.00796954	0	0.162685	0.0872581	0.13546	0.0270983	0	0	0.0439858	0	0.00796964	0	0.476876	0.878532	4146.02	6990.4	11136.4	4.37878	3.15537	2.82706	186.447	0.171935	9.68639	3.8048	2.01408	3.08409	186.31	Basal	0.1719
TCGA-B6-A0I1-01	1	2361	1.31579	40.9888	Negative	Negative	73	216.64.0	Post (prior bilateral ovariectomy OR >12 mo since LMP with no prior hysterectomy)	0.0584251	0	0.0759617	0.0197547	0.0366263	0	0	0.0196089	0.0294189	0	0	0.0234709	0	0.555671	0.0568298	0.0867164	0	0.0316333	0.00588288	0	0	0	0.03	0.192478	1.07229	702.859	1839.05	2541.9	0.792192	2.49599	0.206554	32.4258	0.0339683	1.32019	0.213724	1.57023	1.67776	64.7328	Basal	2.4609
TCGA-B6-A0IK-01	1	571	3.42105	40.0591	Negative	Negative	63	61.89.0	Indeterminate (neither Pre or Postmenopausal)	0.0648764	0	0.12674	0.112569	0	0.0567788	0	0.0655678	0.0275911	0.0358252	0	0.0822796	0	0.0762789	0.0875451	0.149845	0.0586382	0.0303148	0.0210427	0	0	0.00410632	0	0.419348	0.90693	3353.03	3979.82	7332.85	1.12981	0.70354	0.681873	30.7705	0.0536497	2.75849	1.55778	2.69517	3.81038	109.162	Her2	2.0838
TCGA-B6-A0RE-01	0	7777	3.81579	43.9453	Negative	Negative	61	61.89.0	Indeterminate (neither Pre or Postmenopausal)	0.0821735	0	0.15694	0.054812	0	0.0123626	0.0101288	0.0573696	0.00702472	0	0	0.0472043	0	0.316588	0.0839442	0.151975	0	0	0	0.0162953	0	0.0031812	0	0.341693	0.954812	2806.23	3331.82	6138.05	0.631737	0.195439	0.576597	68.4787	0.0442116	8.96815	0.688077	1.64426	1.74616	179.244	Basal	0.5089
TCGA-B6-A0RG-01	0	2082	1.65789	35.8266	Negative	Negative	26	61.89.0	Indeterminate (neither Pre or Postmenopausal)	0.0702874	0	0.105849	0.0356297	0	0.0087087	0	0.0943568	0.00725729	0	0	0.0596325	0	0.274024	0.0523702	0.20793	0.0162233	0	0.0677311	0	0	0	0.02	0.273156	0.980219	3238.16	2352.69	5590.85	0.244536	0.198988	0.161666	7.92644	0.0414271	1.50882	0.69757	3.67125	2.46263	252.573	LumA	0.5707
TCGA-B6-A0RI-01	0	7126	0.605263	31.6879	Positive	Positive	44	61.89.0	Indeterminate (neither Pre or Postmenopausal)	0.0413897	0	0.0183236	0.0189611	0	0.0746369	0	0.0185702	0.0329011	0	0	0.0291776	0.00425612	0.288723	0.0385892	0.350045	0.0234533	0	0.00166441	0.0581641	0	0.0011445	0	0.312326	0.972489	4437.72	3720.82	8158.53	0.485716	0.321445	0.214139	1.83706	0.0690198	4.10218	0.664229	3.49564	1.87463	408.057	LumA	-0.0004
TCGA-B6-A0RL-01	1	2469	1.28947	41.453	Positive	Positive	60	72.91.0		0	0.0371726	0.0103683	0.120924	0	0	0	0.113827	0.0290903	0	0	0	0	0.277951	0.00449904	0.284205	0	0.0698801	0.0456156	0	0.003208	0.00325961	0.21	0.0596882	1.08327	-1067.69	1230.61	162.919	0.374774	0.0340074	0.35666	0.885832	0.0326236	1.16008	0.295887	3.26113	0.573676	6.30475	LumB	0.1619
TCGA-B6-A0RM-01	1	2373	0.736842	32.6301	Positive	Positive	57	72.91.0	Indeterminate (neither Pre or Postmenopausal)	0.0160618	0	0.101307	0.0213926	0	0.0815998	0	0.00314756	0.0230823	0.0127682	0	0.0521708	0	0.000982726	0.0798153	0.1341	0.123707	0	0.349651	0	0	0.000213335	0.03	0.190458	1.01548	2388.3	2419.95	4808.25	0.45115	0.172376	0.306752	5.01842	0.0322737	2.02543	0.840007	1.72968	1.62318	67.3813	LumA	1.3358
TCGA-B6-A0RN-01	0	8008	0.605263	38.8041	Negative	Negative	60	72.91.0	Post (prior bilateral ovariectomy OR >12 mo since LMP with no prior hysterectomy)	0.1021	0	0.169513	0.0607691	0	0.103113	0	0.0459506	0.00977155	0.0199338	0	0.0993594	0	0	0.0370929	0.237639	0.0439274	0	0.0608605	0	0	0.00996954	0	0.373454	0.929189	4148.71	2675.86	6824.57	0.415437	0.320331	0.230298	33.895	0.0611641	1.17077	0.713598	5.47106	2.22921	615.755	LumA	-0.0178
TCGA-B6-A0RO-01	0	4929	0.868421	34.3334	Positive	Positive	71	72.91.0	Post (prior bilateral ovariectomy OR >12 mo since LMP with no prior hysterectomy)	0.0761029	0	0.0473067	0.0627569	0	0.104595	0	0.0705665	0	0.0202582	0	0.102683	0.0992374	0	0.0583783	0.23973	0.00695229	0.0582298	0.0416615	0	0.00906998	0.00247204	0.32	0.0326623	1.05995	2486.41	2792.03	5278.43	0.238778	4.90691	0.207114	2.7368	0.0158121	1.35226	0.626493	2.10983	2.3276	70.8325	LumA	-0.0007
TCGA-B6-A0RP-01	1	3126	0.5	38.9508	Positive	Positive	73	72.91.0	Post (prior bilateral ovariectomy OR >12 mo since LMP with no prior hysterectomy)	0.0265133	0	0.0395722	0.174943	0	0.0752166	0	0.0485898	0.0169528	0	0	0.0882979	0	0.0843251	0.0405706	0.326305	0.0368345	0	0	0.033543	0	0.00833656	0.03	0.191962	1.00707	4800.29	4451.02	9251.31	0.983532	1.80279	1.27686	15.6631	0.0948701	4.57545	1.08194	4.15395	3.39845	384.885	LumA	0.2984
TCGA-B6-A0RS-01	1	3063	3.68421	36.7772	Negative	Negative	38	72.91.0	Indeterminate (neither Pre or Postmenopausal)	0.101591	0	0.0743578	0.111042	0	0.127553	0	0.0937278	0.0137533	0.00287305	0	0.0466856	0.00168189	0.067369	0.0985078	0.182208	0	0	0.078651	0	0	0	0.03	0.229596	0.988642	3992.28	5186.84	9179.12	1.59377	2.37346	1.46161	61.5348	0.0730278	5.80171	1.08641	3.47829	8.68701	123.017	Her2	0.3518
TCGA-B6-A0RT-01	0	2721	1.28947	40.6547	Negative	Negative	39	72.91.0	Indeterminate (neither Pre or Postmenopausal)	0.0723697	0.00231869	0.0702382	0.237855	0	0.0369947	0.0255921	0.054335	0.128404	0.00881372	0	0.0669165	0	0.0856176	0.101705	0.0888035	0	0.0054209	0.0146156	0	0	0	0	0.313977	0.957369	4896.01	8473.97	13370	15.5525	24.5269	12.7958	419.941	1.11703	12.7159	5.38197	2.18106	4.61123	106.266	Basal	0.3133
TCGA-B6-A0RU-01	0	8605	1.18421	30.9395	Negative	Negative	40	72.91.0	Indeterminate (neither Pre or Postmenopausal)	0.0961331	0	0.0175203	0.0107202	0	0.115784	0	0.0363946	0.025534	0	0	0.0259472	0	0.195783	0.138891	0.223733	0.111012	0	0.00254839	0	0	0	0.01	0.300931	0.9678	3631.81	2960.75	6592.56	0.546211	0.963048	0.350371	11.9933	0.0492242	2.92602	3.63258	1.80415	5.78794	138.66	Basal	0.9435
TCGA-B6-A0RV-01	0	5156	0.973684	36.9828	Positive	Positive	42	72.91.0	Indeterminate (neither Pre or Postmenopausal)	0.0897031	0	0.0945566	0	0	0.207123	0.0133311	0.0481517	0.0373852	0	0.000649636	0.0153476	0	0.164306	0.117042	0.167586	0.0068917	0	0	0.0379261	0	0	0	0.356453	0.936927	3493.26	4586.08	8079.34	1.7006	2.7681	1.1388	38.5016	0.0568766	3.35153	2.73721	3.05861	5.17532	90.1968	LumA	0.34
TCGA-B6-A0WT-01	0	5739	0.447368	35.2852	Positive	Positive	61	74.88.0	Post (prior bilateral ovariectomy OR >12 mo since LMP with no prior hysterectomy)	0.0458441	0	0.183033	0.0303264	0	0.0461428	0	0.0330717	0.0270134	0	0	0.0254825	0	0.225663	0.0433652	0.163439	0	0.0353278	0.136528	0	0	0.00476372	0	0.337382	0.949711	4214.21	3015.33	7229.53	0.675021	0.266879	0.252534	122.26	0.106839	2.82379	0.68797	5.42304	2.70522	466.009	LumA	0.0109
TCGA-B6-A0WV-01	1	2417	0.684211	36.3055	Positive	Positive	67	74.88.0	Post (prior bilateral ovariectomy OR >12 mo since LMP with no prior hysterectomy)	0	0.0799195	0.0304341	0.0960757	0	0.0953639	0	0.0267569	0.0390626	0	0.0476821	0	0	0.261437	0.0452553	0.0746137	0.00290523	0	0.20029	0	0.0002044	0	0.29	0.0424945	1.07049	1853.89	1239.26	3093.15	0.170781	0.29823	0.203281	0.632394	0.0360263	0.900808	0.293266	2.53641	1.53168	122.991	LumB	0.0971
TCGA-B6-A0WW-01	1	558	0.815789	38.3264	Positive	Positive	58	74.88.0	Indeterminate (neither Pre or Postmenopausal)	0.00770949	0	0.0879687	0	0	0.138041	0	0.0779414	0.0364096	0	0	0.0300774	0	0.176106	0.105797	0.25274	0.000150732	0	0.0870584	0	0	0	0.01	0.2822	0.969965	3837.31	2980.38	6817.68	0.446767	0.323653	0.189494	9.03496	0.0478651	2.54554	0.538983	3.29937	3.3371	256.043	LumB	0.973
TCGA-B6-A0WX-01	1	639	0.684211	38.2043	Negative	Negative	40	74.88.0	Pre (<6 months since LMP AND no prior bilateral ovariectomy AND not on estrogen replacement)	0.105078	0	0.0803353	0.114552	0	0.109228	0	0.0642204	0.0940565	0.0173313	0	0.0845042	0	0.0651264	0.0953422	0.121872	0.0222598	0.00328091	0.0228129	0	0	0	0	0.339595	0.943583	4827.84	4728.22	9556.06	2.33756	1.90994	0.814465	89.5212	0.0718682	3.56544	1.67553	1.30004	3.19827	574.164	Basal	0.6264
TCGA-B6-A0WY-01	1	3461	0.815789	32.8154	Positive	Negative	40	74.88.0	Pre (<6 months since LMP AND no prior bilateral ovariectomy AND not on estrogen replacement)	0.0565065	0	0.0867634	0.0879816	0	0	0	0.0571733	0.0367825	0.0105978	0	0.0361228	0	0.243419	0.174784	0.171502	0.0160678	0	0.0222988	0	0	0	0	0.323068	0.961089	4390.89	4088.85	8479.74	0.884147	1.46147	0.708223	8.52196	0.0577028	4.71072	1.2386	2.09024	4.58048	215.25	LumA	0.5431
TCGA-B6-A0WZ-01	0	6292	1.52632	37.7234	Positive	Positive	50	74.88.0	Indeterminate (neither Pre or Postmenopausal)	0	0.00755426	0	0.0283346	0	0.0199715	0	0.0248827	0.0400469	0	0	0.0621719	0	0.306753	0.0194205	0.310834	0	0.0437116	0.136319	0	0	0	0.05	0.147276	1.05492	2981.18	2408.58	5389.75	0.515381	0.380518	0.293903	0.881232	0.0215055	1.7614	0.385874	6.52193	3.32458	165.975	LumA	-0.0743
TCGA-B6-A0X1-01	1	7455	1.76316	37.8792	Negative	Negative	48	74.88.0	Indeterminate (neither Pre or Postmenopausal)	0.00670578	0	0.0182447	0.0915454	0	0.0176184	0.08659	0.0782344	0.0159431	0	0	0.148413	0.0136756	0.0748349	0.0788783	0.151018	0	0.089536	0.12217	0	0.00355806	0.00303378	0.07	0.125244	1.03101	2144.56	5139.17	7283.73	1.87321	2.02763	2.51222	8.666	0.294182	6.82414	1.05058	1.90227	2.45481	46.2448	Basal	0.6102
TCGA-B6-A0X4-01	1	860	0.526316	32.6543	Positive	Positive	62	74.88.0	Post (prior bilateral ovariectomy OR >12 mo since LMP with no prior hysterectomy)	0	0.0200523	0.000833568	0	0	0.132134	0	0.0803284	0.0285252	0	0	0.118646	0.0245027	0.0145482	0.0256993	0.325217	0.0927462	0	0.136767	0	0	0	0.4	0.0216111	1.06686	743.242	1136.24	1879.48	0.156255	0.013765	0.222557	0.193288	0.0386839	0.953099	0.492718	7.11055	1.52995	23.2586	LumA	-0.0043
TCGA-B6-A0X5-01	1	2097	0.842105	36.0922	Positive	Positive	61	74.88.0	Post (prior bilateral ovariectomy OR >12 mo since LMP with no prior hysterectomy)	0	0.0849973	0	0.0412096	0	0.0653959	0	0.0325098	0.00204859	0	0	0.0175587	0.00123755	0.140448	0.0420057	0.38381	0	0	0.186879	0	0	0.00189983	0.58	0.000845485	1.09705	2297.03	2397.97	4695	0.329749	0.114147	0.103278	2.57277	0.0465133	2.16684	0.272132	3.28401	1.46998	79.0726	LumB	0.58
TCGA-B6-A0X7-01	1	1781	0	34.5583	Positive	Positive	62	80.84.0	Post (prior bilateral ovariectomy OR >12 mo since LMP with no prior hysterectomy)	0.103083	0	0.131338	0.0457892	0	0.035269	0	0.0206237	0.00438362	0.00212108	0	0.0587939	0	0.0221018	0.146246	0.204082	0.0288183	0.00255104	0.1948	0	0	0	0	0.341406	0.946301	4213.87	2693.88	6907.75	0.385093	0.486111	0.410932	29.3698	0.107816	1.88888	1.53785	4.78242	6.10791	576.153	LumA	0.5332
TCGA-B6-A1KC-01	0	1326	0.631579	39.0839	Positive	Negative	67	109.89.0	Post (prior bilateral ovariectomy OR >12 mo since LMP with no prior hysterectomy)	0	0.0063171	0.0126261	0	0	0.0844039	0	0.0264044	0.0277856	0	0	0.0270775	0	0.178102	0.0247187	0.449353	0	0	0.160245	0	0	0.00296702	0	0.493558	0.869704	2678.76	2437.24	5116	0.201201	0.82353	0.26917	0.576745	0.0427727	3.12457	0.87024	2.80263	3.54497	36.1584	LumB	0.664
TCGA-B6-A1KF-01	0	3088	1.13158	44.0102	Negative	Negative	68	109.89.0	Post (prior bilateral ovariectomy OR >12 mo since LMP with no prior hysterectomy)	0	0.0543399	0.0183131	0.0138732	0	0	0	0.0195684	0.0143165	0	0.151568	0	0	0.448368	0	0.218938	0	0	0.0566919	0	0	0.00402217	0.03	0.202877	1.0489	2580.33	1316.1	3896.43	0.0859668	0.0226357	0.0810849	3.71646	0.0336406	5.71293	0.200994	1.26602	3.94649	83.8344	Basal	1.1074
TCGA-B6-A1KI-01	0	2236	0.447368	36.5929	Positive	Positive	63	124.81.0	Post (prior bilateral ovariectomy OR >12 mo since LMP with no prior hysterectomy)	0.0591219	0	0.121788	0.0316488	0	0.053261	0	0.0718546	0	0	0	0.0627557	0	0.13853	0.0687263	0.260453	0	0	0.11357	0	0	0.0182911	0.04	0.163301	1.01949	4172.64	2353.61	6526.25	0.253019	0.307104	0.16535	2.90682	0.250893	1.0886	0.911295	2.62048	10.6833	193.412	LumA	0.033
TCGA-B6-A1KN-01	0	4233	1.5	42.1811	Negative	Negative	57	109.89.0	Post (prior bilateral ovariectomy OR >12 mo since LMP with no prior hysterectomy)	0.0728317	0	0.0798231	0.0605582	0	0.176824	0	0.063736	0.00832537	0.00671714	0	0.0636648	0	0	0.152798	0.165016	0.0147504	0.0672386	0.0547863	0	0	0.0129306	0.04	0.157152	1.02655	3781.93	3601.82	7383.75	0.810276	0.927199	0.784288	19.3687	0.0619994	2.68922	0.980885	4.094	3.95539	139.275	LumB	1.1692
TCGA-B6-A2IU-01	0	5176	0.894737	38.4717	Positive	Positive	62	177.74.0	Indeterminate (neither Pre or Postmenopausal)	0.145205	0	0.16786	0.0883607	0	0.0127891	0	0.0594336	0	0.00952459	0	0.0647954	0.0207843	0	0.0886702	0.182612	0.0200339	0.00297486	0.135192	0	0	0.0017638	0.01	0.282603	0.975017	2681.14	2420.8	5101.94	0.574645	0.488868	0.246515	12.8894	0.037844	1.38192	0.814128	3.96752	3.83756	103.023	LumA	0.4304
TCGA-B6-A3ZX-01	1	1152	0	34.7479	Negative	Negative	50	239.56.0		0.153517	0.0911658	0.108064	0.156593	0.00946845	0	0.0176166	0.141803	0.0909882	0.0334448	0	0.0165822	0	0.0787827	0.0416847	0.0602886	0	0	0	0	0	0	0	0.482454	0.875232	3452.83	7412.03	10864.9	15.1609	8.56048	5.8561	431.269	0.24891	6.84636	3.63104	1.87684	3.58269	83.722	Basal	0.3021
TCGA-B6-A400-01	0	215	0	35.9123	Negative	Negative	43	239.56.0		0.0028592	0	0	0.0235867	0	0.00450281	0	0.0743737	0.0577742	0	0	0.00609894	0	0.419855	0.0584718	0.0607178	0.152408	0.119238	0	0.0201138	0	0	0	0.624119	0.782674	3990.07	4837.62	8827.69	1.89522	0.968373	1.23294	4.74591	0.110147	7.86503	7.41452	2.66146	2.99014	235.961	Basal	0.6341
TCGA-B6-A401-01	0	2596	0.447368	45.0154	Positive	Positive	47	239.56.0		0.112105	0	0.0245363	0	0	0	0.00704729	0.0618055	0.038936	0.0210954	0.0273389	0	0	0.42233	0.00357584	0.172512	0	0.0357275	0.0729896	0	0	0	0	0.727808	0.711349	3883.16	4776.5	8659.67	2.10816	1.07643	1.14211	17.8891	0.101524	5.28521	1.13773	2.28325	3.13967	322.844	LumA	0.322
TCGA-B6-A402-01	0	2281	0	34.4523	Negative	Negative	47	239.56.0		0.0351271	0	0.0281246	0.0228935	0	0.00300846	0	0.0184987	0.0276555	0	0	0.0108817	0	0.510865	0.0696543	0.238434	0	0	0	0.0348572	0	0	0	0.329865	0.995463	2124.83	2202.71	4327.54	0.970817	0.741422	1.81987	13.2402	0.036202	2.28561	0.161934	1.29706	4.542	118.312	Basal	1.1308
TCGA-B6-A408-01	0	2072	0	39.2761	Positive	Positive	55	255.57.0		0.0270928	0	0.0932727	0.064277	0	0.0646221	0	0.0722542	0.071962	0	0	0.00609	0	0.167624	0.0823504	0.304136	0	0	0.0463189	0	0	0	0.03	0.200734	1.0072	4191.65	5403.92	9595.57	2.85558	1.80644	0.953567	409.508	0.0878587	8.33008	1.20315	2.62691	3.37999	213.258	LumA	0.3912
TCGA-B6-A409-01	1	573	0.921053	37.1367	Negative	Negative	44	255.57.0	Pre (<6 months since LMP AND no prior bilateral ovariectomy AND not on estrogen replacement)	0.0591565	0	0.121977	0.0378577	0	0.0952624	0	0.0679278	0.0477669	0.0131353	0	0.0334497	0	0.0878483	0.0931921	0.277349	0.012444	0	0.0253623	0.0161386	0	0.011132	0.01	0.292385	0.964168	2994.37	3801.77	6796.14	1.23445	0.652327	0.364882	42.2384	0.0440271	4.08971	0.795718	1.34473	3.31936	113.873	Basal	0.9084
TCGA-B6-A40B-01	0	3152	1.02632	36.08	Positive	Positive	76	239.56.0	Post (prior bilateral ovariectomy OR >12 mo since LMP with no prior hysterectomy)	0.0535392	0	0.0270297	0.0114362	0	0.030218	0	0.070176	0	0	0	0.0435634	0	0.357673	0.0181703	0.199861	0.0377058	0.0196585	0.0108083	0.120161	0	0	0.03	0.255474	1.00362	3821.84	3478.17	7300.01	0.664831	0.218788	0.188272	21.7249	0.0290577	2.3395	0.990344	2.99181	2.96204	475.005	LumA	0.0694
TCGA-B6-A40C-01	0	2164	0.842105	34.1154	Positive	Positive	51	239.56.0		0	0.0540104	0.0487546	0.125616	0	0.13032	0	0.0406751	0.0747276	0	0	0.0432893	0.0584228	0.00285235	0.0614202	0.31717	0.0215905	3.73e-05	0.00705073	0	0	0.0140631	0.03	0.218607	0.991644	4438.03	4244.06	8682.09	1.59565	0.88186	0.743064	36.4122	0.103473	3.6395	0.814196	2.30563	4.66167	363.661	LumA	0.4074
TCGA-BH-A0AU-01	0	1914	0.447368	32.9174	Positive	Positive	45	96.80.0	Pre (<6 months since LMP AND no prior bilateral ovariectomy AND not on estrogen replacement)	0	0.0180732	0.118218	0.0507956	0	0.10821	0	0.0430771	0.0627683	0.0321006	0	0.0664655	0	0.215142	0.0789583	0.133396	0.00307013	0	0.0697254	0	0	0	0	0.35461	0.93678	4342.02	4151.13	8493.16	1.27207	1.19547	0.781174	37.1949	0.147475	4.20002	1.99207	2.24372	2.59155	419.724	LumB	0.381
TCGA-BH-A0AU-11	0	1914	0	26.0741	NA	NA	45	96.80.0	Pre (<6 months since LMP AND no prior bilateral ovariectomy AND not on estrogen replacement)	0.186374	0	0.191244	0.106381	0	0.240732	0	0.000191277	0.00871144	0	0	0.0597404	0.0170334	0.000504579	0	0.114957	0.00735041	0.0112214	0.0555604	0	0	0	0	0.527977	0.848523	2936.1	3246.82	6182.91	1.21712	2.8693	1.26222	64.4229	0.169295	2.76892	1.38531	4.44557	7.50986	51.1528	NA	NA
TCGA-BH-A0AW-01	0	622	3.28947	36.5812	Positive	Negative	56	61.89.0	Post (prior bilateral ovariectomy OR >12 mo since LMP with no prior hysterectomy)	0.0250126	0.000929215	0.0550641	0.104835	0	0.166791	0.0186052	0.0450648	0.0422612	0.0349571	0	0.0863106	0.00349829	0.129562	0.0777292	0.115093	0.0067445	0	0.087542	0	0	0	0.02	0.259799	0.975819	5193.59	7025.89	12219.5	5.15533	3.50236	2.59459	135.981	0.312841	9.49219	3.38758	1.95071	5.97428	187.39	Her2	0.3572
TCGA-BH-A0AZ-01	0	1919	1.42105	33.8457	Positive	Positive	47	96.80.0	Pre (<6 months since LMP AND no prior bilateral ovariectomy AND not on estrogen replacement)	0.127617	0	0.108209	0.075413	0	0.0572287	0	0.00449651	0.0235805	0	0	0.0240016	0	0.235735	0.0466172	0.21847	0	0	0.0786321	0	0	0	0	0.414251	0.910853	5976.28	4489.72	10466	0.786819	1.00883	0.576994	39.3997	0.069184	3.26723	1.31215	2.36287	6.49952	938.968	LumA	0.0351
TCGA-BH-A0AZ-11	0	1919	0	28.6462	NA	NA	47	96.80.0	Pre (<6 months since LMP AND no prior bilateral ovariectomy AND not on estrogen replacement)	0.198156	0	0.115412	0.0535138	0	0.154918	0	0.0240172	0	0	0	0.0341755	0.00499872	0.0950204	0.00822466	0.180958	0.0760441	0	0.054561	0	0	0	0	0.325331	0.95322	4431.93	3358.38	7790.31	0.744289	0.6621	0.669723	22.572	0.107492	3.63023	2.29613	5.73507	7.90826	242.838	NA	NA
TCGA-BH-A0B3-01	0	1203	1	44.4177	Negative	Negative	53	61.89.0	Post (prior bilateral ovariectomy OR >12 mo since LMP with no prior hysterectomy)	0	0.02194	0.206925	0.10173	0	0	0.0567328	0.0610923	0.042176	0	0	0.0697991	0	0.113561	0.147802	0.158268	0.00195805	0	0	0.00374467	0	0.0142722	0	0.369925	0.934975	4327.79	5523.48	9851.27	1.666	1.33114	1.08436	505.904	0.175784	7.07007	0.954819	1.81159	2.61798	219.883	Basal	0.5997
TCGA-BH-A0B3-11	0	1203	0	28.7577	NA	NA	53	61.89.0	Post (prior bilateral ovariectomy OR >12 mo since LMP with no prior hysterectomy)	0.095641	0	0.0651647	0.153475	0	0.153288	0	0.0147758	0	0	0	0.0772407	0.0120805	0	0.0997811	0.167336	0.0958682	0	0.0653476	0	0	0	0.01	0.308051	0.955171	4413	4886.08	9299.08	1.94939	2.47947	1.63683	51.8164	0.248172	4.81402	3.43015	4.83405	11.2059	92.5575	NA	NA
TCGA-BH-A0B5-01	0	2136	1.31579	42.2685	Positive	Positive	40	96.80.0	Pre (<6 months since LMP AND no prior bilateral ovariectomy AND not on estrogen replacement)	0.0213567	0	0.0150063	0.0595968	0	0.0898713	0	0.0576524	0.0289034	0.0189782	0	0.0432853	0	0.267397	0.0805083	0.162685	0.00571798	0	0.149042	0	0	0	0.01	0.27918	0.973792	4306.42	4535.71	8842.13	1.56733	0.934307	0.69051	10.2893	0.110597	5.64297	1.33319	4.23665	3.64403	340.377	LumA	0.0972
TCGA-BH-A0B6-01	0	2483	17.4474	34.919	Positive	Positive	47	185.70.0		0.0427009	0.0433713	0.0967891	0.160671	0	0.0106342	0	0.0792977	0.0724221	0.0474316	0	0.121792	0	0.106696	0.0975669	0.0985241	0.00818084	0	0.011732	0.00219022	0	0	0	0.398585	0.917716	5052.88	7560.23	12613.1	6.95368	13.1118	6.1569	204.671	0.649399	9.1145	9.09117	2.1818	4.84622	323.993	LumA	0.2109
TCGA-BH-A0B8-01	0	1569	1.60526	42.3361	Positive	Positive	64	61.89.0	Post (prior bilateral ovariectomy OR >12 mo since LMP with no prior hysterectomy)	0.0533525	0	0.0694872	0.0651798	0	0.152631	0	0.0198412	0.00418601	0	0	0.103906	0.0344944	0.0038257	0.072356	0.246621	0.0161374	0	0.153289	0	0	0.00469344	0.03	0.186578	1.00178	3661.48	3198.82	6860.3	0.39293	0.62517	0.440196	5.29433	0.0606644	2.67549	0.550942	2.65175	3.54553	129.437	LumA	0.2569
TCGA-BH-A0B8-11	0	1569	0	28.7373	NA	NA	64	61.89.0	Post (prior bilateral ovariectomy OR >12 mo since LMP with no prior hysterectomy)	0	0.00695768	0	0.0151893	0	0.22474	0	0.00833755	0.00161199	0	0	0.147661	0.0402368	0	0.0126088	0.382318	0	0.000323324	0.160015	0	0	0	0.21	0.0580303	1.06337	5704.28	4233.42	9937.71	0.489402	0.141582	2.38698	1.97945	0.164525	5.24399	2.62577	4.33802	21.305	124.204	NA	NA
TCGA-BH-A0B9-01	0	1572	0.815789	34.2959	Negative	Negative	44	61.89.0	Pre (<6 months since LMP AND no prior bilateral ovariectomy AND not on estrogen replacement)	0.0412305	0	0.0179161	0.24922	0	0	0.0874267	0.0774711	0.0729448	0.0117083	0	0.020675	0	0.113877	0.0839407	0.0856592	0.112018	0.025913	0	0	0	0	0	0.389768	0.920304	2016.44	6110.1	8126.54	3.93829	7.90424	2.88462	25.06	0.181393	5.50929	4.37915	4.24715	1.06444	22.4448	Basal	0.2926
TCGA-BH-A0BA-01	0	1132	0.973684	40.1167	Positive	Positive	51	61.89.0	Pre (<6 months since LMP AND no prior bilateral ovariectomy AND not on estrogen replacement)	0.204473	0	0.237469	0.0413984	0	0.15464	0	0.0155084	0.0115411	0	0	0.0308418	0.0173643	0.0263124	0.0406756	0.0587478	0.00979165	0	0.151237	0	0	0	0	0.582369	0.81256	4152.55	4048.33	8200.88	1.39545	1.53209	0.820783	104.401	0.0985839	3.68973	2.16699	4.2246	8.06904	140.296	LumA	0.2243
TCGA-BH-A0BA-11	0	1132	0	29.5	NA	NA	51	61.89.0	Pre (<6 months since LMP AND no prior bilateral ovariectomy AND not on estrogen replacement)	0.117708	0	0.274236	0	0	0.198979	0.0165965	0	0.0119015	0	0.0294447	0	0.0209167	0.022769	0.0445406	0.116161	0	0	0.146746	0	0	0	0	0.586275	0.81111	5193.23	4958.27	10151.5	1.35775	2.26856	1.18993	232.129	0.197402	5.44293	3.06216	4.36766	12.0683	121.405	NA	NA
TCGA-BH-A0BC-01	0	974	0.710526	35.6531	Positive	Positive	60	72.91.0	Post (prior bilateral ovariectomy OR >12 mo since LMP with no prior hysterectomy)	0.00396798	0.0153912	0.0272005	0.082689	0	0.0412795	0	0.0357382	0.0500448	0.0202091	0	0.0326137	0	0.350493	0.104199	0.195981	0	0	0.0401927	0	0	0	0.03	0.250097	1.0016	5205.3	5822.21	11027.5	1.68802	1.64985	0.898865	43.9011	0.0826334	7.97113	1.71117	2.93446	8.83804	278.939	LumA	0.0483
TCGA-BH-A0BC-11	0	974	0	30.3043	NA	NA	60	72.91.0	Post (prior bilateral ovariectomy OR >12 mo since LMP with no prior hysterectomy)	0.0409015	0	0.0736312	0.0997132	0	0.0456406	0	0.0307464	0.0121446	0	0	0.0589159	0.0209167	0	0.0109724	0.409978	0.0091841	0.0389322	0.123418	0.024722	0	0.000183224	0.03	0.226951	0.98982	4829	4453.52	9282.51	0.819903	1.37075	1.48624	38.9531	0.171494	4.95841	2.64692	3.96086	11.8999	165.292	NA	NA
TCGA-BH-A0BF-01	1	1324	0.5	40.4428	Positive	Positive	56	96.80.0	Post (prior bilateral ovariectomy OR >12 mo since LMP with no prior hysterectomy)	0.00962026	0	0.114817	0.162123	0	0.0996017	0	0.0628801	0.0614802	0.0106354	0	0.0703095	0	0.0604204	0.0928474	0.161639	0.00143563	0	0.0891909	0	0	0.00299938	0.01	0.306264	0.956783	6219.84	7305.51	13525.3	4.6289	4.58559	4.31969	273.916	0.479947	13.5522	2.25636	2.06662	4.51784	756.86	LumB	0.3321
TCGA-BH-A0BJ-01	0	660	0.710526	34.8212	Positive	Positive	41	61.89.0	Pre (<6 months since LMP AND no prior bilateral ovariectomy AND not on estrogen replacement)	0.180605	0	0.0920605	0.0789971	0	0.155444	0	0.0148712	0.0213322	0.00517378	0	0.0697082	0	0.129749	0.0433858	0.169238	0	0	0.0394353	0	0	0	0	0.484995	0.874738	4789.26	4440.53	9229.79	1.03622	1.89786	0.88446	53.8644	0.0774067	5.46296	1.7232	8.10447	5.72277	340.716	LumA	0.0254
TCGA-BH-A0BJ-11	0	660	0	27.186	NA	NA	41	61.89.0	Pre (<6 months since LMP AND no prior bilateral ovariectomy AND not on estrogen replacement)	0.200999	0	0.0667384	0.112226	0	0.134425	0	0.0340962	0.00537646	0	0	0.0318065	0.00466505	0.00216251	0.00278895	0.213434	0.0758493	0.00514293	0.0984135	0.0118764	0	0	0.02	0.263035	0.977289	4260.54	3470.62	7731.16	0.789592	1.56104	0.898483	19.921	0.123047	3.54194	2.36504	3.93733	8.08586	217.984	NA	NA
TCGA-BH-A0BM-01	0	1876	0.815789	32.2066	Positive	Negative	54	61.89.0	Post (prior bilateral ovariectomy OR >12 mo since LMP with no prior hysterectomy)	0.0982487	0	0.192402	0.0168743	0	0.163268	0	0.0585428	0	0.028665	0	0.0705808	0	0.0392892	0.051076	0.172324	0.0266865	0	0.0820429	0	0	0	0	0.431572	0.901456	4390.39	3482.84	7873.23	0.704117	0.611264	0.506005	53.0849	0.0724346	1.54124	1.35285	5.72181	4.45722	180.166	LumA	0.0263
TCGA-BH-A0BM-11	0	1876	0	25.9939	NA	NA	54	61.89.0	Post (prior bilateral ovariectomy OR >12 mo since LMP with no prior hysterectomy)	0.0327647	0	0.0265159	0.23151	0	0.246501	0	0.0107685	0.0505075	0	0	0.000822294	0.0127374	0.000419913	0.0237615	0.178567	0.140892	0.00704891	0.0371834	0	0	0	0.05	0.145492	1.02611	2575.89	3480.77	6056.66	1.21787	1.59983	0.673044	10.2901	0.105962	2.16709	1.30534	3.54284	5.48399	82.0409	NA	NA
TCGA-BH-A0BS-01	0	2612	0.263158	28.8032	Positive	Positive	55	96.80.0	Post (prior bilateral ovariectomy OR >12 mo since LMP with no prior hysterectomy)	NA	NA	NA	NA	NA	NA	NA	NA	NA	NA	NA	NA	NA	NA	NA	NA	NA	NA	NA	NA	NA	NA	NA	NA	NA	NA	NA	NA	NA	NA	NA	NA	NA	NA	NA	NA	NA	NA	LumA	0.0038
TCGA-BH-A0BT-01	0	2365	0.921053	42.3659	Positive	Positive	56	96.80.0		0.00151035	0.0243095	0.0186976	0.0573404	0	0.128633	0	0.0904991	0.0362189	0.0425284	0	0.0766268	0	0.122554	0.14401	0.140982	0.0451461	0	0.0709434	0	0	0	0.03	0.200712	1.00392	3828.76	3992.92	7821.68	1.18404	2.00761	0.744803	6.50589	0.0862616	2.82741	1.63887	2.43757	2.82316	187.824	LumA	0.4092
TCGA-BH-A0BT-11	0	2365	0	28.2689	NA	NA	56	96.80.0		0.0727015	0	0.087169	0.158935	0	0.0824786	0	0.011874	0.0588238	0	0	0.0982765	0	0.0933605	0.0280625	0.263473	0.0312494	0.00332796	0.00984968	0	0	0.000418864	0.03	0.222007	0.994512	2885.69	2888.57	5774.26	0.694305	1.08573	0.66597	21.3423	0.0860908	2.46628	1.20691	3.8603	6.42131	64.3215	NA	NA
TCGA-BH-A0BZ-01	0	2255	6.15789	43.767	Positive	Positive	59	96.80.0	Post (prior bilateral ovariectomy OR >12 mo since LMP with no prior hysterectomy)	0.0178134	0	0.0357366	0.168872	0	0.0458779	0.0233944	0.0443721	0.10755	0.0597539	0	0.0687387	0	0.0960357	0.128057	0.161416	0.011155	0	0.0296043	0	0	0.00162316	0	0.317422	0.954685	5458.62	6368.97	11827.6	3.53542	4.59023	3.13995	46.0358	0.171065	9.72475	1.77397	1.50117	4.10858	308.39	LumB	0.4939
TCGA-BH-A0BZ-11	0	2255	0	33.8043	NA	NA	59	96.80.0	Post (prior bilateral ovariectomy OR >12 mo since LMP with no prior hysterectomy)	0.0559177	0	0.0505943	0.0356337	0	0.0791365	0	0.0265779	0.0105862	0	0	0.0768436	0.0262684	0	0.0325298	0.434946	0.07048	0.0041628	0.0836719	0.000957433	0	0.0116936	0.04	0.161565	1.01825	5710.78	4893.44	10604.2	0.695876	0.788062	2.85845	27.7181	0.180914	6.92518	4.3162	4.49817	17.7324	124.282	NA	NA
TCGA-BH-A0C0-01	0	1270	2.36842	38.7697	Positive	Positive	62	61.89.0	Post (prior bilateral ovariectomy OR >12 mo since LMP with no prior hysterectomy)	0.0148777	0.00518226	0.064503	0.181087	0	0	0.0552843	0.0590527	0.0756546	0	0	0.111455	0.0141457	0.0916841	0.120995	0.165832	0.0118711	0	0.0265235	0	0	0.00185147	0.02	0.263661	0.976692	3915.08	7134.39	11049.5	4.61009	5.79689	3.91728	156.439	0.449279	14.5462	3.64662	2.33588	2.66102	66.0776	LumB	0.9109
TCGA-BH-A0C0-11	0	1270	0	27.2813	NA	NA	62	61.89.0	Post (prior bilateral ovariectomy OR >12 mo since LMP with no prior hysterectomy)	0.086326	0	0.178031	0.110391	0	0.107465	0	0.0413739	0.0107433	0	0	0.0604153	0.0137304	0	0.0400725	0.150032	0.171036	0.00949826	0.0208854	0	0	0	0	0.433236	0.900495	3347.14	3110.26	6457.4	0.852238	1.20609	0.649963	64.2544	0.161247	2.56619	2.13341	3.82108	7.45561	81.2967	NA	NA
TCGA-BH-A0C3-01	0	2709	0.289474	31.3066	Positive	Negative	47	96.80.0	Pre (<6 months since LMP AND no prior bilateral ovariectomy AND not on estrogen replacement)	0.0604502	0	0.0286125	0.0453721	0	0.23571	0	0	0.0211911	0	0.00540309	0.0278906	0.0387024	0.0730705	0.115324	0.172015	0.0204914	0	0.155767	0	0	0	0	0.362133	0.931934	5618.04	5428.27	11046.3	1.8936	1.37697	1.72596	17.9192	0.207987	6.94655	3.47624	3.09384	11.2718	421.713	LumB	0.0206
TCGA-BH-A0C3-11	0	2709	0	25.2006	NA	NA	47	96.80.0	Pre (<6 months since LMP AND no prior bilateral ovariectomy AND not on estrogen replacement)	0.189587	0	0.259771	0.0758473	0	0.186214	0	0.000101556	0	0	0	0.018795	0.00800662	0.0165447	0	0.0989437	0.012865	0.0117093	0.121615	0	0	0	0	0.524566	0.851972	3791.06	3853.47	7644.53	1.40811	2.2559	1.25278	167.211	0.141809	2.8897	2.12635	3.56461	6.75231	100.677	NA	NA
TCGA-BH-A0DD-01	0	2486	0.421053	43.2265	Positive	Positive	58	96.80.0		0.0254836	0	0.0114101	0.0864488	0	0.120406	0	0.0764282	0.0262577	0	0	0.0603822	0	0.219316	0.103926	0.236243	0	0.0048088	0.0288891	0	0	0	0.03	0.237295	0.994416	3047.78	3242.35	6290.13	0.771435	0.622804	0.581095	8.23637	0.0832623	3.53525	0.525231	3.87058	1.65414	122.712	NA	0.7652
TCGA-BH-A0DG-01	0	2041	0.763158	32.5972	Positive	Negative	30	96.80.0	Pre (<6 months since LMP AND no prior bilateral ovariectomy AND not on estrogen replacement)	0.0645063	0	0.100374	0.0174524	0	0.108785	0.00628446	0.0408567	0.040449	0.00635676	0	0.0248158	0	0.204561	0.0868729	0.247675	0.000487934	0	0.0505229	0	0	0	0	0.366152	0.933099	5571.91	5356.73	10928.6	1.61606	1.31035	0.955917	47.1305	0.129893	7.6579	1.92136	3.30137	5.69454	549.976	LumA	0.0146
TCGA-BH-A0DG-11	0	2041	0	31.6224	NA	NA	30	96.80.0	Pre (<6 months since LMP AND no prior bilateral ovariectomy AND not on estrogen replacement)	0.19394	0	0.156865	0.110313	0	0.147678	0	0.013798	0	0	0	0.0722793	0.0120481	0.0159975	0.0136347	0.132645	0.0646854	0	0.0661156	0	0	0	0	0.49477	0.868365	3772.34	3844.15	7616.49	1.21249	2.50719	1.38165	48.5353	0.19508	4.04136	2.34269	4.20439	8.45681	78.9679	NA	NA
TCGA-BH-A0DH-01	0	1156	1	39.6413	Positive	Positive	63	72.91.0	Post (prior bilateral ovariectomy OR >12 mo since LMP with no prior hysterectomy)	0.00127438	0.11534	0	0	0.0237373	0.0184396	0.35238	0	0	0.024421	0.154116	0	0	0	0.00698936	0.129672	0.0418354	0	0.121557	0	0	0.0102327	0.04	0.153452	1.01763	2397.91	1701.78	4099.68	0.25772	0	1.1382	209.145	22.033	3.77787	0.581208	0.972666	2.57175	9.62481	LumA	0.5852
TCGA-BH-A0DH-11	0	1156	0	27.888	NA	NA	63	72.91.0	Post (prior bilateral ovariectomy OR >12 mo since LMP with no prior hysterectomy)	0.0151455	0.0240921	0.100318	0.178996	0	0	0	0.0123608	0.0235937	0.0196372	0	0.0735145	0.00810157	0	0.02566	0.222628	0.145576	0	0.150376	0	0	0	0.01	0.308642	0.954038	4654.59	4538.36	9192.95	1.03809	1.78694	1.85699	61.9671	0.14502	3.27734	2.43135	3.46613	11.4803	194.228	NA	NA
TCGA-BH-A0DI-01	0	912	0.868421	35.5125	Positive	Positive	63	96.80.0	Post (prior bilateral ovariectomy OR >12 mo since LMP with no prior hysterectomy)	0.0593697	0	0.0641373	0.061633	0	0.0757069	0	0.0409762	0.00716199	0.0290637	0	0.0322617	0	0.30405	0.0693042	0.136705	0	0	0.11963	0	0	0	0.02	0.257857	0.98533	5878.64	5204.86	11083.5	1.05833	1.04425	0.639276	86.5505	0.0792165	6.12026	2.11687	3.156	6.50514	884.979	LumA	0.2478
TCGA-BH-A0DK-01	0	423	2.07895	42.8221	Positive	Positive	49	61.89.0	Pre (<6 months since LMP AND no prior bilateral ovariectomy AND not on estrogen replacement)	0.0469365	0	0.109819	0.140874	0	0.123291	0	0.0535435	0.0608159	0.0174185	0	0.0440663	0	0.124025	0.0948225	0.136945	0.00615922	0	0.041284	0	0	0	0	0.316689	0.953368	5681.44	6592.19	12273.6	3.8483	3.84536	2.44284	282.192	0.157944	7.08883	3.1385	4.10749	8.05572	276.102	LumA	0.054
TCGA-BH-A0DK-11	0	423	0	29.1738	NA	NA	49	61.89.0	Pre (<6 months since LMP AND no prior bilateral ovariectomy AND not on estrogen replacement)	0.0662055	0	0.0808026	0	0	0.172273	0	0.0457711	0	0	0.0477671	0	0.00953346	0.237561	0.0203059	0.206311	0	0	0.113469	0	0	0	0.03	0.172674	1.01854	3232.86	2721.91	5954.76	0.345997	0.271795	0.395177	8.5228	0.062815	3.35007	0.933506	4.01203	4.51479	89.0944	NA	NA
TCGA-BH-A0DP-01	0	476	0.947368	38.35	Positive	Positive	60	61.89.0	Post (prior bilateral ovariectomy OR >12 mo since LMP with no prior hysterectomy)	0.0699692	0	0.0454348	0.223865	0	0.0177285	0	0.0451055	0.0201722	0	0	0.0616084	0	0.126195	0.0904113	0.195438	0.0219692	0	0.0802521	0	0	0.00185021	0.01	0.287674	0.964718	4802.59	4964.17	9766.76	1.19417	2.52206	1.19585	35.0068	0.0776287	4.7809	1.38898	3.09773	4.62936	415.937	LumA	0.1695
TCGA-BH-A0DP-11	0	476	0	30.7261	NA	NA	60	61.89.0	Post (prior bilateral ovariectomy OR >12 mo since LMP with no prior hysterectomy)	0.0431764	0	0.158281	0.0625137	0	0.236093	0	0	0	0	0	0.0570759	0.0145174	0.0173331	0.0204757	0.166014	0.0425959	0	0.181924	0	0	0	0	0.349214	0.938791	3693.48	3317.38	7010.87	0.73367	0.558533	0.688871	58.546	0.0994085	2.3529	1.78615	3.99608	6.31438	85.8334	NA	NA
TCGA-BH-A0DQ-01	0	98	0.868421	37.3328	Positive	Positive	42	72.91.0	Pre (<6 months since LMP AND no prior bilateral ovariectomy AND not on estrogen replacement)	0.103694	0	0.0517833	8.51e-05	0	0.100143	0	0	0.048294	0	0.000318742	0	0	0.312056	0.0788636	0.167814	0.00613325	0	0.130815	0	0	0	0	0.417521	0.910223	5516.83	4132.25	9649.08	0.80655	0.727424	0.89824	21.352	0.0710151	3.93834	1.95149	3.05294	7.97814	507.418	LumA	0.2717
TCGA-BH-A0DQ-11	0	98	0	29.0441	NA	NA	42	72.91.0	Pre (<6 months since LMP AND no prior bilateral ovariectomy AND not on estrogen replacement)	0.199981	0	0.29175	0.0415404	0	0.155657	0	0.00489665	0	0	0.00443923	0	0.00193137	0.0449388	0.0379736	0.119918	0.00618092	0	0.0907943	0	0	0	0	0.596136	0.802235	4067	3458.87	7525.87	0.973873	1.36042	1.11662	53.5483	0.118098	2.64901	2.29274	4.76966	7.15609	223.832	NA	NA
TCGA-BH-A0DS-01	0	78	1	39.8636	Positive	Positive	71	61.89.0	Post (prior bilateral ovariectomy OR >12 mo since LMP with no prior hysterectomy)	0.00206877	0.0273972	0.0821496	0.0528288	0	0.00915679	0	0.0421868	0.0420826	0.00368008	0	0.00714119	0	0.359529	0.0602322	0.201123	0.00991757	0	0.100506	0	0	0	0.02	0.272112	0.990406	4579.96	5033.92	9613.88	1.10421	1.31971	1.04451	69.9693	0.0788038	6.17319	1.55427	2.45265	4.75292	244.754	LumA	1.0861
TCGA-BH-A0DV-01	0	2064	0.342105	34.7887	Positive	Positive	54	96.80.0	Peri (6-12 months since last menstrual period)	0.0820844	0	0.0519239	0.0726448	0	0.0733294	0	0.0366603	0	0.021407	0	0.0816199	0	0.103724	0.0230074	0.262064	0.0309582	0	0.160577	0	0	0	0.01	0.291815	0.962081	6281.89	4890.92	11172.8	0.585594	0.826744	0.653715	26.4642	0.195714	4.10981	3.00441	2.95282	15.8063	790.519	LumA	-0.0093
TCGA-BH-A0DV-11	0	2064	0	24.3581	NA	NA	54	96.80.0	Peri (6-12 months since last menstrual period)	0.0468342	0	0.226297	0.0797434	0	0.172762	0	0	0	0	0	0.0707819	0	0.110227	0.00148448	0.18136	0.0138092	0.00371617	0.0929836	0	0	0	0	0.430053	0.903141	3170.73	2779.86	5950.6	0.48796	0.626672	0.608018	49.2531	0.136163	2.36969	1.52267	4.25528	9.50394	71.2756	NA	NA
TCGA-BH-A0E0-01	0	134	0.815789	38.1773	Negative	Negative	38	61.89.0	Pre (<6 months since LMP AND no prior bilateral ovariectomy AND not on estrogen replacement)	0.0158268	0	0.0100172	0.0457853	0	0.0838431	0.0138926	0.113801	0.0841281	0	0	0	0.00539936	0.0250539	0	0.0576112	0.39842	0.108806	0.0374161	0	0	0	0.03	0.214426	0.99876	2027.48	3653.37	5680.85	1.2141	0.204342	0.1901	2.5408	0.0244644	4.89425	3.65956	2.1876	2.46861	46.2596	Basal	0.343
TCGA-BH-A0E0-11	0	134	0	25.1415	NA	NA	38	61.89.0	Pre (<6 months since LMP AND no prior bilateral ovariectomy AND not on estrogen replacement)	0.0968741	0	0.159617	0.112115	0	0.0544987	0	0.0901042	0.0206918	0.00125963	0	0.0485339	0	0.197108	0.00867101	0.195113	0	0	0.000120309	0.0152923	0	0	0	0.313215	0.962055	3114.91	3073.04	6187.95	0.599092	2.25414	0.870813	27.3291	0.0391604	1.85797	1.00876	2.81458	4.97423	80.5936	NA	NA
TCGA-BH-A0E1-01	0	477	0.684211	29.9396	Positive	Positive	52	61.89.0	Peri (6-12 months since last menstrual period)	0.0555106	0	0.158575	0.00374896	0	0.0397938	0	0.0349158	0	0.0114264	0	0.0170567	0	0.399329	0.0225787	0.178166	0.0205057	0	0.0583933	0	0	0	0	0.677468	0.745121	3655.1	2747.29	6402.39	0.17236	0.139688	0.187641	7.09692	0.0674376	3.32276	0.876588	6.39487	4.64372	209.814	LumA	0.1817
TCGA-BH-A0E1-11	0	477	0	29.0117	NA	NA	52	61.89.0	Peri (6-12 months since last menstrual period)	0.218868	0	0.257473	0.0676264	0	0.169442	0	0	0	0	0	0.0125509	0.0336352	0.0419656	0	0.0770036	0	0.0161164	0.105318	0	0	0	0	0.603585	0.796797	2632.87	3095.18	5728.05	0.766116	2.07618	0.755772	85.1367	0.100045	1.52935	1.24443	3.24241	6.973	50.876	NA	NA
TCGA-BH-A0E2-01	0	435	1.07895	33.7403	Positive	Positive	49	61.89.0	Pre (<6 months since LMP AND no prior bilateral ovariectomy AND not on estrogen replacement)	0.0396127	0	0.0504351	0.0966977	0	0.0594253	0	0.042951	0.0428524	0.0194289	0	0.0585285	0	0.275406	0.0695341	0.160351	0	0	0.0759295	0.00884757	0	0	0	0.311162	0.95875	4445.84	3833.53	8279.37	0.956137	1.35976	0.894672	20.1608	0.0887138	2.35094	0.835261	3.82489	2.4189	250.152	LumA	0.6968
TCGA-BH-A0GY-01	0	923	1.28947	34.2728	Positive	Positive	67	61.89.0	Post (prior bilateral ovariectomy OR >12 mo since LMP with no prior hysterectomy)	0.0772349	0	0.059749	0.028767	0	0.0291943	0.0364174	0.028091	0.0107663	0.0147648	0	0.0285854	0	0.384191	0.082255	0.145973	0	0	0.0692123	0	0	0.00479893	0	0.435397	0.902708	3983.54	4447.79	8431.33	0.976628	0.796454	0.518145	20.0172	0.0729041	7.31523	1.19019	3.20033	2.79785	180.872	LumA	1.6501
TCGA-BH-A0GZ-01	0	328	0.842105	38.445	Positive	Positive	62	61.89.0	Post (prior bilateral ovariectomy OR >12 mo since LMP with no prior hysterectomy)	0.0835333	0	0.100961	0.114907	0	0.0398537	0	0.0477133	0.0330455	0	0	0.0284297	0.0189312	0.0940099	0.0644323	0.2263	0.0468534	0	0.101029	0	0	0	0	0.327436	0.9468	4238.29	3305.76	7544.06	0.460818	0.499755	0.404888	26.5857	0.291947	1.73916	1.07694	3.5877	4.86727	293.424	LumA	0.2692
TCGA-BH-A0H0-01	0	461	0.421053	42.8707	Positive	Positive	69	61.89.0	Post (prior bilateral ovariectomy OR >12 mo since LMP with no prior hysterectomy)	0.000438323	0	0.111553	0.0359523	0	0.175327	0	0.0593531	0.0445744	0	0	0.0652666	0.0244244	0	0.0695845	0.205628	0.033409	0	0.173633	0	0	0.000855798	0.03	0.216243	0.989773	2348.66	2702.11	5050.78	0.540161	0.30423	0.210778	16.1311	0.0735201	2.44427	0.739025	3.14727	3.02884	26.7293	LumB	0.8433
TCGA-BH-A0H3-01	0	1928	0.342105	35.7945	Positive	Positive	46	96.80.0	Pre (<6 months since LMP AND no prior bilateral ovariectomy AND not on estrogen replacement)	0.0455058	0	0.0382588	0.0829249	0	0.109371	0	0.0376272	0.0332601	0.0466315	0	0.0670827	0	0.176864	0.0608605	0.178677	0.0722895	0	0.0506479	0	0	0	0.03	0.226199	0.990534	5109.54	4479.2	9588.74	1.03531	1.82276	0.827457	19.973	0.154236	3.94641	2.71094	3.4441	7.63774	461.76	LumA	0.0192
TCGA-BH-A0H6-01	0	747	0.5	31.2276	Positive	Positive	82	61.89.0	Post (prior bilateral ovariectomy OR >12 mo since LMP with no prior hysterectomy)	0	0.025127	0.019776	0.0307746	0	0.139582	0	0.0189589	0.0225132	0	0	0.0856428	0.0263667	0.110864	0.054995	0.340752	0.0119737	0	0.107045	0	0	0.00562904	0.08	0.112539	1.0381	4168.4	2741.39	6909.8	0.572151	0.177615	0.273318	2.03303	0.0459326	2.20431	0.765646	2.57117	3.27419	451.909	LumA	1.3445
TCGA-BH-A0H7-01	0	702	1.57895	38.7562	Positive	Positive	65	61.89.0	Post (prior bilateral ovariectomy OR >12 mo since LMP with no prior hysterectomy)	0.0665805	0	0.0452354	0.0942735	0	0.0506054	0	0.0436974	0.0333945	0.0113889	0	0.0515534	0	0.258133	0.0724539	0.18947	0	0	0.0832132	0	0	0	0	0.367863	0.931938	4522.97	3583.29	8106.26	0.604258	0.529162	0.413978	7.66358	0.0409842	3.02727	0.612581	1.44889	2.78782	1003.19	LumA	1.3577
TCGA-BH-A0H7-11	0	702	0	31.8821	NA	NA	65	61.89.0	Post (prior bilateral ovariectomy OR >12 mo since LMP with no prior hysterectomy)	0.0782711	0	0.153815	0.124011	0	0.0577594	0	0.0566979	0.00251171	0.0158699	0	0.0815743	0	0	0.0527816	0.191676	0.110728	0.0152176	0.0590857	0	0	0	0	0.419149	0.907046	3517.38	3305.12	6822.49	0.845351	1.31977	0.654703	39.0199	0.119456	2.25365	1.83735	3.07084	6.86242	80.0041	NA	NA
TCGA-BH-A0H9-01	0	1247	1.02632	27.7495	Positive	Positive	69	61.89.0	Post (prior bilateral ovariectomy OR >12 mo since LMP with no prior hysterectomy)	0.0680877	0	0.0572522	0.0617986	0	0.112495	0	0.0489341	0.0102189	0	0	0.0683384	0	0.227511	0.0613178	0.222151	0.0312915	0	0.0294518	0	0	0.00115176	0.03	0.185718	1.01389	3167.56	3053.64	6221.21	0.580392	0.806626	0.286936	4.32629	0.0309009	2.13623	1.13558	2.65892	2.82896	154.099	LumA	1.7878
TCGA-BH-A0H9-11	0	1247	0	26.7341	NA	NA	69	61.89.0	Post (prior bilateral ovariectomy OR >12 mo since LMP with no prior hysterectomy)	0	0.0512899	0.0017562	0.0409841	0	0.143363	0	0	0	0.0381082	0	0.0968275	0	0	0.0310132	0.456502	0.00202476	0.0229628	0.115169	0	0	0	0.11	0.0919196	1.0496	5244.15	4172.41	9416.56	0.580406	0.353932	3.06577	2.29125	0.15612	2.75716	3.71002	5.22402	29.7425	106.244	NA	NA
TCGA-BH-A0HA-01	0	1611	7.92105	37.8264	Positive	Positive	31	96.80.0	Pre (<6 months since LMP AND no prior bilateral ovariectomy AND not on estrogen replacement)	0.0264123	0	0.0390286	0.0738051	0	0.0948229	0	0.0536281	0.0680156	0	0	0.101043	0.00889743	0.039715	0.16732	0.13229	0.017749	0	0.177273	0	0	0	0	0.373093	0.928753	5461.84	5159.16	10621	2.04679	2.27688	1.24565	20.8845	0.0883185	4.53246	1.80127	4.69002	5.86427	520.436	LumA	0.0951
TCGA-BH-A0HA-11	0	1611	0	26.561	NA	NA	31	96.80.0	Pre (<6 months since LMP AND no prior bilateral ovariectomy AND not on estrogen replacement)	0.102744	0	0.103652	0.197674	0	0.333996	0	0	0	0	0	0.107266	0.0454397	0.0116288	0	0.0267323	0	0.0266032	0.0390927	0	0.00490828	0.000262993	0	0.322091	0.961986	2193.22	3251.36	5444.58	1.30863	3.56649	2.24348	34.6084	0.198435	2.10507	1.04745	3.10428	6.39001	48.8498	NA	NA
TCGA-BH-A0HB-01	0	806	0.736842	41.4047	Positive	Positive	55	61.89.0	Post (prior bilateral ovariectomy OR >12 mo since LMP with no prior hysterectomy)	0	0.0169502	0.0289283	0.0466792	0	0.262167	0	0	0.058827	0.0367182	0	0.0619832	0	0.131578	0.0754544	0.186418	0.0324397	0	0.0618575	0	0	0	0.02	0.270493	0.971724	4073.97	5342.31	9416.29	2.06984	2.44292	1.39746	30.9365	0.0832474	5.2183	1.95293	2.12312	2.07341	158.743	LumA	1.0328
TCGA-BH-A0HF-01	0	727	23.3947	31.3884	Positive	Positive	77	61.89.0	Post (prior bilateral ovariectomy OR >12 mo since LMP with no prior hysterectomy)	0	0.0226331	0.0311557	0	0	0.0291264	0	0.0326993	0.0230964	0.0281717	0.00984296	0.00480299	0	0.478134	0.0914714	0.172252	0.0013666	0	0.0752471	0	0	0	0	0.406174	0.931989	5121.35	5031.88	10153.2	0.943204	0.947774	0.727656	28.436	0.0934437	6.05396	2.11744	3.83416	6.5186	486.267	LumA	0.0276
TCGA-BH-A0HI-01	0	620	0.763158	34.9182	Positive	Positive	78	72.91.0	Post (prior bilateral ovariectomy OR >12 mo since LMP with no prior hysterectomy)	0.0540626	0	0.0496712	0.0239428	0	0.0654842	0	0.0591102	0.0286154	0.0110025	0	0.0356883	0	0.361453	0.0554351	0.188213	0	0	0	0.0673222	0	0	0.01	0.28584	0.983163	4490.14	3959.36	8449.5	0.454475	0.392971	0.206193	4.11366	0.249103	2.78252	0.804563	5.16479	6.20372	217.972	LumA	0.0135
TCGA-BH-A0HK-01	0	178	2.47368	43.8712	Positive	Negative	81	61.89.0	Post (prior bilateral ovariectomy OR >12 mo since LMP with no prior hysterectomy)	0.124126	0	0.245793	0.060568	0	0.0792285	0	0.0132569	0.0181817	0.0249227	0	0.0715154	0.0368831	0	0.0965911	0.183722	0.0147409	0.000426939	0.0280084	0	0	0.00203597	0	0.48425	0.875004	4483.93	4070.25	8554.18	0.570487	0.213142	0.498075	122.436	0.129796	2.39119	1.26129	3.04521	7.81127	148.612	LumA	-0.0024
TCGA-BH-A0HK-11	0	178	0	29.8116	NA	NA	81	61.89.0	Post (prior bilateral ovariectomy OR >12 mo since LMP with no prior hysterectomy)	0.0545305	0	0.101488	0.117083	0	0	0	0.016791	0.02275	0	0	0.0475455	0.0105552	0	0.0260854	0.378263	0.0445559	0.0155363	0.13159	0.0263313	0	0.00689505	0.01	0.298859	0.960337	4906.89	4399.74	9306.64	0.685615	1.19912	0.804484	55.2338	0.106718	4.5495	2.77989	3.38155	10.3957	191.364	NA	NA
TCGA-BH-A0HN-01	0	516	0.789474	35.7551	Positive	Positive	67	72.91.0	Post (prior bilateral ovariectomy OR >12 mo since LMP with no prior hysterectomy)	0	0.027356	0.0352388	0.0490918	0	0.0691218	0	0.0170056	0.0387619	0	0	0.0145466	0.162031	0	0.0177127	0.429461	0.0849223	0	0.0476222	0.00712822	0	0	0.08	0.110886	1.04728	1702.3	2850.32	4552.63	0.329534	0.0753696	0.0609177	0.470423	0.0156899	3.66925	0.520332	3.45725	1.4853	62.1725	LumA	0.2789
TCGA-BH-A0HP-01	0	414	5.68421	35.0554	Positive	Negative	65	72.91.0	Post (prior bilateral ovariectomy OR >12 mo since LMP with no prior hysterectomy)	0.0303144	0	0.068132	0.104829	0	0.141344	0	0.0273076	0.0380273	0	0	0.0587615	0	0	0.11058	0.322519	0.0469486	0	0.0506122	0	0	0.000624099	0.02	0.264421	0.973973	4549.51	4355.3	8904.81	0.993391	0.744983	0.57438	20.1001	0.0944222	3.62994	1.72831	3.10413	6.52381	233.179	LumA	0.0174
TCGA-BH-A0HX-01	0	829	1.65789	40.2316	Positive	Positive	54	61.89.0	Post (prior bilateral ovariectomy OR >12 mo since LMP with no prior hysterectomy)	0.173547	0	0.0608746	0.0237801	0	0.128579	0	0	0.0362765	0.00801609	0	0.0529273	0	0.29083	0.0556835	0.119199	0	0	0.0495197	0	0	0.000766772	0	0.352228	0.94213	4319.28	3824.89	8144.17	0.740814	0.430899	0.420073	12.2985	0.0621144	3.62712	1.23611	10.3351	5.05219	225.414	LumA	1.7166
TCGA-BH-A0HY-01	0	1545	1.36842	36.0411	Positive	Negative	60	61.89.0	Post (prior bilateral ovariectomy OR >12 mo since LMP with no prior hysterectomy)	0.0868108	0	0.0479315	0.0760912	0	0.0676968	0	0.0492933	0.0252683	0	0	0.0610603	0	0.141201	0.120824	0.231815	0.0148451	0	0.0771626	0	0	0	0.09	0.106403	1.04233	3724.07	2603.16	6327.23	0.333856	0.19675	0.28359	3.86449	0.0403871	1.68722	0.44358	4.10847	3.98256	301.811	LumB	0.2952
TCGA-BH-A0RX-01	0	170	1	41.0613	Negative	Negative	59	72.91.0	Post (prior bilateral ovariectomy OR >12 mo since LMP with no prior hysterectomy)	0.0211065	0.0138039	0.0473532	0.181723	0	0	0.111058	0.0387307	0.018307	0.00588691	0	0.136988	0.0202498	0.135595	0.148547	0.0746649	0.0132753	0.00419618	0.0285142	0	0	0	0.04	0.165079	1.02555	5383.12	7008.32	12391.4	4.03176	4.99905	4.13532	529.377	0.470475	13.3965	2.29278	1.41774	7.08729	177.276	Basal	0.3627
TCGA-BH-A0W3-01	0	728	0.342105	37.3068	Positive	Positive	58	74.88.0	Indeterminate (neither Pre or Postmenopausal)	0	0.00627051	0.018349	0.0448064	0	0.105441	0	0.0422232	0.0299019	0	0	0.0225088	0.137325	0	0.0623271	0.388641	0.041419	0	0.100787	0	0	0	0.08	0.114515	1.03785	2441.15	3156.29	5597.44	0.346573	0.116058	0.163755	0.423449	0.602534	3.40319	0.45873	5.60408	1.82385	67.9452	LumB	-0.1992
TCGA-BH-A0W4-01	0	759	0.815789	31.8673	Positive	Positive	46	74.88.0		0.00754507	0	0.0140269	0.0526895	0	0.135027	0	0.0327625	0.00533983	0	0	0.07481	0	0.328177	0.0304369	0.192083	0	0	0.127103	0	0	0	0.03	0.180801	1.02803	4009.7	2592.55	6602.25	0.39112	0.317001	0.250464	8.05214	0.0388183	2.43586	0.965717	4.32364	4.92606	332.97	LumA	0.0145
TCGA-BH-A0W5-01	0	1288	0.605263	35.6111	Positive	Positive	77	74.88.0		0.0831543	0.136585	0.0704116	0.0642108	0.0365682	0.180894	0.00494624	0.0164533	0.0518338	0.0091819	0	0.0243301	0	0.186859	0.0382527	0.0428066	0	0	0.053512	0	0	0	0	0.493148	0.87051	4847.83	6731.57	11579.4	7.11544	1.98526	1.73466	208.643	0.189559	5.5254	3.36878	2.41606	4.01573	261.855	LumA	0.3876
TCGA-BH-A0WA-01	0	701	2.47368	30.2975	Negative	Negative	82	74.88.0		0.0356944	0	0.00654729	0.00450998	0	0.041934	0	0.0698534	0.016209	0.00744248	0	0.0408104	0	0.429056	0.134289	0.168247	0	0	0.0454068	0	0	0	0	0.553525	0.832299	3547.73	3878.29	7426.02	1.08084	0.9607	1.34806	8.02849	0.0701407	4.96549	1.60679	1.57056	3.65221	151.023	Basal	1.1499
TCGA-BH-A1EN-01	1	2127	1.5	40.0923	Negative	Negative	78	109.89.0	Post (prior bilateral ovariectomy OR >12 mo since LMP with no prior hysterectomy)	0.0251949	0	0.0127147	0.100877	0	0.0984314	0	0.0163818	0.0279075	0	0	0.0581183	0	0.0195212	0.0326399	0.448765	0.00361363	0.0249572	0.105888	0	0	0.0249903	0.86	-0.0255724	1.09369	3859.34	3029.41	6888.75	0.227196	0.243304	0.170362	0.394786	0.0197349	3.60213	0.579658	2.2794	3.73219	115.588	Her2	2.0649
TCGA-BH-A1EN-11	1	2127	0	32.3559	NA	NA	78	109.89.0	Post (prior bilateral ovariectomy OR >12 mo since LMP with no prior hysterectomy)	0.0955273	0	0.0507376	0.0762376	0	0.0502475	0	0	0	0.0512717	0	0.145037	0.00381254	0	0.0543921	0.34226	0.0615144	0	0.0689616	0	0	0	0.03	0.249694	0.98293	5498.26	4906.78	10405	1.12979	0.861898	2.35902	13.9694	0.323233	4.28049	4.17695	4.97911	23.7626	163.547	NA	NA
TCGA-BH-A1EO-01	1	2798	0.973684	41.5146	Positive	Positive	68	103.79.0	Post (prior bilateral ovariectomy OR >12 mo since LMP with no prior hysterectomy)	0.00347472	0.00328621	0	0	0	0.184094	0	0.0174042	0.0371558	0	0	0.0109424	0	0.253995	0.0891111	0.210597	0.0128166	0	0.177123	0	0	0	0.02	0.267415	0.983448	6243.24	5224.99	11468.2	0.895143	0.497902	0.456571	1.43337	0.0574526	8.69756	2.25931	2.86493	5.07382	537.057	LumA	1.1272
TCGA-BH-A1EO-11	1	2798	0	35.7352	NA	NA	68	103.79.0	Post (prior bilateral ovariectomy OR >12 mo since LMP with no prior hysterectomy)	0.0145717	0	0.000385915	0	0	0.0897319	0	0	0	0.054548	0	0.0635195	0.0276694	0.0112443	0.00801208	0.434369	0.111009	0	0.134616	0	0	0.0503233	0	0.370787	0.931352	6694.52	6423.81	13118.3	0.661476	0.586026	6.88423	5.83989	0.191833	12.7788	7.90344	4.5496	22.0938	390.21	NA	NA
TCGA-BH-A1ES-01	1	3462	0.342105	36.6496	Positive	Positive	35	103.79.0	Pre (<6 months since LMP AND no prior bilateral ovariectomy AND not on estrogen replacement)	0.0495883	0	0.0111541	0.00484627	0	0.116154	0	0.0251084	0	0	0	0.0250723	0	0.202211	0.00959425	0.369182	0	0.0558282	0.0932406	0	0	0.0380211	0.09	0.107225	1.059	3717.69	1964.14	5681.83	0.290871	0.0674084	0.103498	2.68542	0.064994	1.71562	0.429965	3.25922	1.78004	190.753	LumA	0.6478
TCGA-BH-A1ET-01	1	2520	0.657895	34.1951	Positive	Positive	55	103.79.0		0.070462	0	0.0958861	0.0877122	0	0.169309	0	0.0164474	0	0.0157226	0	0.0945345	0.0290504	0	0.0709354	0.200012	0.0702534	0	0.0638617	0	0.00326789	0.0125462	0.03	0.225733	0.987486	4333.57	3863.46	8197.02	0.72584	0.887086	0.693267	13.3535	0.0743783	3.22541	1.38832	2.65291	5.72432	205.36	LumA	0.0137
TCGA-BH-A1ET-11	1	2520	0	29.3549	NA	NA	55	103.79.0		0.059651	0	0.0641712	0.0672456	0	0.22404	0	0	0	0	0	0.100599	0	0	0.0197899	0.415181	0.0107297	0.00023088	0.0306431	0.00590252	0	0.00181631	0.03	0.183039	1.01082	4882.61	3960.23	8842.84	1.0083	1.12683	1.05856	27.5159	0.26044	4.27385	3.853	5.95586	23.8727	88.2909	NA	NA
TCGA-BH-A1EU-01	1	1286	0.473684	32.5754	Positive	Positive	83	103.79.0	Post (prior bilateral ovariectomy OR >12 mo since LMP with no prior hysterectomy)	0.0656421	0.0582378	0.000844365	0.0849398	0	0.205583	0	0.00370309	0.0108419	0.0218879	0	0.0564267	0	0.107701	0.049411	0.229634	0.0612122	0.00034795	0.0435875	0	0	0	0	0.401436	0.91515	5820.67	6484.72	12305.4	3.31962	2.34042	1.69859	23.9374	0.278668	12.6427	5.54193	5.16966	7.66581	293.32	LumA	0.1539
TCGA-BH-A1EU-11	1	1286	0	28.6452	NA	NA	83	103.79.0	Post (prior bilateral ovariectomy OR >12 mo since LMP with no prior hysterectomy)	0	0.0334484	0.00597136	0.131432	0	0.09436	0.00133913	0.00513014	0.0028216	0	0	0.00670672	0.0373913	0.0884089	0.0153904	0.31029	0.00222338	0	0.265086	0	0	0	0.09	0.109523	1.04658	4669.28	3727.02	8396.3	0.811185	0.68629	0.942926	16.1638	0.282904	5.07462	3.17623	4.85147	9.26028	93.1126	NA	NA
TCGA-BH-A1EV-01	1	365	2	42.9183	Positive	Positive	45	103.79.0		0.0450122	0	0.0245463	0.0487776	0	0.053586	0	0.00811727	0.0266444	0	0	0.00570933	0	0.414254	0.00283269	0.340443	0	0.00889354	0.0211834	0	0	0	0.03	0.200687	1.0568	3962.53	2662.78	6625.31	0.228836	0.190319	0.135753	7.29979	0.0380863	2.34661	0.431215	2.54061	2.69875	214.517	Her2	0.3187
TCGA-BH-A1EV-11	1	365	0	26.8893	NA	NA	45	103.79.0		0.111411	0	0.0390848	0.0231098	0	0.164194	0	0.00764358	0	0.0478993	0	0.0860949	0	0	0.0601652	0.284767	0.0929398	0	0.0367537	0.0314331	0	0.0145035	0.03	0.177153	1.00697	5304.22	4529.25	9833.47	0.986589	1.0921	0.720846	19.446	0.146084	5.76742	4.33688	3.79645	11.3758	104.87	NA	NA
TCGA-BH-A1EW-01	1	1694	0.236842	34.1046	Negative	Negative	38	103.79.0	Pre (<6 months since LMP AND no prior bilateral ovariectomy AND not on estrogen replacement)	0.0632703	0	0.0341077	0.0992154	0	0.266312	0.0674095	0	0	0	0	0.0736024	0.0359286	0.0051859	0.102278	0.0833017	0.0575179	0.000476993	0.104292	0	0	0.00710073	0.01	0.276661	0.967377	4141.31	4993.3	9134.61	1.79065	1.93833	1.38683	21.308	0.154655	5.46436	2.19023	2.72316	7.03173	84.3863	LumA	0.3066
TCGA-BH-A1EW-11	1	1694	0	28.4464	NA	NA	38	103.79.0	Pre (<6 months since LMP AND no prior bilateral ovariectomy AND not on estrogen replacement)	0.056747	0	0.179636	0.0837131	0	0.217556	0	0.0337029	0	0	0	0.115158	0.00602601	0	0.0334244	0.16438	0.0420277	0	0.0675972	0	0	3.11e-05	0	0.387882	0.92253	4151.27	3606.62	7757.89	1.31465	1.70472	1.58465	97.5666	0.213989	3.90493	2.60074	3.73464	7.94493	67.7525	NA	NA
TCGA-BH-A1EX-01	1	1508	0.421053	48.2282	Positive	Positive	67	109.89.0	Post (prior bilateral ovariectomy OR >12 mo since LMP with no prior hysterectomy)	0.0376485	0	0.0191178	0.0389568	0	0.104236	0	0.0503698	0.0108015	0.0180191	0	0.0237323	0	0.38114	0.0592801	0.220778	0	0	0.0217638	0	0	0.014156	0.03	0.179081	1.04363	4990.37	4804.47	9794.84	1.17239	0.688222	0.589	25.9078	0.0733781	8.7845	1.30912	8.40265	2.81554	264.515	LumA	0.1061
TCGA-BH-A1EY-01	1	538	0.947368	45.1595	Positive	Positive	79	109.89.0	Post (prior bilateral ovariectomy OR >12 mo since LMP with no prior hysterectomy)	0.0139567	0.00570269	0	0.0319507	0	0.250516	0	0	0.0316608	0.0119093	0	0.0374845	0	0.159926	0.0953348	0.22587	0.0609714	0	0.072548	0	0	0.00216889	0	0.466619	0.884749	5423.74	5902.62	11326.4	2.46267	1.12152	0.880221	5.72688	0.122686	8.75123	4.78381	2.63462	2.47548	527.148	LumA	0.7352
TCGA-BH-A1F0-01	1	785	1.39474	38.4953	Negative	Indeterminate	80	103.79.0	Post (prior bilateral ovariectomy OR >12 mo since LMP with no prior hysterectomy)	0.0145975	0.0588485	0.0748626	0.029992	0	0.152956	0.00234278	0.0862556	0	0.0234143	0	0.0588097	0.0161068	0.0529072	0.136014	0.206423	0.0292699	0.00328433	0.0495253	0	0	0.00439066	0.01	0.290243	0.963574	5713.62	7534.6	13248.2	3.6533	5.25751	2.32019	363.697	0.322078	22.073	4.06745	2.10411	9.58957	132.903	Basal	-0.0137
TCGA-BH-A1F0-11	1	785	0	29.4083	NA	NA	80	103.79.0	Post (prior bilateral ovariectomy OR >12 mo since LMP with no prior hysterectomy)	0	0.0780965	0.136921	0.0791938	0	0.0540265	0	0.0928353	0	0.0547671	0	0.103995	0.00543101	0	0.0931473	0.216621	0.00215434	0	0.0828117	0	0	0	0	0.329075	0.948631	4707.06	4108.26	8815.32	0.848152	1.07269	2.9521	54.7589	0.180689	3.13344	3.0814	4.29349	17.2049	117.062	NA	NA
TCGA-BH-A1F2-01	1	959	1.18421	38.8574	Positive	Positive	53	109.89.0		0.00102734	0.00950315	0	0	0	0.172779	0	0.0323675	0.01349	0	0	0.102777	0	0.355732	0.00532656	0.216334	0	0	0.0679133	0.0070244	0	0.0157251	0.03	0.230014	1.01293	5087.8	3653.22	8741.02	0.250672	0.315339	0.300085	0.856375	0.0654885	5.18718	1.39576	3.26076	4.7017	296.821	LumB	0.6924
TCGA-BH-A1F2-11	1	959	0	26.5649	NA	NA	53	109.89.0		0.0744313	0	0.10687	0.0158823	0	0.119348	0	0.00587116	0.00692638	0	0	0.0775186	0.0146908	0	0.0920326	0.183005	0.0978141	0	0.173026	0.0159965	0	0.016587	0.04	0.15164	1.01828	4875.91	3866.9	8742.81	0.549142	1.45284	1.39117	40.4906	0.177717	3.19195	2.85903	3.93745	15.8404	106.39	NA	NA
TCGA-BH-A1F5-01	1	2712	0.894737	32.7477	Positive	Positive	62	109.89.0		0.0847776	0	0.0463691	0.00915452	0	0.159836	0	0.0336242	0	0	0	0.0414815	0	0	0.0433491	0.272158	0.0853413	0	0.177042	0.0217893	0	0.0250786	0.05	0.145914	1.01765	3246.95	2440.3	5687.25	0.233206	0.164284	0.185985	16.0762	0.0485671	2.39627	1.21762	2.59369	1.64175	88.1391	LumA	0.9075
TCGA-BH-A1F6-01	1	2965	0.894737	46.5079	Negative	Negative	51	109.89.0		0.0328582	0	0.0879167	0.10602	0	0.0013177	0.0153323	0.0421063	0.0214211	0	0	0.0905986	0	0.24009	0.0774145	0.255148	0	0	0	0.0166231	0	0.0131537	0.01	0.29609	0.969399	4042.62	5528.52	9571.14	1.42877	39.3263	1.69559	90.1023	0.183705	9.53733	1.28282	2.23093	3.67838	142.834	Basal	0.6307
TCGA-BH-A1F6-11	1	2965	0	31.81	NA	NA	51	109.89.0		0.000222009	0	0.0116965	0.0238311	0	0.136419	0	0	0.0034897	0	0	0.0904779	0	0	0.000603702	0.459732	0.000999273	0.00688995	0.265639	0	0	0	0.07	0.12346	1.04808	6155.45	4743.89	10899.3	0.580908	0.18911	0.694905	26.2076	0.202924	7.94267	5.08716	4.0059	16.6352	131.285	NA	NA
TCGA-BH-A1F8-01	1	1	3.26316	35.9795	Positive	Positive	90	109.89.0	Post (prior bilateral ovariectomy OR >12 mo since LMP with no prior hysterectomy)	0.0651408	0	0.145697	0.12851	0	0.0106545	0	0.0479241	0	0.029502	0	0.0437394	0	0.0484589	0.0087453	0.255976	0.026646	0.0921605	0.0714331	0	0	0.0254124	0	0.358541	0.934391	3730.44	3277.42	7007.86	0.402973	0.607193	0.570335	34.9676	0.0529939	3.2941	0.888107	1.81157	2.0061	133.548	LumB	0.2943
TCGA-BH-A1F8-11	1	1	0	31.6277	NA	NA	90	109.89.0	Post (prior bilateral ovariectomy OR >12 mo since LMP with no prior hysterectomy)	0.0490228	0	0.0672268	0.0318663	0	0.177346	0	0.0100921	0.0022412	0	0	0.155759	0.0338987	0	0.0318892	0.338964	0	0.00388759	0.0938042	0	0.00400113	0	0.03	0.189935	1.0041	5028.46	4124.77	9153.23	0.696552	1.33555	1.95362	23.6088	0.214746	3.90418	3.81758	4.59161	15.7935	171.731	NA	NA
TCGA-BH-A1FB-01	1	3669	0	36.2435	Positive	Positive	60	109.89.0	Post (prior bilateral ovariectomy OR >12 mo since LMP with no prior hysterectomy)	0.120661	0	0.0175819	0.0907591	0	0.146927	0.00215347	0.0572939	0.00705615	0.0376003	0	0.0849635	0	0.0255804	0.0805347	0.144561	0.0900192	0	0.0943077	0	0	0	0	0.336839	0.942365	5588.83	6313.9	11902.7	3.6032	3.31996	1.88865	60.7971	0.234427	6.93996	6.85298	3.47221	4.84612	328.927	LumA	0.24
TCGA-BH-A1FB-11	1	3669	0	28.1176	NA	NA	60	109.89.0	Post (prior bilateral ovariectomy OR >12 mo since LMP with no prior hysterectomy)	0.0888738	0	0.209761	0.145749	0	0.104437	0	0.0113764	0.00959963	0	0	0.0645092	0.0173699	0	0.0235253	0.169486	0.118654	0	0.0322702	0.00103714	0	0.00335185	0	0.427604	0.904003	4016.41	4195.74	8212.15	1.27974	2.45498	1.28067	146.655	0.214887	4.57177	2.90461	4.20311	6.97521	75.1082	NA	NA
TCGA-BH-A1FC-01	1	3472	2.36842	47.4398	Negative	Negative	78	109.89.0	Post (prior bilateral ovariectomy OR >12 mo since LMP with no prior hysterectomy)	0	0.0617111	0.179554	0.112638	0	0.0884131	0.115919	0.0481195	0.0110531	0	0	0.0837112	0.00467152	0.0437746	0.0534699	0.105832	0.00924287	0.00741285	0.0690955	0	0.00538219	0	0	0.427546	0.903312	3129.1	5907.8	9036.9	3.67609	4.08572	2.69626	983.843	0.379431	8.00954	1.32798	1.81388	1.73521	79.674	Basal	0.7561
TCGA-BH-A1FC-11	1	3472	0	37.377	NA	NA	78	109.89.0	Post (prior bilateral ovariectomy OR >12 mo since LMP with no prior hysterectomy)	0.066448	0	0.0446568	0.020913	0	0.233369	0	0	0.00335092	0	0	0.127986	0.047985	0	0.10745	0.212245	0.0967885	0	0.036995	0.00181267	0	0	0.03	0.225503	0.988607	5235.41	5263.44	10498.8	1.63371	1.09991	2.38075	51.6128	0.278687	5.22789	5.63344	4.80972	20.624	109.102	NA	NA
TCGA-BH-A1FD-01	1	1009	0.868421	41.9564	Positive	Positive	68	109.89.0	Post (prior bilateral ovariectomy OR >12 mo since LMP with no prior hysterectomy)	0.0430034	0	0.0165939	0	0	0.0802346	0	0.0582327	0.0197356	0.0013296	0	0.0106256	0	0.20453	0.0574275	0.463838	0	0	0.0187879	0.00204945	0	0.0236119	0.02	0.267961	0.994859	4149.49	3720.2	7869.69	0.414038	0.138667	0.176368	1.93865	0.0561607	5.93378	0.709123	1.58377	2.14541	165.712	LumB	2.0302
TCGA-BH-A1FD-11	1	1009	0	29.2939	NA	NA	68	109.89.0	Post (prior bilateral ovariectomy OR >12 mo since LMP with no prior hysterectomy)	0.0496288	0	0.0329932	0	0	0.187699	0	0	0	0.000237163	0	0.0695577	0.00203498	0	0.0184279	0.446516	0.0497598	0	0.082054	0.0468298	0	0.0142618	0.05	0.145304	1.02623	4754.17	4209.65	8963.81	0.645815	0.71449	4.44097	34.8619	0.167152	4.38941	3.23892	4.18395	14.2719	58.1929	NA	NA
TCGA-BH-A1FE-01	1	2273	0.473684	35.5609	Positive	Positive	31	109.89.0		0.104936	0	0.0597834	0.0636596	0	0.192431	0	0.00558787	0.0230891	0.0629112	0	0.0931688	0.00090273	0.0440804	0.100371	0.11102	0	0.0106729	0.127386	0	0	0	0	0.430303	0.901848	5319.92	5986.97	11306.9	3.357	3.53622	2.29598	35.5767	0.31864	5.59709	4.79982	2.58783	5.24373	330.995	LumA	1.0803
TCGA-BH-A1FE-11	1	2273	0	27.0762	NA	NA	31	109.89.0		0.151877	0	0.157333	0.0689981	0	0.285397	0	0.0390968	0	0.0331219	0	0.0272699	0	0.0285574	0	0.150315	0.00116715	0.0392952	0.0175723	0	0	0	0	0.384207	0.927507	3616.46	4023.48	7639.94	1.56744	2.38661	1.95838	45.2224	0.346007	3.03444	2.34836	3.22179	8.37178	45.1757	NA	NA
TCGA-BH-A1FG-01	1	577	0.5	32.0542	Positive	Positive	88	109.89.0	Post (prior bilateral ovariectomy OR >12 mo since LMP with no prior hysterectomy)	0.0488629	0	0.0431334	0.0644911	0	0.0782906	0	0.0241844	0.0227254	0.0260012	0	0.0764094	0.0604109	0.00905929	0.0813941	0.255554	0.0432981	0	0.161204	0	0	0.00498094	0.04	0.16402	1.00996	3045.95	3276.88	6322.83	0.328771	0.319566	0.269639	10.9273	0.0325697	2.70633	0.575344	1.65382	2.0709	60.3185	LumA	1.2843
TCGA-BH-A1FG-11	1	577	0	28.2991	NA	NA	88	109.89.0	Post (prior bilateral ovariectomy OR >12 mo since LMP with no prior hysterectomy)	0.11229	0	0.00780022	0.111103	0	0.155479	0	0.012542	0	0	0	0.0671965	0	0	0.0290205	0.315896	0.0278635	0	0.0776243	0.0821081	0	0.00107677	0.06	0.136198	1.02499	4435.53	3947.16	8382.69	0.535032	1.12638	1.06716	26.9719	0.155765	2.07795	2.95843	3.50451	9.64015	45.9834	NA	NA
TCGA-BH-A1FH-01	1	1034	0.526316	29.4627	Positive	Negative	47	109.89.0		0.206124	0	0.181664	0.0358993	0	0.0936082	0	0.000692753	0.000576058	0.00350187	0	0.0456765	0.00430163	0	0.0367455	0.197213	0.0735041	0	0.120493	0	0	0	0	0.56482	0.82724	5993.81	3985.63	9979.44	0.699186	1.07262	0.658339	43.696	0.0811098	5.14147	3.02656	4.25005	7.6585	954.459	LumA	0.1667
TCGA-BH-A1FH-11	1	1034	0	30.2531	NA	NA	47	109.89.0		0.0998955	0	0.0371349	0.0769916	0	0.091479	0	0.0132183	0.000811798	0	0	0.0447395	0.0189193	0	0.00716974	0.35596	0.0762247	0	0.0676217	0.0646421	0	0.045192	0.03	0.224805	0.990264	5495.5	5483.53	10979	1.09947	1.58839	1.6489	18.2906	0.153559	7.27137	6.11058	3.8495	13.4254	179.5	NA	NA
TCGA-BH-A1FJ-01	1	1927	0.552632	36.178	Negative	Positive	66	109.89.0		0	0.0479863	0.0151572	0.133911	0	0	0	0.0703458	0.113904	0	0.00807372	0	0.0389037	0.215948	0.0194853	0.280724	0	0.0217149	0.0310846	0	0.00276148	0	0.22	0.0572577	1.06978	2531.01	2013.1	4544.12	0.250193	0.119875	0.161307	2.8355	0.041	1.55809	0.395012	5.90027	3.16789	78.6383	LumB	0.0079
TCGA-BH-A1FJ-11	1	1927	0	30.8317	NA	NA	66	109.89.0		0.041814	0.00775258	0.0199079	0	0	0.129442	0	0.0141923	0	0.0586207	0	0.0269306	0	0	0.0415987	0.457391	0.0406941	0	0.153284	0	0	0.00837176	0.06	0.131829	1.03322	5546.46	4493.46	10039.9	0.618631	0.419673	0.888665	45.4771	0.242318	5.24362	5.76529	4.23874	13.2908	148.135	NA	NA
TCGA-BH-A1FL-01	1	1673	0.5	38.0389	Positive	Positive	69	109.89.0		0.0598294	0.0121149	0.10455	0.0855919	0	0.111655	0	0.0596817	0.0187576	0.0104799	0	0.0574307	0	0.049662	0.0739705	0.15412	0.0357828	0	0.166277	0	0	9.72e-05	0.02	0.257255	0.975184	3367.13	2836.88	6204	0.765917	0.615184	0.389056	10.6024	0.0580283	2.28031	0.950759	4.27704	3.82077	152.783	LumA	0.012
TCGA-BH-A1FM-01	1	1388	1.23684	27.3424	Positive	Negative	44	109.89.0		0.00124098	0.0209645	0	0	0	0.0837125	0.0139123	0	0.020313	0.0247364	0	0	0	0.334246	0.0135212	0.292709	0	0	0.139675	0	0	0.0549693	0	0.339109	0.961224	4560.12	3119.73	7679.86	0.169859	0.103793	0.532533	1.64555	0.0929384	3.59194	0.54484	1.85077	2.65054	222.707	LumB	0.8236
TCGA-BH-A1FM-11	1	1388	0	27.2921	NA	NA	44	109.89.0		0.146129	0	0.149331	0.168064	0	0.0690723	0	0.00881118	0.0249973	0	0	0.0385447	0	0.00648693	0.0107628	0.234825	0.0705912	0	0.072385	0	0	0	0	0.440105	0.897201	4563.31	3707.16	8270.47	0.859949	1.88962	1.52419	57.1393	0.213891	3.42986	3.10025	4.09517	12.9334	101.175	NA	NA
TCGA-BH-A1FN-01	1	2192	2.42105	29.6074	Positive	Positive	34	109.89.0		0.0375239	0	0.00975316	0.012154	0	0.0124784	0	0.066793	0.0184402	0	0	0.0331857	0	0.466418	0.0828406	0.167139	0	0	0	0.0650834	0	0.028191	0	0.412759	0.928133	3811.88	3324.64	7136.53	0.377218	0.79743	0.268991	3.05592	0.111276	5.7559	0.540757	2.45615	3.14179	229.342	LumB	0.9073
TCGA-BH-A1FN-11	1	2192	0	28.9327	NA	NA	34	109.89.0		0.0655997	0	0.07297	0.0916038	0	0.137197	0	0.0313554	0.000930505	0.0418903	0	0.0346432	0	0	0.0224319	0.350853	0.0442811	0.0012241	0.0364542	0.0633487	0	0.00521696	0.01	0.277405	0.967887	5713.94	6206.71	11920.6	1.72502	3.11212	1.88244	223.53	0.527915	11.5388	6.66687	3.07509	16.4089	105.177	NA	NA
TCGA-BH-A1FR-01	1	1642	0.394737	33.863	Positive	Positive	73	109.89.0		0.0135518	0.0455813	0.0462431	0.0400941	0	0.12194	0	0.0292478	0.0226051	0.0106793	0	0.0530128	0	0.268091	0.107833	0.229089	0	0	0.0039745	0.00805795	0	0	0	0.355049	0.941816	3266.74	4292.58	7559.32	0.883104	1.12561	0.600445	15.6531	0.071797	5.16229	0.726589	4.93236	4.58755	69.2496	LumA	0.0144
TCGA-BH-A1FR-11	1	1642	0	32.8901	NA	NA	73	109.89.0		0.0277514	0	0.106229	0.0245854	0	0.0360333	0	0.00807668	0.00947127	0.00870076	0	0.0376824	0	0.432134	0.030396	0.212693	0.0197907	0	0.0464563	0	0	0	0.01	0.289725	0.996883	5665.43	5621.61	11287	1.30083	1.31894	1.05689	106.725	0.237275	12.2627	4.44249	4.30018	13.9733	315.037	NA	NA
TCGA-BH-A1FU-01	1	1688	2.31579	34.9316	Negative	Negative	44	120.77.0		0.123139	0	0.0765237	0.0523075	0	0.119486	0.00464471	0.0574613	0.00297997	0.033751	0	0.0552401	0	0.207729	0.0656202	0.0795018	0.0598333	0.00926485	0.0525176	0	0	0	0	0.417269	0.907937	5348.39	5086.28	10434.7	1.80843	0.840732	0.866577	54.5718	0.161372	3.9698	2.79128	2.58129	7.28114	319.875	Normal	0.9064
TCGA-BH-A201-01	0	856	0.5	30.1201	Positive	Positive	64	124.81.0	Post (prior bilateral ovariectomy OR >12 mo since LMP with no prior hysterectomy)	0.0263914	0	0.047585	0.0329377	0	0.0667127	0	0.0198996	0.0101109	0	0	0.0149264	0	0.483411	0.0453212	0.182401	0	0	0.0703033	0	0	0	0	0.317547	0.985576	4708.9	3203.24	7912.14	0.308808	0.347917	0.278709	7.94605	0.0866246	3.17124	1.06696	3.65569	4.35476	397.947	LumA	0.0542
TCGA-BH-A202-01	0	795	0.631579	47.6657	Positive	Positive	60	124.81.0	Post (prior bilateral ovariectomy OR >12 mo since LMP with no prior hysterectomy)	0.00480436	0	0.0187944	0.184123	0	0.00691829	0.0566439	0.0555812	0.0369901	0	0	0.0901258	0	0.136761	0.0783483	0.279391	0.00095294	0	0.0419569	0	0	0.00860895	0.06	0.13406	1.03228	4226.57	5086.89	9313.46	1.34376	1.45586	1.14392	8.56156	0.150333	6.86439	1.05324	2.87846	3.26579	109.404	LumB	0.9619
TCGA-BH-A203-01	1	1174	1.57895	39.4184	Not Evaluated	Not Evaluated	78	142.79.0	Post (prior bilateral ovariectomy OR >12 mo since LMP with no prior hysterectomy)	0.0129443	0.00757736	0.0929067	0.11035	0	0.0545512	0.0231003	0.0746583	0.0362071	0.026122	0	0.0679732	0.00977021	0.16174	0.102589	0.167622	0.029205	0.00497183	0.0177111	0	0	0	0.02	0.257581	0.979141	3899.3	5062.11	8961.42	1.58013	1.38708	0.812426	80.1976	0.122823	7.78105	1.68681	3.36608	2.74904	130.349	Her2	0.4075
TCGA-BH-A203-11	1	1174	0	29.2388	NA	NA	78	142.79.0	Post (prior bilateral ovariectomy OR >12 mo since LMP with no prior hysterectomy)	0.0576479	0	0.140461	0.140914	0	0.0638272	0	0	0	0.00346552	0	0.0961011	0.00332397	0.0223773	0.0218158	0.323105	0.0484742	0.0522842	0.0262022	0	0	0	0	0.321611	0.952142	4080.43	3361.23	7441.65	0.677047	0.836667	2.26788	45.3197	0.219403	2.64335	2.22924	4.4758	11.8224	54.0041	NA	NA
TCGA-BH-A204-01	1	2534	0.894737	38.1757	Not Evaluated	Not Evaluated	80	136.77.0	Post (prior bilateral ovariectomy OR >12 mo since LMP with no prior hysterectomy)	0	0.00334396	0	0.110364	0	0.0811724	0	0.007265	0	0	0	0.0535704	0.056779	0	0.0274279	0.509016	0	0	0.123632	0	0	0.027429	0.16	0.0725951	1.06646	3576.88	2188.52	5765.4	0.132951	0.0385279	0.32049	0.205683	0.0325901	2.07908	0.621588	1.87528	3.38954	69.8371	LumB	0.9052
TCGA-BH-A204-11	1	2534	0	29.6964	NA	NA	80	136.77.0	Post (prior bilateral ovariectomy OR >12 mo since LMP with no prior hysterectomy)	0.0269064	0.0155453	0.019047	0	0	0.122785	0	0.00109857	0	0.00811619	0	0.10832	0	0	0.0287733	0.448029	0.00165091	0.00575645	0.206991	0.00698111	0	0	0.31	0.0357868	1.07635	5847.64	4014.03	9861.67	0.400634	0.149918	1.37305	10.6574	0.156539	3.17621	3.49173	3.99959	20.067	174.759	NA	NA
TCGA-BH-A208-01	1	1759	1.55263	29.5643	Not Evaluated	Not Evaluated	48	136.77.0		0.13296	0	0.173769	0.063661	0	0.0816151	0	0.0207353	0.00219487	0.00645782	0	0.0466202	0	0.0544864	0.0467981	0.195596	0.037257	0.034389	0.10346	0	0	0	0	0.488583	0.872493	6684.56	4542.33	11226.9	0.81947	0.684055	0.558925	82.0291	0.0608679	3.80913	1.42965	1.77509	7.73947	1192.75	Normal	0.0348
TCGA-BH-A208-11	1	1759	0	27.5065	NA	NA	48	136.77.0		0.0954739	0	0.361136	0.127937	0	0.0774773	0	0.0548744	0.00668966	0	0	0.0436635	0.00448515	0.0168838	0.00201952	0.115868	0.0455756	0.0171941	0.0307224	0	0	0	0	0.506325	0.869977	3703.96	3216.16	6920.11	0.744651	1.45136	0.7073	143.967	0.127683	2.30736	1.68231	3.17791	5.39116	99.3021	NA	NA
TCGA-BH-A209-01	1	3959	2.21053	46.6418	Positive	Positive	77	136.77.0	Post (prior bilateral ovariectomy OR >12 mo since LMP with no prior hysterectomy)	0.0837751	0.00445572	0.0300107	0.145229	0	0.174141	0.0624442	0.0329134	0.0228753	0.013143	0	0.0688564	0	0.0969201	0.103567	0.0951775	0.0237023	0.0117134	0.0310762	0	0	0	0.03	0.230357	0.99012	4181.44	7298.61	11480	5.48307	7.07402	4.23908	373.858	0.364734	12.0016	4.39279	1.32109	2.93757	86.4377	LumB	1.1357
TCGA-BH-A209-11	1	3959	0	36.2818	NA	NA	77	136.77.0	Post (prior bilateral ovariectomy OR >12 mo since LMP with no prior hysterectomy)	0.077367	0	0.0651807	0.123402	0	0.0720675	0	0.0205066	0	0.0344928	0	0.0992804	0	0.00607261	0.10563	0.254492	0.0672759	0.0293513	0.0448807	0	0	0	0.01	0.285182	0.966432	5678.95	5624.09	11303	1.76051	2.59752	1.99246	72.3766	0.213226	7.33127	4.40386	5.07274	17.5723	107.974	NA	NA
TCGA-BH-A28O-01	0	1120	0	28.7788	Positive	Positive	50	227.61.0		0.199429	0	0.292374	0.0435099	0	0.19695	0	0	0	0	0.039345	0.0111454	0.0241128	0.0143771	0.0261107	0.0730249	0	0	0.0796215	0	0	0	0	0.577204	0.816556	4903.73	4071.29	8975.02	1.50945	1.68337	1.07751	90.6375	0.193438	3.45584	1.8533	3.29598	8.36472	422.847	Normal	0.0005
TCGA-BH-A28Q-01	0	1119	0.5	31.3444	Positive	Positive	46	147.76.0	Pre (<6 months since LMP AND no prior bilateral ovariectomy AND not on estrogen replacement)	0.0652434	0	0.0574215	0.0136884	0	0.284202	0	0.0539544	0.0109614	0	0	0.0615029	0.00152619	0	0.08698	0.221509	0.0468236	0	0.0890341	0	0	0.00715307	0.05	0.145081	1.01759	4016.8	3481.4	7498.21	0.981387	0.536854	0.375354	8.92901	0.091751	2.98133	1.13254	3.68976	3.61752	256.227	LumA	0.0568
TCGA-BH-A2L8-01	0	612	10.0263	37.7359	Positive	Positive	45	177.74.0	Pre (<6 months since LMP AND no prior bilateral ovariectomy AND not on estrogen replacement)	0.0529262	0	0.0437607	0.150502	0	0.0876244	0.0116528	0.0411197	0.0435932	0.036114	0	0.10254	0.0101671	0.0718425	0.0938084	0.12552	0.0161812	0	0.112647	0	0	0	0	0.330359	0.946148	4790.45	6682.22	11472.7	4.65095	5.10812	3.28339	70.8129	0.187424	8.84047	3.72262	2.1403	3.02831	309.806	LumA	-0.0053
TCGA-BH-A42T-01	1	320	0	37.5123	Positive	Positive	75	255.57.0	Post (prior bilateral ovariectomy OR >12 mo since LMP with no prior hysterectomy)	0.00654743	0.0180259	0.00669784	0.0543841	0	0.0955406	0	0.169505	0.00865354	0	0	0.0403689	0.0519667	0	0.0644854	0.266144	0.102509	0.0243376	0	0.0890597	0	0.00177375	0.03	0.187125	1.00166	3785.65	4531.45	8317.1	1.22644	0.75093	0.545393	2.24518	0.033746	4.37215	1.0734	2.72195	2.79241	177.232	LumB	0.1473
TCGA-BH-A42U-01	0	3364	0.447368	35.2599	Negative	Negative	80	255.57.0	Post (prior bilateral ovariectomy OR >12 mo since LMP with no prior hysterectomy)	0.169332	0	0.123904	0.103868	0	0.0745855	0	0.0898915	0.030088	0.00309045	0	0.034424	0	0.144519	0.070985	0.102381	0.00496272	0	0	0.0479699	0	0	0	0.498126	0.867112	4360.74	5517.13	9877.88	3.09468	2.04936	1.22179	113.155	0.129237	3.81379	2.88135	2.6751	8.39806	205.823	Normal	0.0105
TCGA-BH-A42V-01	0	635	0.947368	36.8473	Positive	Positive	41	255.57.0	Pre (<6 months since LMP AND no prior bilateral ovariectomy AND not on estrogen replacement)	0.0745061	0	0.108963	0.056428	0	0.205657	0	0.0560046	0.0205287	0	0	0.0386309	0	0.130373	0.0776019	0.173856	0.0162339	0	0.0412176	0	0	0	0	0.337479	0.943753	4480.31	4763.92	9244.23	2.11349	1.78821	1.1649	79.3257	0.115291	3.92759	4.9294	2.6995	9.38821	195.438	LumA	0.2738
TCGA-BH-A5IZ-01	0	567	1.60526	35.3636	Positive	Negative	51	288.55.0	Post (prior bilateral ovariectomy OR >12 mo since LMP with no prior hysterectomy)	0	0.101685	0	0.0351235	0.0887652	0	0.481815	0	0.00902001	0.0285863	0.068426	0	0	0	0	0.0819131	0.039047	0	0.0537943	0	0	0.0118246	0.29	0.0422851	1.06412	2179.7	1803.45	3983.14	0.444	0	0.46044	35.1647	17.0419	4.12368	0.711913	4.96919	2.96499	12.815	Basal	0.2228
TCGA-BH-A5J0-01	0	715	1.5	37.5183	Positive	Positive	63	288.55.0	Post (prior bilateral ovariectomy OR >12 mo since LMP with no prior hysterectomy)	0.000234383	0.0157305	0.0350659	0.084272	0	0.12338	0	0.0400055	0.0610419	0.00619274	0	0.0430358	0.00326305	0.231877	0.0742855	0.197497	0.0369959	0	0.0471237	0	0	0	0	0.525114	0.855218	5150.1	6339.52	11489.6	3.45077	2.06452	1.16698	17.5267	0.0411981	7.86594	3.43049	1.94274	4.7842	372.949	LumA	0.2153
TCGA-BH-A6R8-01	0	293	0.657895	42.5782	Positive	Positive	46	338.46.0		0.0509236	0	0.0349103	0.0374221	0	0	0.00333863	0.0819816	0.0491294	0	0	0.0178919	0.00026157	0.233738	0.0734347	0.396098	0	0	0.0208706	0	0	0	0	0.427483	0.906479	3053.34	4711.48	7764.82	1.35784	0.929706	0.810319	13.1941	0.0648783	6.75018	0.97685	2.23919	1.72527	184.205	LumA	0.2504
TCGA-BH-A6R9-01	0	160	0.289474	35.9327	Negative	Positive	61	334.46.0	Post (prior bilateral ovariectomy OR >12 mo since LMP with no prior hysterectomy)	0.054109	0	0.0715965	0.0529713	0	0.0367382	0.0154043	0	0.0171822	0	0	0.0612219	0	0.221383	0.0641172	0.31129	0.0560508	0	0.0327146	0	0	0.00522115	0	0.402455	0.917325	6756	6611.15	13367.1	1.51604	1.11307	1.19326	82.9344	0.443272	12.9975	6.46314	1.59712	3.69606	1284.28	Normal	-0.0172
TCGA-BH-A8FY-01	1	295	0.947368	35.1127	Positive	Positive	87	372.40.0	Post (prior bilateral ovariectomy OR >12 mo since LMP with no prior hysterectomy)	0	0.0208547	0.00396113	0	0.0233378	0.145341	0	0.00426499	0	0	0.101282	0	0.0272262	0	0.0270806	0.41057	0.0525195	0	0.183562	0	0	0	0.08	0.12197	1.03623	1827.42	3264.88	5092.3	0.387862	0.0827489	0.0969027	0.680149	0.0694935	4.06069	0.889841	5.53819	4.0996	16.4621	LumA	-0.0265
TCGA-BH-A8FZ-01	0	574	1.39474	40.3835	Positive	Positive	58	360.43.0	Post (prior bilateral ovariectomy OR >12 mo since LMP with no prior hysterectomy)	0.0638319	0	0.071424	0	0	0.0772794	0.020117	0.0396881	0.0280385	0.00827993	0.0207505	0	0	0.307739	0.0255967	0.118988	0.0663118	0.0496249	0.0905258	0.0112833	0.000521318	0	0	0.339492	0.94735	5214	6318.52	11532.5	2.63105	1.99011	1.00342	65.2514	0.116079	7.88614	5.22551	2.95583	5.59773	230.867	Normal	0.2517
TCGA-BH-A8G0-01	0	662	0.315789	32.6057	Positive	Positive	54	360.43.0	Peri (6-12 months since last menstrual period)	0.161441	0.0072605	0.0598301	0.0427433	0	0.0669788	0.00975203	0.00617768	0.0132985	0	0	0.00806224	0	0.400759	0.0235157	0.126388	0	0	0.0737933	0	0	0	0	0.75391	0.694071	5438.23	6232.13	11670.4	2.39852	1.77683	0.954721	53.2047	0.146961	7.43464	3.22317	4.27133	6.77097	557.07	LumA	-0.003
TCGA-BH-AB28-01	0	287	0.710526	36.0014	Positive	Positive	53	379.35.0		0.145004	0	0.0353506	0.0503503	0	0.18375	0	0.052955	0.0561899	0	0	0.0405164	0.0148905	0.00449918	0.103488	0.216302	0.0390685	0	0.0576355	0	0	0	0	0.40668	0.912671	4073.28	4872.71	8945.99	1.80051	0.991124	0.574071	16.8929	0.100574	4.60052	2.04931	2.30884	3.59242	180.844	LumA	0.0168
TCGA-C8-A1HE-01	0	375	1.10526	38.5769	Positive	Positive	59	109.89.0	Post (prior bilateral ovariectomy OR >12 mo since LMP with no prior hysterectomy)	0.0371827	0	0.0704308	0.0484147	0	0.193374	0	0.0357751	0.00782004	0.00180479	0	0.0169918	0.077802	0	0.0830803	0.285961	0.0569425	0	0.0699979	0	0	0.0144218	0.03	0.173387	1.00705	3485.51	3598.95	7084.46	0.50635	0.541505	0.295412	8.93905	1.5875	3.23151	0.992531	3.23197	3.28738	100.252	LumA	0.0481
TCGA-C8-A1HF-01	0	332	0.710526	43.9499	Negative	Positive	48	103.79.0	Pre (<6 months since LMP AND no prior bilateral ovariectomy AND not on estrogen replacement)	0.0199901	0	0.0976455	0.234919	0	0.0117059	0.0718125	0.0550643	0.0491575	0.0279754	0	0.0576327	0	0.0245912	0.0804822	0.25092	0.00228486	0	0.00897507	0	0	0.00684357	0.01	0.283158	0.967899	4816.78	5896.3	10713.1	2.67271	3.40601	2.51069	179.076	0.124357	7.3071	1.30165	2.2999	3.07499	368.552	Her2	0.1707
TCGA-C8-A1HG-01	0	345	0.921053	32.7505	Positive	Positive	50	103.79.0	Pre (<6 months since LMP AND no prior bilateral ovariectomy AND not on estrogen replacement)	0	0.00626997	0.202138	0.247259	0	0	0.0357974	0.0399886	0.05021	0.0214207	0	0.0942965	0	0.012587	0.0730574	0.166923	0.0193908	0	0.0275069	0	0	0.00315466	0	0.344195	0.94616	4053.43	5682.36	9735.79	2.74203	4.4337	2.83722	579.842	0.226595	8.07555	1.97137	1.64952	2.03123	132.772	LumB	1.1603
TCGA-C8-A1HI-01	0	343	1.10526	31.381	Positive	Positive	40	103.79.0	Pre (<6 months since LMP AND no prior bilateral ovariectomy AND not on estrogen replacement)	0.100125	0	0.212788	0	0	0.121839	0	0.0187159	0.00767978	0.0179077	0	0.0370842	0	0.0373798	0.0885715	0.235415	0.0243935	0	0.098102	0	0	0	0	0.486096	0.873129	3699.28	3259.29	6958.57	0.36268	0.479912	0.369355	45.0085	0.0474713	2.62975	1.01083	3.42194	2.61974	117.191	LumA	0.1101
TCGA-C8-A1HJ-01	0	5	2.5	38.9672	Negative	Negative	53	109.89.0	Peri (6-12 months since last menstrual period)	0.0524712	0.0138175	0.0626784	0.126193	0	0	0.000756853	0.166273	0	0.115701	0	0.0348316	0	0.128559	0.213098	0.0512563	0	0	0	0.0252122	0.00915252	0	0.01	0.283158	0.983248	2735.19	3420.24	6155.43	0.806758	2.0678	0.708487	29.699	0.122364	2.0962	1.03132	1.60904	4.07929	46.9421	Basal	0.5927
TCGA-C8-A1HK-01	0	366	1.26316	31.641	Negative	Negative	53	109.89.0	Peri (6-12 months since last menstrual period)	0.12927	0	0.255259	0.0819522	0	0.0632898	0.0178594	0.0248857	0.0240185	0.0331258	0	0.0352881	0	0.0263843	0.0584561	0.174846	0.0308965	0	0.035552	0	0	0.00891565	0	0.508753	0.860235	2755.7	3394.89	6150.59	0.876987	0.745322	0.579328	76.1351	0.0514173	3.70329	0.811048	2.69773	2.90751	76.1382	Her2	0.5386
TCGA-C8-A1HL-01	0	317	0.684211	37.3774	Positive	Negative	38	103.79.0	Pre (<6 months since LMP AND no prior bilateral ovariectomy AND not on estrogen replacement)	0.0747173	0	0.0481482	0	0	0.062782	0	0.0111068	0.0192893	0.00811074	0	0.00339366	0	0.377016	0.0220411	0.302226	0	0	0.0711691	0	0	0	0	0.449373	0.899531	4631.68	3943.76	8575.44	0.449687	0.341478	0.226862	2.7972	0.0741749	4.31546	1.32458	2.19009	8.03726	178.12	LumB	-0.1885
TCGA-C8-A1HM-01	0	375	7.73684	44.5705	Positive	Positive	74	103.79.0	Post (prior bilateral ovariectomy OR >12 mo since LMP with no prior hysterectomy)	0.0113208	0.0149125	0.0313867	0.259684	0	0	0.178972	0.0409163	0	0.0185668	0	0.154221	0.00183765	0.00424319	0.0829278	0.11568	0.00818611	0.00630186	0.062224	0	0	0.00861832	0.02	0.273309	0.978374	3199.16	6938.43	10137.6	5.17978	9.45521	6.75326	109.415	0.522195	8.91097	2.21221	1.75	1.80894	46.7038	LumB	0.5065
TCGA-C8-A1HN-01	0	394	1.13158	34.0592	Positive	Positive	56	103.79.0	Post (prior bilateral ovariectomy OR >12 mo since LMP with no prior hysterectomy)	0.0177189	0	0.0197889	0.0290208	0	0.0358906	0	0.0330124	0.0128387	0.0172383	0	0.0345102	0	0.279779	0.045218	0.429307	0	0	0	0.0391044	0	0.00657273	0	0.387538	0.935459	3207.71	3504.93	6712.64	0.459819	0.456142	0.259541	2.95728	0.0341807	4.44988	0.49907	1.93668	2.60489	116.809	LumB	0.853
TCGA-C8-A1HO-01	0	375	0.631579	35.7231	Positive	Positive	34	109.89.0	Pre (<6 months since LMP AND no prior bilateral ovariectomy AND not on estrogen replacement)	0.0397561	0	0.206098	0.0474195	0	0.0792825	0	0.0238602	0.0190468	0.0116721	0	0.0739139	0	0.156994	0.0701175	0.202778	0	0	0.0653808	0	0	0.0036801	0	0.383093	0.926494	2954.73	2687.55	5642.28	0.451986	0.299282	0.386576	41.8133	0.0740015	2.8436	0.521209	2.31734	2.29182	70.94	LumA	0.5679
TCGA-C8-A26V-01	0	616	1.68421	46.1104	Positive	Positive	47	147.76.0	Peri (6-12 months since last menstrual period)	0.0459723	0	0.034022	0.0727974	0	0.0421376	0.00532178	0.0480344	0.0110747	0	0	0.104067	0	0.117301	0.137452	0.289818	0.00819097	0.0419678	0.0351799	0	0	0.00666334	0.02	0.27024	0.978872	3388.57	3858.74	7247.31	0.503841	0.634576	0.579331	9.80294	0.148043	8.25178	1.04869	3.05323	2.47251	163.634	LumB	0.102
TCGA-C8-A26W-01	0	381	1.23684	34.6996	Positive	Positive	58	147.76.0	Post (prior bilateral ovariectomy OR >12 mo since LMP with no prior hysterectomy)	0.0773512	0	0.0595635	0.221514	0	0.0797685	0	0.0693208	0.0425825	0.0133309	0	0.0483436	0	0.00315322	0.102687	0.233566	0.022323	0	0.0232034	0	0	0.0032933	0.01	0.283484	0.968567	4361.68	5132.12	9493.8	2.31808	3.49358	1.96542	74.7716	0.13509	4.68761	1.49742	3.91135	3.53584	254.862	LumB	0.2995
TCGA-C8-A26X-01	0	376	1.65789	48.0624	Negative	Negative	58	147.76.0	Post (prior bilateral ovariectomy OR >12 mo since LMP with no prior hysterectomy)	0	0.0125628	0.19929	0.112184	0	0	0.0505987	0.0332919	0.00936514	0.0113384	0	0.0521309	0	0.262322	0.0845575	0.142673	0	0	0.0296856	0	0	0	0	0.338456	0.951946	5393.37	6797.96	12191.3	2.61487	3.58356	2.63933	1430.78	0.35127	9.71943	2.79461	4.54914	7.04198	169.401	Her2	0.2334
TCGA-C8-A26Z-01	0	470	1.10526	37.2467	Positive	Positive	59	147.76.0	Post (prior bilateral ovariectomy OR >12 mo since LMP with no prior hysterectomy)	0.137282	0	0.177559	0.0412629	0	0.0453587	0	0.0179032	0.0177405	0	0	0.0454572	0	0	0.0803391	0.253043	0.0582487	0	0.116433	0	0	0.00937225	0	0.413317	0.911148	3404.04	2368.99	5773.02	0.266697	0.366162	0.131871	15.4502	0.0465672	1.58784	0.528475	3.9189	2.10976	233.493	LumA	0.4062
TCGA-C8-A273-01	0	513	0.368421	39.1542	Positive	Positive	29	147.76.0	Pre (<6 months since LMP AND no prior bilateral ovariectomy AND not on estrogen replacement)	0.0600083	0	0.114016	0.0165544	0	0.0534181	0	0.0494352	0.0309468	0.00475931	0	0.0619732	0	0.264214	0.0304782	0.247292	0	0.00358314	0	0.0611992	0	0.0021221	0	0.375775	0.931583	4234.91	3455.2	7690.11	0.435728	0.256004	0.258415	17.5447	0.0421882	4.04625	0.671958	2.02459	2.8865	273.155	LumA	0.3844
TCGA-C8-A274-01	0	508	4.31579	42.7939	Positive	Positive	63	147.76.0	Post (prior bilateral ovariectomy OR >12 mo since LMP with no prior hysterectomy)	0.0517537	0	0.0183228	0.0397081	0	0.0787622	0	0.0608425	0.0312293	0	0	0.0403443	0.0392701	0	0.0839149	0.431305	0.028697	0.0119266	0.0570157	0	0	0.0269076	0.16	0.0746784	1.05514	2437.86	3027.13	5464.99	0.382115	0.389544	0.170538	1.53412	0.0540249	2.16933	0.523404	3.46649	2.22253	72.8257	LumB	0.0169
TCGA-C8-A275-01	0	1	2.63158	52.2869	Not Evaluated	Not Evaluated	56	147.76.0	Post (prior bilateral ovariectomy OR >12 mo since LMP with no prior hysterectomy)	0.0167056	0.0198118	0.116488	0.133078	0	0.0364892	0.071268	0.0459983	0.0193106	0.0193475	0	0.0348195	0	0.161653	0.0996223	0.131434	0.0378709	0.00344283	0.0507709	0	0	0.00188861	0	0.324571	0.948966	4138.23	6384.5	10522.7	2.81238	1.79344	2.13102	235.495	0.312868	10.2971	2.56636	3.13583	3.22614	116.06	Her2	0.8736
TCGA-C8-A278-01	0	297	1.05263	45.2179	Negative	Negative	61	142.79.0	Post (prior bilateral ovariectomy OR >12 mo since LMP with no prior hysterectomy)	0.0239908	0	0.236379	0.058919	0	0.051782	0.0191682	0.0343462	0.0159512	0.0116092	0	0.0338533	0	0.190751	0.078817	0.150663	0.0136001	0	0.076322	0	0	0.00384896	0	0.455874	0.889797	5285.83	6166.25	11452.1	2.17687	1.55196	1.05034	685.597	0.0856625	12.174	2.09707	1.91584	3.5912	233.333	Her2	0.3841
TCGA-C8-A27A-01	0	747	0.657895	34.3318	Positive	Positive	48	142.79.0	Peri (6-12 months since last menstrual period)	0.0540307	0	0.09367	0.00297292	0	0.155226	0	0.0176785	0.0272743	0	0	0.0458914	0	0.263368	0.104245	0.208383	0	0	0.0272588	0	0	0	0.03	0.246807	0.993651	2310	2268.76	4578.76	0.615716	0.326466	0.588421	47.9573	0.052479	3.53861	0.404678	2.64474	2.67271	66.6286	LumB	2.1644
TCGA-C8-A27B-01	0	439	3.76316	37.1815	Negative	Negative	48	142.79.0	Peri (6-12 months since last menstrual period)	7.84e-05	0.000607548	0.0275981	0.111751	0	0	0.0240845	0.0759359	0.00463097	0.0307257	0	0.0406983	0	0.396364	0.111796	0.100851	0.00539041	0	0	0.0570268	0	0.0124606	0	0.312477	0.973379	2985.16	6010.2	8995.36	2.03149	12.7213	1.91788	67.6648	0.151345	13.4571	3.48313	3.62824	2.11478	36.7351	Basal	1.1176
TCGA-C8-A3M7-01	1	1034	3.21053	39.8226	Negative	Negative	60	216.64.0	Post (prior bilateral ovariectomy OR >12 mo since LMP with no prior hysterectomy)	0.179941	0	0.371896	0.0662129	0	0.0552638	0.00123144	0	0	0.0337379	0	0.0534883	0	0.00652066	0.03646	0.0806442	0.0157746	0	0.0988299	0	0	0	0	0.550676	0.84535	4464.55	4095.89	8560.44	1.41316	0.984376	0.789354	168.095	0.222898	2.35005	4.22595	4.02282	15.5629	113.038	LumA	0.0196
TCGA-C8-A3M8-01	0	394	1.10526	44.124	Positive	Positive	68	202.70.0	Post (prior bilateral ovariectomy OR >12 mo since LMP with no prior hysterectomy)	0.0533789	0	0.0184656	0.0535949	0	0.0692896	0	0.0146556	0.0420886	0.00420812	0	0.000410555	0	0.358452	0.0594959	0.29999	0	0	0.0259712	0	0	0	0.08	0.119284	1.07876	3488.32	2744.04	6232.36	0.372645	0.242986	0.247389	3.74282	0.0665876	2.16039	0.743295	4.13933	6.8094	224.493	LumB	-0.0141
TCGA-C8-A8HP-01	0	396	3.55263	39.3532	Negative	Negative	59	372.40.0	Post (prior bilateral ovariectomy OR >12 mo since LMP with no prior hysterectomy)	0.00605606	0.0131166	0.136772	0.139667	0	0.104438	0.0251985	0.0611089	0.0533576	0	0	0.0471137	0	0.166224	0.090999	0.137997	0.00215087	0	0.0158005	0	0	0	0	0.327469	0.949877	3976.64	6155.98	10132.6	3.7399	2.84879	1.74432	392.046	0.235193	7.0969	2.02682	1.60017	2.74104	142.619	Her2	0.0738
TCGA-C8-A8HQ-01	0	380	5.18421	32.0614	Positive	Positive	53	372.40.0	Post (prior bilateral ovariectomy OR >12 mo since LMP with no prior hysterectomy)	0.0326793	0	0.0895066	0.123473	0	0.0247147	0.00631762	0.0803888	0.037144	0	0	0.0485336	0	0.315589	0.0991477	0.12793	0	0	0.0131165	0	0	0.00145889	0	0.310811	0.964124	4867	5182.54	10049.5	1.71642	1.65518	1.32986	68.9373	0.13823	5.14012	1.52417	2.37151	3.36271	521.022	LumB	0.102
TCGA-C8-A8HR-01	0	408	1.10526	35.9863	Not Evaluated	Not Evaluated	49	372.40.0	Peri (6-12 months since last menstrual period)	0.0268568	0.038339	0.00443068	0.0849815	0	0.135225	0	0.0678617	0.0151762	0.0476996	0	0.0454654	0	0	0.184037	0.283964	0.0530115	0	0	0.0129521	0	0	0	0.347179	0.94375	5637.09	5884.82	11521.9	2.22463	3.07234	1.62461	24.9156	0.150367	7.2146	3.69939	2.51354	10.5061	585.55	Normal	0.296
TCGA-C8-A9FZ-01	0	592	0.605263	36.5047	Not Evaluated	Not Evaluated	49	379.35.0	Pre (<6 months since LMP AND no prior bilateral ovariectomy AND not on estrogen replacement)	NA	NA	NA	NA	NA	NA	NA	NA	NA	NA	NA	NA	NA	NA	NA	NA	NA	NA	NA	NA	NA	NA	NA	NA	NA	NA	NA	NA	NA	NA	NA	NA	NA	NA	NA	NA	NA	NA	NA	-0.7321
TCGA-D8-A1J8-01	0	431	17.6053	51.4054	Positive	Positive	77	109.89.0	Post (prior bilateral ovariectomy OR >12 mo since LMP with no prior hysterectomy)	0.0233033	0	0.000569023	0.160721	0	0.0393211	0.0845322	0.0817044	0.00940675	0.0439662	0	0.0779746	0	0.13795	0.113482	0.15604	0	0.0381464	0.0107736	0	0	0.0221093	0.01	0.304812	0.961057	4563.68	5898.68	10462.4	2.79702	2.33417	2.51536	17.5385	0.232799	10.2593	1.66247	2.45419	2.74924	123.618	LumB	-0.1603
TCGA-D8-A1J9-01	0	532	4.13158	50.8838	Positive	Negative	48	109.89.0	Post (prior bilateral ovariectomy OR >12 mo since LMP with no prior hysterectomy)	0.00122585	0.00468992	0.00332834	0	0	0.0360891	0	0.0122822	0.0453248	0.0380272	0	0.0261245	0	0.334791	0.0336461	0.347733	0	0	0.116738	0	0	0	0.02	0.266754	1.00323	4604.59	4112.24	8716.83	0.538185	0.21123	0.331478	4.43528	0.0627376	6.85717	0.609956	4.06185	3.41036	228.18	LumB	0.3577
TCGA-D8-A1JA-01	0	502	19.3947	40.0203	Negative	Negative	60	109.89.0	Post (prior bilateral ovariectomy OR >12 mo since LMP with no prior hysterectomy)	0	0.0127598	0.00362249	0	0	0.176148	0	0.0467777	0	0	0	0.0663153	0	0	0.0239329	0.359271	0	0.177782	0.0266527	0.000320638	0	0.106418	0.05	0.144885	1.03174	4456.94	3662.47	8119.41	0.46092	0.111921	0.161881	3.87823	0.0521117	5.29683	0.326956	7.2516	2.44128	223.914	Her2	0.0927
TCGA-D8-A1JB-01	0	1688	0.921053	33.7057	Positive	Positive	54	109.89.0	Post (prior bilateral ovariectomy OR >12 mo since LMP with no prior hysterectomy)	0.0520159	0.0270778	0.073961	0.146208	0	0	0.00745281	0.0792889	0.0218828	0.0916877	0	0.0669529	0	0.0551187	0.0792414	0.140987	0.00399784	0	0.154127	0	0	0	0	0.353494	0.936365	4548.02	6518.41	11066.4	4.60857	9.39293	3.3693	139.502	0.365085	6.51802	4.07898	3.56682	5.38508	124.886	LumA	0.0634
TCGA-D8-A1JC-01	0	480	2	35.7967	Positive	Positive	59	109.89.0	Post (prior bilateral ovariectomy OR >12 mo since LMP with no prior hysterectomy)	0.00316092	0.00946183	0.00420681	0.0276372	0	0.024636	0.00222405	0.0268461	0.0574983	0	0.00946971	0	0	0.335123	0.134205	0.282944	0.0042656	0	0.0783209	0	0	0	0	0.446741	0.900159	4276.53	4380.54	8657.07	1.34823	1.29035	1.01268	11.634	0.102411	6.09927	0.701401	2.23756	2.83425	240.235	LumB	0.8714
TCGA-D8-A1JD-01	0	552	2.34211	37.107	Positive	Positive	41	109.89.0	Pre (<6 months since LMP AND no prior bilateral ovariectomy AND not on estrogen replacement)	0	0.0222849	0.0466431	0.0887091	0	0.129324	0.00387759	0.0392977	0.02216	0	0	0.00835723	0.012292	0.0501787	0.0435922	0.289973	0.0264233	0	0.207185	0	0	0.00970214	0.03	0.229497	0.986983	5090.51	4614.2	9704.71	1.01113	0.481339	0.333176	27.7176	0.0669567	8.7066	1.21923	2.50984	2.21414	384.684	LumB	0.956
TCGA-D8-A1JE-01	0	575	0.736842	30.436	Positive	Positive	62	109.89.0	Post (prior bilateral ovariectomy OR >12 mo since LMP with no prior hysterectomy)	0	0.0107737	0.00162458	0.0399494	0	0.119076	0	0.00461322	0.00505666	0.0112803	0	0.0664054	0.0518706	0	0.0970452	0.502398	0.0068057	0	0.0742008	0	0	0.00890027	0.03	0.173655	1.02466	5580.07	4552.13	10132.2	0.537164	0.578194	0.451199	4.9546	0.0415015	6.73115	0.388118	5.14404	2.82902	633.59	LumB	0.0757
TCGA-D8-A1JF-01	0	366	1.07895	47.5761	Negative	Negative	79	109.89.0	Post (prior bilateral ovariectomy OR >12 mo since LMP with no prior hysterectomy)	0.0944557	0	0.208844	0.0857642	0	0.0982283	0.00773512	0.0322483	0.0206115	0.0290457	0	0	0	0.103558	0.0570029	0.186629	0.0342712	0	0.0416055	0	0	0	0	0.476008	0.87866	4537.21	4096.35	8633.56	0.86076	0.788595	0.573905	195.67	0.0467773	6.10824	1.19242	5.09916	2.05441	200.254	Her2	0.8082
TCGA-D8-A1JG-01	0	1612	3.28947	43.3336	Negative	Negative	62	109.89.0	Post (prior bilateral ovariectomy OR >12 mo since LMP with no prior hysterectomy)	0.0193023	0	0.19112	0.0336385	0	0.157943	0.0113291	0.0102026	0.0124137	0.0131153	0	0.0924934	0	0.149622	0.0894504	0.169365	0	0	0.0470469	0	0	0.00295759	0	0.357622	0.93763	4723.64	5575.72	10299.4	2.08713	0.978632	0.998665	425.275	0.19974	10.4276	1.42038	4.25123	3.15339	194.521	Her2	0.4859
TCGA-D8-A1JH-01	0	426	0.605263	36.4445	Positive	Positive	56	109.89.0	Post (prior bilateral ovariectomy OR >12 mo since LMP with no prior hysterectomy)	0.123619	0	0.0506307	0.0800445	0	0.117508	0	0.0269741	0.014066	0	0	0.058656	0.0221966	0.0557574	0.0409619	0.225602	0.0254053	0	0.15636	0	0	0.00221736	0	0.411686	0.910841	5363.24	4942.98	10306.2	1.24379	0.96339	0.784416	28.4124	0.14013	6.9741	3.18339	5.20512	5.86105	394.206	LumA	0.1585
TCGA-D8-A1JI-01	0	577	0.578947	39.7409	Positive	Positive	54	109.89.0	Post (prior bilateral ovariectomy OR >12 mo since LMP with no prior hysterectomy)	0.00936692	0.00195961	0.0237862	0.0537146	0	0.0716327	0	0.0515158	0.0231729	0.00586404	0	0.047185	0.0798306	0.0161814	0.0612221	0.36763	0.0613199	0	0.122965	0	0	0.00265321	0.1	0.105197	1.03763	2492.83	3013.89	5506.72	0.276027	0.461936	0.329801	2.42146	0.0426564	3.81307	0.658629	2.6165	3.30236	83.1481	LumB	0.1815
TCGA-D8-A1JJ-01	0	611	1.5	35.585	Positive	Positive	54	124.81.0	Post (prior bilateral ovariectomy OR >12 mo since LMP with no prior hysterectomy)	0	0.00867213	0.0323672	0	0	0.0362689	0	0.0320316	0.0196943	0	0	0.0410799	0	0.412058	0.0354029	0.304787	0.0151583	0	0.061148	0	0	0.00133208	0	0.551002	0.83511	4730.06	4073.96	8804.01	0.590927	0.448433	0.352765	2.73039	0.0774736	5.8722	1.20646	2.04314	2.57248	305.503	LumB	0.1764
TCGA-D8-A1JL-01	0	611	2.55263	40.6876	Negative	Negative	72	109.89.0	Post (prior bilateral ovariectomy OR >12 mo since LMP with no prior hysterectomy)	0.00587938	0	0	0.0776431	0	0.0828575	0.0321076	0.0705641	0.023794	0.00565482	0	0.0554324	0	0.371614	0.106925	0.160814	0	0	0.00671395	0	0	0	0	0.453389	0.893255	5028.49	6348.07	11376.6	3.28383	2.67847	2.34357	20.3834	0.277575	14.9003	1.58245	1.69451	3.72144	208.705	Basal	0.1589
TCGA-D8-A1JM-01	0	590	0.868421	39.6246	Positive	Negative	59	109.89.0	Post (prior bilateral ovariectomy OR >12 mo since LMP with no prior hysterectomy)	0.000136959	0	0.00877206	0.296607	0	0.0721658	0.0605274	0.102181	0.0398147	0	0	0.105425	0	0.0838144	0.151677	0.0585318	0	0.0171407	0.0032071	0	0	0	0.08	0.120197	1.0644	1048.42	3479.15	4527.57	1.17226	3.18803	0.961725	8.78753	0.0526081	2.75992	0.281137	2.05849	2.08525	9.86881	Basal	0.9755
TCGA-D8-A1JN-01	0	620	3.05263	38.6867	Positive	Positive	80	109.89.0	Post (prior bilateral ovariectomy OR >12 mo since LMP with no prior hysterectomy)	0.00554579	0	0.0854803	0.128445	0	0.130029	0	0.0678685	0.039406	0	0	0.0429805	0.000198346	0	0.0795416	0.218919	0.0398701	0	0.161716	0	0	0	0.03	0.193023	0.999611	1484.2	3227.43	4711.64	0.88827	0.930004	0.631341	8.27415	0.119546	1.99149	0.644586	2.95183	3.02173	16.055	LumA	0.0415
TCGA-D8-A1JP-01	0	639	2.5	33.9653	Positive	Positive	73	109.89.0	Post (prior bilateral ovariectomy OR >12 mo since LMP with no prior hysterectomy)	0.0410031	0	0.013425	0.143967	0	0.00864989	0	0.0112781	0.0696138	0	0	0.0357056	0	0.102357	0.0696793	0.438739	0.0142678	0	0.041335	0	0	0.00997943	0.03	0.23082	0.997037	5219.36	4675.28	9894.64	1.14056	3.08678	0.762963	19.4855	0.0729809	5.84246	1.26169	2.74981	3.95481	309.173	LumA	0.8456
TCGA-D8-A1JS-01	0	371	0.473684	31.3112	Positive	Positive	77	109.89.0	Post (prior bilateral ovariectomy OR >12 mo since LMP with no prior hysterectomy)	0	0.00946712	0	0.0375172	0	0	0	0.045526	0.0679574	0	0	0.0774945	0.00379489	0.21474	0.0376784	0.405918	0.0122653	0	0.0713049	0	0	0.0163363	0.12	0.0834883	1.07702	1349.03	2429.2	3778.23	0.174632	0.0831531	0.122237	0.586893	0.0311696	1.49139	0.299394	2.63043	2.19527	14.4018	LumA	0.0105
TCGA-D8-A1JT-01	0	405	0.684211	36.0278	Positive	Positive	70	109.89.0	Post (prior bilateral ovariectomy OR >12 mo since LMP with no prior hysterectomy)	0	0.0296755	0	0.0244468	0	0.00191358	0	0.0813321	0.00815182	0	0	0	0.00661964	0.334733	0.0823109	0.315347	0	0.0249446	0.0820664	0	0	0.00845904	0.04	0.156344	1.06241	2585.24	3363.47	5948.71	0.252528	0.0222194	0.18855	0.648419	0.0512721	5.66597	0.443355	2.16568	1.94912	21.9605	LumB	1.097
TCGA-D8-A1JU-01	0	447	0.263158	36.4865	Positive	Positive	51	109.89.0	Post (prior bilateral ovariectomy OR >12 mo since LMP with no prior hysterectomy)	0.0230868	0	0.0246105	0.122768	0	0.0414631	0	0.013216	0.0134848	0	0	0.0672039	0.00234652	0	0.0534442	0.298116	0.135108	0	0.204757	0	0	0.00039598	0.03	0.233806	0.985938	6265.16	5089.73	11354.9	1.09873	1.8093	1.29994	18.9113	0.0708552	7.56671	4.13022	3.51377	7.68987	723.749	LumA	0.1184
TCGA-D8-A1X5-01	0	565	1.10526	38.6697	Positive	Positive	81	120.77.0	Post (prior bilateral ovariectomy OR >12 mo since LMP with no prior hysterectomy)	0.0260339	0	0.110967	0.0496548	0	0.0952087	0	0.0473255	3.45e-05	0	0	0.0449429	0.0928477	0.082136	0.0788713	0.340127	0.0025418	0	0.0216824	0.00186664	0	0.00576088	0.02	0.268971	0.975778	4512.23	4574.24	9086.47	0.518181	0.67412	0.452828	70.1397	0.0343121	8.14742	0.664786	3.07399	2.39488	256.773	LumB	0.6211
TCGA-D8-A1X6-01	0	541	0.973684	39.6948	Positive	Positive	80	124.81.0	Post (prior bilateral ovariectomy OR >12 mo since LMP with no prior hysterectomy)	0	0.0387344	0	0	0	0.211409	0	0.0219028	0.0483522	0	0.0182213	0.0217446	0.0187088	0.00908681	0.020365	0.535842	0	0	0	0.0556267	0	0	0.03	0.23955	0.994345	3503.67	4684.54	8188.21	0.959456	0.337885	0.336993	0.513202	0.0276605	11.3302	0.515664	2.89763	1.64201	52.8004	LumB	1.1197
TCGA-D8-A1X7-01	0	509	0.605263	39.4733	Positive	Positive	40	124.81.0	Pre (<6 months since LMP AND no prior bilateral ovariectomy AND not on estrogen replacement)	0.0435836	0.0228992	0.0192486	0	0	0.0811827	0	0.0251548	0.0158116	0.0324417	0	0.0225576	0	0.265459	0.0511931	0.349912	0	0	0.0628229	0	0	0.00773282	0	0.380345	0.931608	4055.93	3375.13	7431.07	0.348093	0.0878676	0.168766	5.35239	0.107343	3.76991	0.732809	5.37016	3.77057	124.657	LumB	-0.0392
TCGA-D8-A1X8-01	0	783	1.13158	33.5398	Positive	Indeterminate	62	124.81.0	Post (prior bilateral ovariectomy OR >12 mo since LMP with no prior hysterectomy)	0.0407409	0	0.0531327	0.0670992	0	0.146594	0	0.00995383	0.0120591	0.0253584	0	0.0514525	0.0747421	0	0.0691597	0.221285	0.105616	0	0.119464	0.00155289	0	0.00179063	0.01	0.282598	0.962528	4838.12	4801.47	9639.59	0.992725	0.760501	0.689457	18.8694	3.3258	6.16186	2.40922	3.04617	6.29914	144.581	LumA	0.0391
TCGA-D8-A1X9-01	0	727	2.28947	37.2555	Positive	Positive	66	136.77.0	Post (prior bilateral ovariectomy OR >12 mo since LMP with no prior hysterectomy)	0	0	0.0148796	0.0663676	0	0.111258	0	0.046817	0.0503737	0	0	0.0668455	0	0.165717	0.0802446	0.31745	0	0.0194688	0.0410606	0	0	0.0195165	0	0.319903	0.954716	4720.26	4544.8	9265.07	0.99821	0.730867	0.684585	7.79657	0.106168	10.2533	0.967952	3.18753	3.19922	230.183	LumA	0.511
TCGA-D8-A1XA-01	0	839	0.578947	38.0491	Positive	Positive	64	120.77.0	Post (prior bilateral ovariectomy OR >12 mo since LMP with no prior hysterectomy)	0.0224143	0.00495659	0.0228584	0.0316321	0	0.0596763	0	0.0254998	0.0288906	0	0	0.0382314	0	0.354236	0.0633428	0.241091	0	0	0.0871711	0	0	0.0199992	0.04	0.165878	1.04615	3590.76	3574.59	7165.35	0.442884	0.215714	0.303906	15.0442	0.103052	4.92803	0.483162	3.66918	1.45338	177.03	LumA	0.282
TCGA-D8-A1XB-01	0	552	0.868421	36.3664	Positive	Positive	62	120.77.0	Post (prior bilateral ovariectomy OR >12 mo since LMP with no prior hysterectomy)	0.0281599	0	0.0618608	0.0124146	0	0.0875073	0	0.0367192	0.0229979	0	0	0.0549572	0.00134746	0.126536	0.0448093	0.196197	0.0246241	0	0.301869	0	0	0	0.01	0.292264	0.966542	4620.41	2988.27	7608.68	0.504381	0.337262	0.212099	13.7376	0.0660791	2.75498	0.779823	3.35143	2.81439	669.518	LumA	0.2356
TCGA-D8-A1XC-01	1	377	0.763158	37.494	Positive	Positive	85	120.77.0	Post (prior bilateral ovariectomy OR >12 mo since LMP with no prior hysterectomy)	0	0.00349982	0	0	0	0.00613637	0	0	0.0824199	0	0.0819535	0	0.0182262	0.195456	0.00828706	0.439409	0.000415111	0	0.163951	0	0.000245859	0	0.06	0.132918	1.05919	1540.29	2364.12	3904.41	0.241996	0.0337179	0.123407	0.239067	0.0480271	2.4974	0.187506	3.64381	2.07631	14.7643	LumA	-0.0148
TCGA-D8-A1XD-01	0	522	0	31.2204	Positive	Positive	36	120.77.0	Pre (<6 months since LMP AND no prior bilateral ovariectomy AND not on estrogen replacement)	0.114182	0	0.170365	0.0193267	0	0.117431	0	0.00225043	0.0229916	0	0	0.0694254	0.00424842	0.140272	0.0118613	0.191879	0	0	0.134872	0	0	0.000895157	0	0.384887	0.925016	3817.53	1668.41	5485.94	0.417358	0.0564135	0.114238	12.2329	0.0890344	1.75792	0.403467	2.99868	2.48896	360.216	LumA	0.4461
TCGA-D8-A1XF-01	0	463	0.921053	49.1392	Positive	Positive	45	120.77.0	Pre (<6 months since LMP AND no prior bilateral ovariectomy AND not on estrogen replacement)	0.0133931	0	0.234539	0.0474021	0	0	0	0.039205	0.030598	0.00688364	0	0.0263357	0	0.20597	0.0801945	0.238347	0	0	0.073848	0	0	0.00328404	0	0.346866	0.95104	1722.64	2356.27	4078.91	0.237633	0.166441	0.845906	177.255	0.0752857	2.95396	0.390997	2.63259	1.89446	47.1136	LumB	0.9133
TCGA-D8-A1XG-01	0	448	0.578947	28.2571	Positive	Negative	86	120.77.0	Post (prior bilateral ovariectomy OR >12 mo since LMP with no prior hysterectomy)	0	0.00642647	0	0	0	0.108129	0	0	0.0365757	0	0.0379859	0.0257077	0.0169916	0.108166	0.0163562	0.29141	0	0	0.352252	0	0	0	0.03	0.175378	1.03161	3121.65	2898.8	6020.45	0.229659	0.0774688	0.0800772	0.555146	0.0856895	3.54231	1.36645	3.97836	1.82663	123.579	LumA	0.0407
TCGA-D8-A1XJ-01	0	664	1.92105	46.2083	Positive	Positive	76	124.81.0	Post (prior bilateral ovariectomy OR >12 mo since LMP with no prior hysterectomy)	0.0522319	0	0.0322004	0.000684318	0	0.0319697	0	0.0411739	0.0386863	0	0	0.0235134	0	0.30643	0.0469116	0.381946	0	0	0.0201299	0.0107553	0	0.013367	0.3	0.0387894	1.11872	3876.44	3167.31	7043.75	0.2245	0.105645	0.0793156	4.22353	0.028649	3.42425	0.368995	2.25578	2.52737	200.596	Her2	0.4591
TCGA-D8-A1XK-01	0	441	24.0526	31.6637	Negative	Negative	55	124.81.0	Post (prior bilateral ovariectomy OR >12 mo since LMP with no prior hysterectomy)	0.0773368	0	0.056711	0.0604284	0	0.0674687	0.0162306	0.032128	0	0	0	0.0618009	0	0.350925	0.0554947	0.107601	0	0	0	0.107683	0	0.00619198	0.03	0.175366	1.03311	2507.49	4895.26	7402.75	1.04479	1.11238	1.71494	69.0465	0.116249	7.81171	1.22352	2.78912	1.49972	59.7111	Basal	0.2501
TCGA-D8-A1XL-01	0	606	2.42105	35.0359	Positive	Positive	34	124.81.0	Pre (<6 months since LMP AND no prior bilateral ovariectomy AND not on estrogen replacement)	0.020331	0.00977235	0.109687	0.126744	0	0.0314992	0.0713554	0.104489	0.00536924	0.0372424	0	0.0635688	0.00764294	0.0213809	0.143857	0.23204	0.00715714	0	0.00668932	0	0	0.00117439	0	0.385301	0.923225	3562.94	6008.02	9570.96	2.96514	3.84234	2.10829	89.4958	0.114743	7.44134	1.55216	1.75235	2.01018	102.003	LumB	0.7863
TCGA-D8-A1XM-01	0	538	1.21053	38.8371	Positive	Positive	57	124.81.0	Post (prior bilateral ovariectomy OR >12 mo since LMP with no prior hysterectomy)	0.0530017	0	0.0220328	0.117368	0	0.0703613	0.0147686	0.0312952	0.0210029	0.0236513	0	0.0264307	0	0.106529	0.0472195	0.25616	0.0960065	0	0.109648	0	0	0.004524	0	0.349896	0.937095	5297.22	5493	10790.2	1.70635	2.43798	1.13849	18.822	0.0755544	9.89649	3.69452	3.44003	4.06252	315.788	LumA	0.0457
TCGA-D8-A1XO-01	0	1682	0.368421	39.8093	Positive	Positive	56	124.81.0	Post (prior bilateral ovariectomy OR >12 mo since LMP with no prior hysterectomy)	0.0497235	0	0.0374861	0.0699263	0	0.19997	0	0.0389246	0.00571645	0.00630004	0	0.0375558	0.124948	0	0.0516927	0.172116	0.141576	0.00455227	0.0563829	0	0	0.00312941	0.03	0.184343	0.999801	5051.36	4540.1	9591.46	0.937589	0.78646	0.689574	16.0096	0.055898	4.60861	2.22868	3.93004	2.88364	422.938	LumA	0.1018
TCGA-D8-A1XQ-01	0	499	19.6579	46.458	Negative	Negative	69	124.81.0	Post (prior bilateral ovariectomy OR >12 mo since LMP with no prior hysterectomy)	0.00355138	0	0.146935	0.0570619	0	0.0560693	0.0227763	0.0409364	0.0078538	0.0249592	0	0.030437	0	0.290853	0.0981624	0.201415	0	0	0.00539936	0	0	0.0135899	0.03	0.233347	1.00644	4303.87	5853.95	10157.8	2.04625	1.23472	1.02083	435.284	0.123551	10.6846	1.47015	1.47594	2.11571	119.475	Basal	0.8617
TCGA-D8-A1XR-01	0	482	0.605263	28.6039	Positive	Positive	56	124.81.0	Post (prior bilateral ovariectomy OR >12 mo since LMP with no prior hysterectomy)	0.00626384	0	0.0226214	0.0334808	0	0.0128245	0	0.0297884	0.0275839	0.00533715	0	0.0211645	0	0.338898	0.0413703	0.256457	0.0837653	0	0.0592376	0.0612069	0	0	0.03	0.223533	1.02333	3362.16	2840.1	6202.26	0.391402	0.233754	0.214034	1.13714	0.0722863	3.21424	0.969509	11.4557	2.95764	146.261	LumB	0.0892
TCGA-D8-A1XS-01	0	496	0.5	36.3143	Positive	Positive	48	124.81.0		0.020588	0	0.0587997	0.0794351	0	0.121614	0	0.0561832	0.0208927	0.0124883	0	0.0840454	0.0258241	0.0525856	0.0489225	0.306087	0.0261685	0.00228617	0.0741849	0	0	0.00989507	0.03	0.210569	0.993261	4555.35	3821.11	8376.47	0.749283	0.599177	0.636988	22.3718	0.102214	5.34777	0.921645	2.5964	3.2858	251.641	NA	0.9844
TCGA-D8-A1XT-01	0	506	0.815789	36.6837	Negative	Negative	61	124.81.0	Post (prior bilateral ovariectomy OR >12 mo since LMP with no prior hysterectomy)	0.00750273	0	0	0	0	0.0773426	0.00254918	0.0534279	0.00685646	0.0457697	0	0	0	0.366254	0.124218	0.294935	0	0	0.0193932	0	0	0.0017518	0	0.637881	0.772091	5245.96	4769.53	10015.5	0.62726	0.476793	0.325905	4.53975	0.0984827	11.5585	0.937819	1.6707	5.28467	414.179	Her2	0.0775
TCGA-D8-A1XU-01	0	395	0.5	44.2337	Positive	Positive	56	124.81.0	Post (prior bilateral ovariectomy OR >12 mo since LMP with no prior hysterectomy)	0.0455849	0	0.0665962	0.0279152	0	0.116229	0	0.0240167	0.0285472	0	0	0.0606215	0.0445587	0	0.070833	0.26015	0.172605	0	0.081918	0	0	0.000424809	0.02	0.259807	0.972496	4766.35	4059.84	8826.19	0.466378	0.615757	0.251982	8.81469	0.0420375	3.79906	1.7085	2.83581	2.66355	403.678	LumA	0.2731
TCGA-D8-A1XV-01	0	461	0.631579	32.9105	Positive	Positive	84	124.81.0	Post (prior bilateral ovariectomy OR >12 mo since LMP with no prior hysterectomy)	0.00564907	0.0219017	0	0	0	0.172666	0	0.0010623	0.0536554	0	0.0377933	0.00973134	0.000812505	0.0218441	0.0690084	0.435732	0.0772519	0	0.0928916	0	0	0	0.11	0.0999588	1.04695	2090.06	2220.6	4310.65	0.162696	0.0564861	0.0682483	2.30833	0.0366189	2.06903	0.500311	3.63585	1.84982	17.8182	LumA	0.0168
TCGA-D8-A1XW-01	0	1309	2.18421	35.4312	Negative	Positive	53	124.81.0	Post (prior bilateral ovariectomy OR >12 mo since LMP with no prior hysterectomy)	0.0014529	0.0239386	0.0265649	0	0	0.161317	0	0.0335438	0.0481008	0	0	0.0514156	0	0.20887	0.0778445	0.30668	0.00732228	0	0.0529504	0	0	0	0.02	0.264598	0.981447	5183.88	5761.76	10945.6	4.17296	0.883248	0.554584	26.4615	0.110598	15.4077	1.02941	1.74055	7.01155	122.317	Normal	0.7729
TCGA-D8-A1XY-01	0	503	1.10526	37.3675	Positive	Positive	74	124.81.0	Post (prior bilateral ovariectomy OR >12 mo since LMP with no prior hysterectomy)	0.00827373	0	0.0511301	0	0	0.00878138	0	0.0449281	0	0.0123285	0	0.0297346	0	0.163693	0.0405752	0.43148	0	0	0.206853	0	0	0.00222288	0.03	0.241457	1.00263	4914.66	3424.07	8338.73	0.496278	0.182939	0.171988	1.46238	0.0542103	6.71271	0.754545	2.2781	3.97182	556.643	LumA	0.3217
TCGA-D8-A1XZ-01	0	466	1.89474	36.6972	Positive	Negative	81	124.81.0	Post (prior bilateral ovariectomy OR >12 mo since LMP with no prior hysterectomy)	0.0280813	0	0.131517	0.0323247	0	0.161204	0	0.0432412	0.0345039	0.0345599	0	0.057612	0	0.093322	0.0483005	0.280503	0	0	0.0489781	0	0	0.00585186	0	0.350628	0.937817	4351.81	4525.19	8877	1.13042	0.886174	0.87766	59.3065	0.0836097	5.28676	0.782867	1.50113	2.20141	176.901	LumB	2.4244
TCGA-D8-A1Y0-01	0	472	1.39474	38.7558	Positive	Positive	65	124.81.0	Post (prior bilateral ovariectomy OR >12 mo since LMP with no prior hysterectomy)	0.0449837	0	0.0255057	0.100545	0	0.180177	0	0.0599703	0.0236166	0.0329538	0	0.0617989	0.00451128	0	0.0809019	0.162458	0.135765	0	0.0840627	0	0	0.00275049	0.03	0.228277	0.985337	5003.5	5504.67	10508.2	2.13822	2.33136	1.54202	40.4023	0.139986	6.9846	4.05869	2.73398	5.75851	159.931	LumA	0.6057
TCGA-D8-A1Y1-01	1	302	5.10526	32.8024	Positive	Positive	80	124.81.0	Post (prior bilateral ovariectomy OR >12 mo since LMP with no prior hysterectomy)	0	0.00511698	0	0	0	0.171973	0	0.00668131	0.0204386	0	0	0.0430315	0.0169218	0.187419	0.0640947	0.423166	0	0	0.0473518	0	0	0.0138055	0.05	0.144679	1.04812	4993.22	4370.35	9363.57	0.574443	0.255279	0.265342	0.338301	0.0395756	7.65942	0.678662	2.71688	2.67785	499.522	LumB	0.7337
TCGA-D8-A1Y2-01	0	433	0.394737	33.0664	Positive	Positive	71	136.77.0	Post (prior bilateral ovariectomy OR >12 mo since LMP with no prior hysterectomy)	0.00487703	0.0215589	0.0226181	0.038509	0	0.108627	0	0	0.031123	0.024919	0	0.0441572	0	0.411448	0.0579118	0.168735	0	0	0.056751	0	0	0.00876456	0.01	0.276341	0.993431	6088.52	7078.77	13167.3	2.6654	2.10535	1.56892	141.03	0.114152	18.5283	1.38726	1.9028	3.29876	272.021	LumB	0.605
TCGA-D8-A1Y3-01	0	430	1.15789	50.8213	Positive	Positive	61	136.77.0	Post (prior bilateral ovariectomy OR >12 mo since LMP with no prior hysterectomy)	0.00947571	0.00519689	0.000342414	0.00687748	0	0	0.00582941	0.0725912	0.0327301	0.0203852	0	0	0.00539507	0.0651107	0.077673	0.517063	0	0.00774566	0.159107	0	0	0.0144777	0	0.460372	0.887572	3467.64	5264.37	8732.01	0.982703	1.08775	0.656639	9.4929	0.0443469	11.2971	0.586482	1.64196	1.64092	76.8602	LumB	1.7916
TCGA-D8-A27E-01	0	530	0.289474	31.8355	Positive	Positive	66	147.76.0	Post (prior bilateral ovariectomy OR >12 mo since LMP with no prior hysterectomy)	0.0193651	0	0.0232972	0.0817174	0	0.0798316	0	0.073241	0.0241846	0	0	0.102679	0.0941534	0	0.0785622	0.272545	0.0742931	0	0.073453	0	0	0.00267752	0.16	0.0729065	1.04475	3170.45	3629.53	6799.99	0.460369	0.512022	0.377371	3.80742	0.0406688	4.25218	0.849683	4.3828	2.86265	31.0283	LumA	0.0137
TCGA-D8-A27F-01	0	488	1.47368	35.5322	Negative	Negative	40	147.76.0	Pre (<6 months since LMP AND no prior bilateral ovariectomy AND not on estrogen replacement)	0.0898013	0	0.0643394	0	0.0207601	0.0390035	0	0	0	0.0151303	0	0.0228153	0	0.508893	0.0367624	0.101111	0	0	0	0.101383	0	0	0	0.484232	0.883013	4010.13	3541.01	7551.14	0.369725	0.145126	2.00969	8.12456	0.105735	5.76455	1.10203	3.00532	3.15425	228.767	Basal	0.5838
TCGA-D8-A27G-01	0	409	19.1579	39.6438	Positive	Positive	75	147.76.0	Post (prior bilateral ovariectomy OR >12 mo since LMP with no prior hysterectomy)	0.0118531	0.0188541	0.00215062	0.0585838	0	0.188252	0	0.0255614	0.0284478	0.0474985	0	0.0973502	0	0.132114	0.116216	0.185259	0.0246853	0	0.0631738	0	0	0	0	0.326066	0.950032	4925.47	5002.85	9928.33	1.83031	2.59814	1.47817	10.1314	0.129481	5.67904	2.01738	3.35779	3.29108	502.361	LumA	0.0216
TCGA-D8-A27H-01	0	397	0	27.7059	Negative	Negative	72	147.76.0	Post (prior bilateral ovariectomy OR >12 mo since LMP with no prior hysterectomy)	0.121319	0	0.0395302	0.0147916	0	0.0424819	0	0.0419963	0.0175477	0.0229291	0	0.0470575	0	0.305873	0.0962854	0.199212	0.00256291	0	0.0259829	0.0224304	0	0	0.03	0.237656	1.00297	4316.67	3682.08	7998.75	0.649854	0.293368	3.34483	24.6541	0.0539733	3.75636	0.936237	2.51897	3.96139	318.603	Basal	0.6103
TCGA-D8-A27I-01	0	439	0.815789	34.6616	Positive	Positive	58	147.76.0	Post (prior bilateral ovariectomy OR >12 mo since LMP with no prior hysterectomy)	0.0502715	0	0.0604911	0.0965107	0	0.0970864	0	0.00881752	0.0309489	0.0234969	0	0.0709189	0	0.024186	0.0784536	0.166492	0.188652	0	0.0976668	0	0	0.00600838	0.01	0.274648	0.966283	5550.49	5547.03	11097.5	2.09517	1.67265	1.07102	70.2064	0.147251	5.93134	4.37755	3.30895	8.95699	554.625	LumA	0.2437
TCGA-D8-A27K-01	0	1461	0.578947	35.6513	Positive	Positive	47	147.76.0	Post (prior bilateral ovariectomy OR >12 mo since LMP with no prior hysterectomy)	0.0884352	0	0.0681226	0.119943	0	0.205524	0	0.0518002	0.0172453	0.0140741	0	0.0548916	0.0212346	0	0.0835009	0.177882	0.063874	0	0.0310751	0	0	0.00239799	0.01	0.276607	0.968805	4258.37	4636.3	8894.67	1.61131	1.22165	0.967526	93.3987	0.126236	4.2832	1.87664	3.87777	3.21145	217.23	LumA	-0.0146
TCGA-D8-A27L-01	0	499	0.921053	35.3101	Positive	Positive	49	147.76.0	Post (prior bilateral ovariectomy OR >12 mo since LMP with no prior hysterectomy)	0.0785005	0	0.0998266	0.0436013	0	0.0774529	0	0.0425377	0.0550006	0	0	0.0360766	0.00202351	0.104692	0.0854628	0.192938	0.0945073	0	0.0814974	0	0	0.0058835	0	0.31777	0.950848	5113.25	4872.5	9985.75	1.82149	2.00107	0.694137	103.268	0.151882	6.34725	2.79568	3.29247	4.12459	400.29	LumA	0.4674
TCGA-D8-A27M-01	0	410	1.52632	32.0293	Negative	Negative	59	147.76.0	Post (prior bilateral ovariectomy OR >12 mo since LMP with no prior hysterectomy)	0.0360821	0.101275	0.0765079	0.0192027	0	0.164456	0.0161399	0.0337445	0.014232	0	0.0115523	0.0126107	0.00906614	0.0537974	0.187923	0.177642	0.0105146	0	0.0752536	0	0	0	0	0.566377	0.830726	5237.22	6808.86	12046.1	3.15193	2.6375	2.30604	71.755	0.206585	10.3402	5.11491	2.06186	3.13963	242.117	Basal	0.915
TCGA-D8-A27N-01	0	519	1.05263	41.1082	Positive	Positive	36	147.76.0	Pre (<6 months since LMP AND no prior bilateral ovariectomy AND not on estrogen replacement)	0.091145	0	0.111377	0	0	0.0734912	0	0.0257634	0.0525456	0	0	0.0134883	0	0.315949	0.0117298	0.223426	0	0	0.0807933	0	0	0.000290588	0	0.426977	0.906762	5274.57	5274.08	10548.7	0.914274	1.07218	0.661565	47.1014	0.0833695	10.728	0.799971	1.99867	3.67407	410.279	LumB	0.6426
TCGA-D8-A27P-01	0	49	0.552632	29.5318	Positive	Positive	64	147.76.0	Post (prior bilateral ovariectomy OR >12 mo since LMP with no prior hysterectomy)	0.0485388	0	0.0783144	0.0300507	0	0.0538842	0	0.0430956	0.00654581	0	0	0.0431462	0	0.351344	0.0164928	0.225514	0	0	0.103073	0	0	0	0.01	0.281378	0.984881	3443.36	2671.79	6115.15	0.418451	0.431242	0.262643	16.8153	0.0845683	2.441	0.633813	7.42631	2.59842	202.296	LumA	0.0085
TCGA-D8-A27R-01	0	307	0.789474	33.2349	Positive	Positive	41	147.76.0	Post (prior bilateral ovariectomy OR >12 mo since LMP with no prior hysterectomy)	0	0.0859102	0.0417446	0.0938083	0.0153758	0	0.359975	0	0	0	0.117425	0	0	0.0176256	0.00181753	0.0747734	0.0400617	0	0.136679	0	0	0.0148035	0.05	0.145842	1.01963	2337.07	1773.45	4110.53	0.399305	0	1.66511	31.1549	15.1337	2.48161	0.387645	1.00848	3.55117	12.1851	LumB	0.8013
TCGA-D8-A27T-01	0	398	0.5	36.787	Positive	Positive	53	147.76.0	Post (prior bilateral ovariectomy OR >12 mo since LMP with no prior hysterectomy)	0.079387	0	0.0516322	0.101926	0	0.122634	0	0.0304326	0.0215129	0.00682718	0	0.0951647	0.00978816	0.125738	0.0974388	0.131341	0.0184532	0.0134553	0.0942686	0	0	0	0	0.333101	0.944579	5382.89	5345.15	10728	1.85252	1.66721	1.27635	38.0768	0.123382	6.00684	1.52983	2.95567	4.24637	667.907	LumA	0.1488
TCGA-D8-A27V-01	0	381	4.68421	39.3865	Positive	Positive	62	155.74.0	Post (prior bilateral ovariectomy OR >12 mo since LMP with no prior hysterectomy)	0.125549	0	0.0459009	0.0745797	0	0.132704	0	0.024574	0.00299973	0.0349322	0	0.0445357	0.00175065	0	0.106865	0.191153	0.148058	0	0.066397	0	0	0	0.06	0.136888	1.02352	4435.97	3327.55	7763.52	1.1272	0.909062	0.838507	4.22951	0.110437	2.57424	1.91999	3.01308	4.85477	269.469	LumA	0.3424
TCGA-D8-A27W-01	0	373	1.02632	42.0862	Positive	Positive	55	147.76.0	Post (prior bilateral ovariectomy OR >12 mo since LMP with no prior hysterectomy)	0.0473231	0	0.237192	0.0796162	0	0.0748435	0	0.0135075	0.0289547	0.00111208	0	0.0459007	0	0.0996936	0.0697851	0.20604	0.0151874	0	0.0807079	0	0	0.000136344	0	0.450107	0.892616	4234.79	4247.82	8482.6	0.962605	1.20477	1.02108	188.238	0.0483261	5.81283	0.861684	2.95551	3.1717	107.469	LumB	1.111
TCGA-D8-A3Z5-01	0	1015	0	31.1186	Positive	Positive	54	255.57.0	Post (prior bilateral ovariectomy OR >12 mo since LMP with no prior hysterectomy)	0	0.0161134	0.463333	0.135785	0	0	0	0.0445838	0.0215637	0	0	0.0797398	0.0122695	0	0.0631415	0.128909	0.0345612	0	0	0	0	0	0	0.525324	0.87035	2917.01	2927.94	5844.95	0.906605	1.13595	0.825963	160.247	0.140471	1.67834	0.95917	3.81828	6.97118	95.5145	LumA	-0.0283
TCGA-D8-A3Z6-01	0	563	0.684211	38.199	Positive	Positive	56	239.56.0	Post (prior bilateral ovariectomy OR >12 mo since LMP with no prior hysterectomy)	0.0842468	0	0.151722	0.0104274	0	0.0610174	0	0.0343825	0.0443859	0	0.0139264	0.0155172	0.0360144	0.0375738	0.0694596	0.362874	0	0	0.0784531	0	0	0	0	0.346075	0.942676	3998.01	3126.71	7124.72	0.587756	0.445899	0.250477	13.698	0.675352	2.41727	0.488261	3.37624	5.31379	364.821	LumA	0.2857
TCGA-D8-A4Z1-01	0	659	1.23684	34.8176	Positive	Positive	68	271.57.0	Post (prior bilateral ovariectomy OR >12 mo since LMP with no prior hysterectomy)	0.0583459	0	0.120452	0.101867	0	0.0919002	0	0.0543566	0.0413848	0	0	0.0890112	0.017566	0	0.0723223	0.13422	0.0568302	0	0.161743	0	0	0	0	0.368351	0.929303	4433.61	3964.58	8398.2	1.54962	1.46236	1.62776	48.177	0.190887	4.30816	2.15108	4.46022	7.92258	214.29	LumA	0.214
TCGA-D8-A73U-01	0	492	2.89474	34.6983	Positive	Positive	88	338.46.0	Post (prior bilateral ovariectomy OR >12 mo since LMP with no prior hysterectomy)	0	0.0168488	0.0899347	0.25432	0	0.131711	0	0.0424199	0.0338752	0.00924169	0	0.0660656	0	0.126134	0.0676902	0.12838	0.00503248	0	0.0283461	0	0	0	0.03	0.22762	0.995856	5838.74	8243.9	14082.6	7.51981	10.3651	9.27311	505.673	0.643202	14.9387	2.88488	2.44831	5.07346	404.571	LumA	-0.0576
TCGA-D8-A73W-01	1	385	0.921053	34.9303	Positive	Negative	79	360.43.0	Post (prior bilateral ovariectomy OR >12 mo since LMP with no prior hysterectomy)	0.00234012	0.010651	0	0	0	0.0891853	0.00318766	0.0256103	0.0641539	0	0.00859985	0	0	0.403835	0.0470272	0.289115	0	0	0.0562955	0	0	0	0.4	0.0216117	1.14	4872.13	5032.73	9904.85	0.845551	0.490053	0.563623	2.16878	0.138323	8.65938	0.68098	3.32002	6.44561	227.228	LumA	0.031
TCGA-D8-A73X-01	0	767	0.631579	32.5243	Positive	Positive	53	334.46.0	Post (prior bilateral ovariectomy OR >12 mo since LMP with no prior hysterectomy)	0.0370602	0	0.0567727	0.0211214	0	0.0482617	0	0.0372508	0.00943449	0.00788415	0	0.0525629	0	0.4021	0.0328896	0.171842	0.0109239	0	0.111896	0	0	0	0	0.316455	0.97012	4128.64	3482.77	7611.41	0.750316	0.532714	0.355594	25.2549	0.0782953	3.37531	1.22389	3.71245	2.48323	453.502	LumA	-0.0453
TCGA-E2-A105-01	0	1308	0	30.7074	Positive	Positive	79	80.84.0	Post (prior bilateral ovariectomy OR >12 mo since LMP with no prior hysterectomy)	0.024994	0	0.130238	0.0275809	0	0	0	0.055822	0.0206186	0.00338591	0	0.039542	0	0.3773	0.058705	0.23619	0	0	0.025623	0	0	0	0	0.320291	0.973227	2285.41	2368.16	4653.57	0.662664	0.168311	0.333713	6.43251	0.0370789	2.81705	0.725209	2.7437	2.31096	80.368	LumA	1.3581
TCGA-E2-A106-01	0	2541	0	36.072	Positive	Positive	34	80.84.0	Pre (<6 months since LMP AND no prior bilateral ovariectomy AND not on estrogen replacement)	0.0821794	0	0.268875	0	0	0.105027	0	0.0587839	0	0	0	0.0209345	0	0.0723769	0.124054	0.150563	0.0398545	0	0.0773527	0	0	0	0.02	0.260066	1.00223	2247.47	1993.48	4240.95	0.246784	0.134941	0.141702	13.365	0.0284726	0.93672	0.364808	10.0896	3.1938	80.2658	LumA	0.3194
TCGA-E2-A107-01	0	1047	0	37.5153	Positive	Negative	54	80.84.0	Post (prior bilateral ovariectomy OR >12 mo since LMP with no prior hysterectomy)	0.0387582	0	0.0678316	0.0758628	0	0.117314	0	0.0296514	0.0280268	0.0122764	0	0.0418275	0	0.0703437	0.0401461	0.234787	0.0119401	0	0.231234	0	0	0	0.03	0.178573	1.00793	2386.53	3037.63	5424.16	0.723607	1.24149	0.341389	1.37957	0.0491592	1.54557	1.08967	2.96834	3.68328	89.4074	LumA	0.2025
TCGA-E2-A108-01	0	837	0	40.4762	Positive	Positive	64	80.84.0	Post (prior bilateral ovariectomy OR >12 mo since LMP with no prior hysterectomy)	0.0112966	0.00421706	0.0312919	0.237829	0	0.0568837	0.00357931	0.0806548	0.061358	0.0363914	0	0.0746592	0	0.0698341	0.0733623	0.162479	0.0237246	0	0.0699619	0	0	0.00247648	0.03	0.207509	1.00092	6597.47	7835.64	14433.1	6.30563	12.5446	6.09319	148.868	0.472221	16.2524	4.65075	2.48868	10.9488	271.496	Normal	0.416
TCGA-E2-A109-01	0	1417	0	38.082	Positive	Negative	64	80.84.0	Post (prior bilateral ovariectomy OR >12 mo since LMP with no prior hysterectomy)	0.177039	0	0.146667	0.0263019	0	0.0980121	0	0.0223363	0.0406266	0.0102895	0	0.0377125	0	0.19601	0.0573563	0.13263	0	0	0.0550195	0	0	0	0	0.481065	0.875866	3598.94	3515.54	7114.48	0.873411	0.276577	0.495347	94.65	0.0828837	3.48486	0.609458	3.45881	3.20551	232.267	LumB	1.2769
TCGA-E2-A10B-01	0	1141	0	41.4038	Positive	Positive	67	80.84.0	Post (prior bilateral ovariectomy OR >12 mo since LMP with no prior hysterectomy)	0.0478354	0	0.02285	0.0921675	0	0.144432	0	0.0712599	0.0594722	0.00387495	0	0.045933	0.00106336	0.0340518	0.116745	0.184557	0.0580082	0.00543384	0.106251	0	0	0.00606625	0.09	0.106747	1.03363	4219.85	4003.96	8223.81	1.07684	1.15612	0.645849	6.837	0.0719636	4.10598	1.19971	4.6795	3.12849	263.979	LumA	-0.1456
TCGA-E2-A10C-01	0	1220	7.89474	44.6896	Positive	Positive	54	80.84.0	Post (prior bilateral ovariectomy OR >12 mo since LMP with no prior hysterectomy)	0.0651342	0	0.0494851	0.167725	0	0	0.0378163	0.0526345	0.0843636	0.0455495	0	0	0	0.242996	0.0529174	0.151074	0	0	0.0503043	0	0	0	0.03	0.197528	1.00614	3267.72	5294.64	8562.36	2.93351	2.63556	1.37759	50.0484	0.0982772	5.00266	0.867211	2.09351	2.53696	90.6607	LumB	0.4837
TCGA-E2-A10E-01	0	865	0	34.197	Positive	Positive	64	80.84.0	Post (prior bilateral ovariectomy OR >12 mo since LMP with no prior hysterectomy)	0.0794719	0	0.0119948	0.108971	0	0.0954787	0.000796874	0.0734637	0.0363561	0	0	0.0707412	0.00146844	0.0670063	0.152505	0.129183	0.138078	0	0.0296921	0	0	0.00479284	0.03	0.25005	0.982323	3421.63	3714.3	7135.93	0.788658	1.0754	0.544876	12.0264	0.269821	3.57113	1.75768	2.96508	3.10915	193.013	LumA	0.0549
TCGA-E2-A10F-01	0	878	0	38.3288	Positive	Positive	47	80.84.0	Pre (<6 months since LMP AND no prior bilateral ovariectomy AND not on estrogen replacement)	0.0898235	0	0.0332964	0.112133	0	0.152329	0	0.0129454	0.0278249	0	0	0.0316063	0.0148558	0.139069	0.074395	0.222789	0.0144432	0	0.0658282	0	0	0.00866054	0	0.387253	0.92133	5475.12	5530.58	11005.7	1.45728	1.74959	1.21213	12.0658	0.0920272	8.0186	1.26733	3.45636	3.28587	416.226	LumA	0.0612
TCGA-E2-A14N-01	0	1434	1.89474	35.6975	Negative	Negative	37	103.79.0	Pre (<6 months since LMP AND no prior bilateral ovariectomy AND not on estrogen replacement)	0.0582753	0	0.0111429	0.0360941	0	0.375249	0.0293345	0	0	0.0293862	0	0.0415123	0	0.0824012	0.213175	0.0915171	0	0.0319122	0	0	0	0	0	0.401312	0.921701	2069.36	4690.05	6759.41	1.79897	0.764632	0.561263	6.15863	0.0627834	4.50568	0.887622	1.15208	1.10843	26.2937	Basal	0.3463
TCGA-E2-A14U-01	0	1318	0	34.7913	Positive	Positive	74	227.61.0	Post (prior bilateral ovariectomy OR >12 mo since LMP with no prior hysterectomy)	0.00559333	0.027215	0.0504774	0.0524803	0	0.158314	0	0.0659294	0	0	0.00474497	0.0618991	0.0205552	0	0.0768992	0.330238	0.0604102	0	0.0852438	0	0	0	0.12	0.0889718	1.03896	2021.15	2764.56	4785.72	0.755175	1.02741	0.396276	8.12443	0.0626949	2.24927	0.725838	3.34814	3.53116	58.6837	LumA	0.1591
TCGA-E2-A15I-01	0	1692	0.631579	31.627	Positive	Positive	44	103.79.0	Pre (<6 months since LMP AND no prior bilateral ovariectomy AND not on estrogen replacement)	0.089268	0	0.0468622	0.15982	0	0.124721	0.00737316	0.0463386	0.0298697	0.0178248	0	0.0141787	0	0.159552	0.0455613	0.10383	0.0797173	0.00942654	0.0656572	0	0	0	0.03	0.176301	1.00877	3847.48	4747.39	8594.88	1.98606	2.58536	1.39589	10.1937	0.0965026	3.44189	2.20911	6.50764	3.42764	152.848	LumA	-0.0185
TCGA-E2-A15I-11	0	1692	0	29.3495	NA	NA	44	103.79.0	Pre (<6 months since LMP AND no prior bilateral ovariectomy AND not on estrogen replacement)	0.210483	0	0.217235	0.00939674	0	0.167499	0	0	0	0.0517962	0	0.0667653	0	0	0.0217312	0.177826	0.00329251	0	0.073976	0	0	0	0	0.445927	0.899184	4997.9	3421.44	8419.34	0.412879	0.367429	5.73769	47.5019	0.117221	1.81684	2.70452	3.92936	16.9505	69.4401	NA	NA
TCGA-E2-A15J-01	0	1640	0.5	34.7999	Positive	Positive	51	96.80.0	Pre (<6 months since LMP AND no prior bilateral ovariectomy AND not on estrogen replacement)	0	0.00727558	0	0.0212696	0	0.029594	0	0.0949158	0.00162199	0	0	0.060695	0	0.248944	0.0197603	0.418493	0	0.0745494	0.00900275	0	0	0.0138788	0.29	0.0435782	1.11002	2580.58	2679.88	5260.45	0.219192	0.122304	0.194786	0.266123	0.0464621	2.54835	0.253311	2.59114	2.20464	127.594	LumA	0.446
TCGA-E2-A15K-01	0	275	1.05263	41.4511	Positive	Positive	58	96.80.0	Post (prior bilateral ovariectomy OR >12 mo since LMP with no prior hysterectomy)	0.039914	0.0571725	0.0490933	0.168869	0	0.0650679	0	0.0671737	0.0669279	0.00262781	0	0.102372	0	0.141025	0.0567828	0.0961904	0.0591581	0	0.0270884	0	0	0.000537521	0.01	0.293155	0.962753	3817.55	5385.3	9202.85	2.84938	3.22214	1.7821	70.6621	0.113268	5.0013	2.79776	2.94706	3.61382	178.813	LumB	0.0148
TCGA-E2-A15K-11	0	275	0	31.3347	NA	NA	58	96.80.0	Post (prior bilateral ovariectomy OR >12 mo since LMP with no prior hysterectomy)	0.0679906	0	0.0451351	0.159469	0	0.0528163	0	0.0196905	0.0284977	0	0	0.103611	0.0248866	0.0144392	0.0089378	0.357829	0.0604296	0	0.0307384	0.0255292	0	0	0.02	0.272961	0.971145	5398.68	5583.89	10982.6	1.59391	2.86655	3.47298	28.1272	0.17681	5.69441	4.31844	4.51954	18.7749	179.577	NA	NA
TCGA-E2-A1AZ-01	0	2329	1.07895	32.62	Negative	Negative	63	96.80.0	Post (prior bilateral ovariectomy OR >12 mo since LMP with no prior hysterectomy)	0.080196	0	0.0563423	0.0359647	0	0.283776	0.0111365	0.0439339	0.00195532	0	0	0.0387157	0.0171252	0.0521564	0.163865	0.13416	0	0.0109784	0.0696946	0	0	0	0	0.372222	0.929459	4981.43	5903.63	10885.1	3.20082	2.40749	1.51381	32.3522	0.245678	8.49512	2.18454	1.99141	5.63164	254.013	Basal	0.7349
TCGA-E2-A1B0-01	0	1631	1.02632	39.9855	Negative	Negative	50	96.80.0	Post (prior bilateral ovariectomy OR >12 mo since LMP with no prior hysterectomy)	0.0387279	0	0.054962	0.0748957	0	0.0868138	0.00149486	0.0434107	0.0182594	0.0202542	0	0.0535053	0	0.338792	0.063732	0.143675	0	0.0230039	0.0384728	0	0	0	0.35	0.0303101	1.09449	4452.41	4729.15	9181.56	1.04491	2.69192	2.21769	86.8136	0.195233	6.31337	1.11252	2.44795	5.21784	199.76	Her2	1.4857
TCGA-E2-A1B1-01	0	2653	1.18421	29.8605	Positive	Positive	45	96.80.0	Post (prior bilateral ovariectomy OR >12 mo since LMP with no prior hysterectomy)	0.0785804	0	0.0188724	0.0661393	0	0.110509	0.00688792	0.0429983	0.00671673	0.0361532	0	0.0365847	0	0.272909	0.112889	0.161406	0.000828079	0.0121088	0.0364173	0	0	0	0	0.38908	0.923362	5838.79	6073.28	11912.1	3.01905	1.45408	1.11435	32.6028	0.157563	9.87269	4.06332	3.15069	6.76719	382.842	LumA	0.0409
TCGA-E2-A1B4-01	1	1004	0.815789	38.3174	Positive	Positive	74	96.80.0	Post (prior bilateral ovariectomy OR >12 mo since LMP with no prior hysterectomy)	0.0252379	0	0.0672546	0.0438199	0	0.117581	0	0.0768219	0.0356803	0	0	0.0523781	0	0.0798713	0.0670569	0.281263	0	0.00651235	0.146523	0	0	0	0.06	0.137497	1.02175	2885.81	2452.83	5338.64	0.518591	0.1684	0.0884228	4.91049	0.0896535	1.106	0.495865	3.62776	2.20922	175.637	LumA	0.0171
TCGA-E2-A1B5-01	0	984	0.710526	38.0365	Positive	Positive	46	96.80.0	Pre (<6 months since LMP AND no prior bilateral ovariectomy AND not on estrogen replacement)	0.0734565	0.027823	0.139255	0.180607	0	0.10462	0	0.049369	0.0811162	0.0300421	0	0.0601196	0	0.0524242	0.0694396	0.0603595	0.0242749	0.019412	0.0276813	0	0	0	0	0.493441	0.869665	4753.51	7632.04	12385.5	12.7648	10.8494	3.77733	188.904	0.350281	5.33562	5.31354	2.54293	7.50791	79.8064	LumA	0.1041
TCGA-E2-A1B6-01	0	867	0.973684	34.0065	Negative	Negative	44	96.80.0	Pre (<6 months since LMP AND no prior bilateral ovariectomy AND not on estrogen replacement)	0.109762	0.0718614	0.0674269	0.117883	0.0187758	0	0.0926842	0.0598863	0.109955	0.0644831	0	0.0509395	0	0.0866244	0.0818086	0.0455726	0	0.0130417	0.00929543	0	0	0	0	0.515957	0.858921	3277.48	7894.39	11171.9	15.6457	23.2134	7.38191	258.012	0.566944	7.17862	3.50571	1.60415	2.61232	42.5646	Basal	0.2593
TCGA-E2-A1BC-01	0	501	0.684211	32.3213	Positive	Positive	63	96.80.0	Post (prior bilateral ovariectomy OR >12 mo since LMP with no prior hysterectomy)	0.161947	0	0.0694976	0.03168	0	0.155977	0	0.065361	0	0.0185576	0	0.0863752	0	0.0436818	0.0566834	0.190811	0.0870537	0	0.0239635	0.00841016	0	0	0.04	0.162011	1.01674	4664.83	2807.36	7472.19	0.385039	0.287442	1.33164	9.34385	0.0567342	2.1462	1.69476	4.7628	6.24027	420.234	LumA	0.0641
TCGA-E2-A1BC-11	0	501	0	26.9843	NA	NA	63	96.80.0	Post (prior bilateral ovariectomy OR >12 mo since LMP with no prior hysterectomy)	0.0181525	0.0198872	0	0.0679888	0	0.102386	0	0.00403925	0	0	0	0.101876	0.0107532	0	0.037365	0.333219	0.030986	0	0.271035	0	0	0.00231189	0.22	0.0551578	1.06633	4489.86	3590.01	8079.88	0.362058	0.372599	12.9093	1.13747	0.11596	3.87634	2.30931	3.5833	15.8563	69.6775	NA	NA
TCGA-E2-A1BD-01	0	1133	0.868421	39.5806	Positive	Positive	53	96.80.0	Post (prior bilateral ovariectomy OR >12 mo since LMP with no prior hysterectomy)	0.0574752	0	0.043905	0.106921	0	0.0500594	0	0.0534353	0.0233653	0	0	0.0605711	0	0.125611	0.068393	0.317776	0.00521947	0	0.0827361	0	0	0.0045318	0.06	0.12931	1.0309	3675.7	3038.07	6713.77	0.537619	0.830311	0.417142	4.80183	0.0465025	1.75824	1.01769	2.5942	5.5747	182.547	LumA	0.2497
TCGA-E2-A1IE-01	0	2362	0.578947	33.1383	Positive	Positive	61	109.89.0	Post (prior bilateral ovariectomy OR >12 mo since LMP with no prior hysterectomy)	0.0494959	0	0.129446	0.0185059	0	0.122412	0	0.00695777	0.0062526	0.0196823	0	0.0306018	0	0.169046	0.060554	0.262181	0	0	0.124865	0	0	0	0.16	0.0759012	1.05966	2519.45	1683.25	4202.69	0.185287	0.248985	0.204087	3.30987	0.0401003	1.28007	0.538642	8.51791	4.18575	97.8261	LumA	0.0895
TCGA-E2-A1IF-01	0	1138	0.552632	34.275	Positive	Positive	74	117.79.0	Post (prior bilateral ovariectomy OR >12 mo since LMP with no prior hysterectomy)	0.0969628	0	0.0558365	0.0016863	0	0.0487842	0	0.012609	0.0353361	0.0245684	0.0363602	0	0	0.405732	0.0521031	0.168164	0	0	0.0618573	0	0	0	0	0.343567	0.95666	4534.91	3995.81	8530.72	1.1503	0.795137	0.382911	38.4408	0.117345	2.60163	1.43029	2.47523	5.44078	478.993	LumA	0.0085
TCGA-E2-A1IG-01	0	2140	0.921053	30.3063	Positive	Positive	45	117.79.0	Pre (<6 months since LMP AND no prior bilateral ovariectomy AND not on estrogen replacement)	0.0198182	0	0.112298	0.0401645	0	0.0866203	0	0.00977276	0.0257828	0	0	0.0620516	0	0.149588	0.0584685	0.40711	0	0	0.000252441	0.0183699	0	0.00970285	0.08	0.117625	1.05293	4718.81	3538.83	8257.64	0.576853	0.315765	0.26787	2.87449	0.0528187	3.2074	0.443878	2.79905	4.22769	376.733	LumA	0.1017
TCGA-E2-A1IH-01	0	1026	1.76316	35.3088	Positive	Positive	80	109.89.0	Post (prior bilateral ovariectomy OR >12 mo since LMP with no prior hysterectomy)	0.0234764	0.0412453	0.0369289	0.102671	0	0.161777	0	0.0565689	0.014447	0.0419799	0	0.0966702	0	0.21582	0.0316126	0.0955337	0.0401704	0.0117885	0.0293105	0	0	0	0.03	0.216729	0.998655	6013.39	6689.6	12703	3.70384	3.49589	2.65859	217.232	0.155089	7.877	4.31264	1.93552	6.53647	368.355	LumA	0.2768
TCGA-E2-A1II-01	0	1025	0.684211	36.4729	Negative	Positive	51	117.79.0	Post (prior bilateral ovariectomy OR >12 mo since LMP with no prior hysterectomy)	0.00175956	0.0164054	0.014485	0.293606	0	0	0.102424	0.0753192	0.0647223	0	0	0.136973	0.0113303	0.0329047	0.135486	0.0834323	0.00672573	0	0.0224897	0	0	0.00193656	0.03	0.190909	1.02367	3340.92	7445	10785.9	7.41601	12.8832	5.75744	177.559	0.283401	13.8934	5.36535	1.3603	2.25035	23.7799	Basal	0.7696
TCGA-E2-A1IJ-01	0	865	0.368421	36.8286	Positive	Positive	57	117.79.0	Post (prior bilateral ovariectomy OR >12 mo since LMP with no prior hysterectomy)	0.109047	0	0.0748813	0.0871774	0	0.110655	0	0.0253176	0.0290645	0	0	0.0940644	0.00812309	0.0643732	0.0913767	0.117132	0.014557	0	0.171433	0	0	0.00279735	0	0.409109	0.911593	5797.13	5825.88	11623	2.37464	2.4629	1.40204	40.7488	0.121586	5.17555	2.72461	3.38192	6.96871	630.55	LumA	-0.0018
TCGA-E2-A1IK-01	0	1800	0.368421	31.323	Positive	Positive	71	117.79.0	Post (prior bilateral ovariectomy OR >12 mo since LMP with no prior hysterectomy)	0.00689443	0.028855	0.0902621	0.105493	0	0	0	0.0422633	0.0541588	0.0961395	0	0.0575612	0	0.213933	0.0965628	0.160705	0.010616	0	0.0147832	0.0217725	0	0	0.01	0.294231	0.96672	3002.88	5173.69	8176.57	1.58324	2.20833	1.03043	69.8434	0.0798475	4.37943	1.35886	3.9329	3.48866	34.7706	LumA	0.0192
TCGA-E2-A1IL-01	0	118	0.605263	31.4301	Positive	Positive	78	120.77.0	Post (prior bilateral ovariectomy OR >12 mo since LMP with no prior hysterectomy)	0.112802	0	0.148219	0	0	0.0216458	0	0.0445652	0	0.0127248	0	0.0305218	0	0.216887	0.100301	0.239308	0	0	0.0730259	0	0	0	0.03	0.224745	1.01075	4170.79	2734.6	6905.39	0.392191	0.212375	0.325308	9.62672	0.150216	2.65391	0.888297	7.85882	4.52055	328.075	LumA	-0.6321
TCGA-E2-A1IN-01	0	675	3.89474	32.81	Positive	Positive	60	109.89.0	Post (prior bilateral ovariectomy OR >12 mo since LMP with no prior hysterectomy)	0	0.00564426	0.0377641	0.0102467	0	0.102222	0	0	0.0210325	0	0	0.0493464	0.0154243	0.00148894	0.0491803	0.414555	0	0.00331919	0.281278	0	0	0.00849786	0.02	0.260482	0.983612	4980.01	3282.48	8262.49	0.358106	0.209547	0.0614543	3.7687	0.0364884	2.76226	0.54497	2.0401	3.29825	545.087	LumA	0.632
TCGA-E2-A1IO-01	0	1855	0.289474	36.4274	Positive	Positive	37	117.79.0	Pre (<6 months since LMP AND no prior bilateral ovariectomy AND not on estrogen replacement)	0.0679261	0	0.0489346	0.11969	0	0.155093	0	0.0369665	0.0646224	0.0422274	0	0.0505593	0	0.142164	0.0734089	0.120613	0.0251587	0	0.0526358	0	0	0	0.03	0.235596	0.986289	5382.92	4874.39	10257.3	2.10645	2.30889	1.28612	65.6283	0.172811	4.05638	2.57704	3.30113	4.44901	829.452	LumA	0.4124
TCGA-E2-A1IU-01	0	337	0.552632	31.5448	Positive	Positive	60	120.77.0	Post (prior bilateral ovariectomy OR >12 mo since LMP with no prior hysterectomy)	0.0362035	0.0779043	0.113553	0.058156	0	0.0379895	0	0.0617963	0.0200151	0.0295204	0	0.0688078	0	0.0714511	0.0875296	0.21774	0.0205728	0	0.0987612	0	0	0	0	0.376662	0.926173	2974.18	3737.7	6711.88	0.647543	1.31524	0.540388	78.665	0.0782423	2.7043	1.09993	4.28234	4.04142	59.9827	LumA	0.0152
TCGA-E2-A1L6-01	0	1648	0.421053	30.1623	Positive	Positive	44	109.89.0	Pre (<6 months since LMP AND no prior bilateral ovariectomy AND not on estrogen replacement)	0.0628571	0	0.0155953	0.0054153	0	0.0705233	0	0.0308311	0.0156163	0.0130271	0	0.0245305	0	0.387692	0.0693657	0.246537	0.00188521	0	0.0561244	0	0	0	0	0.61606	0.790633	4028.11	3874.33	7902.44	0.615141	0.600779	0.438448	5.427	0.0968563	4.23914	1.45653	3.12732	4.3634	177.421	LumA	0.0281
TCGA-E2-A1L7-01	0	1836	1.52632	41.5512	Negative	Negative	40	117.79.0	Pre (<6 months since LMP AND no prior bilateral ovariectomy AND not on estrogen replacement)	0.0648347	0	0.0490813	0.191337	0	0.150289	0.0270316	0.025719	0.0642946	0	0	0.0422079	0	0.100346	0.0844791	0.127123	0.0543429	0	0.0187965	0	0	0.000117072	0.01	0.292338	0.962967	3848.76	5721.44	9570.2	2.85719	4.2859	2.44478	60.0621	0.216541	6.49856	2.93956	3.54534	2.72754	133.057	LumB	0.8808
TCGA-E2-A1L7-11	0	1836	0	26.6989	NA	NA	40	117.79.0	Pre (<6 months since LMP AND no prior bilateral ovariectomy AND not on estrogen replacement)	0.139326	0	0.160538	0.154124	0	0.057218	0	0.0323188	0	0	0	0.0757999	0.0139729	0	0.0629011	0.175648	0.0805354	0	0.0476184	0	0	0	0	0.463103	0.885474	4663.63	5122.68	9786.31	1.68174	3.61603	1.54027	94.871	0.169684	6.8122	2.88177	4.34516	15.2086	138.506	NA	NA
TCGA-E2-A1L8-01	0	2240	0.657895	41.0938	Positive	Positive	52	109.89.0	Post (prior bilateral ovariectomy OR >12 mo since LMP with no prior hysterectomy)	0.182733	0	0.113147	0.0246778	0	0.0953096	0	0.0282938	0.0187873	0.0178407	0	0.0174263	0	0.0135535	0.105365	0.0187264	0.316644	0	0.0474953	0	0	0	0	0.401901	0.916545	4354.14	3846.32	8200.46	0.77363	0.828106	0.610424	116.013	0.0830852	3.45182	6.77896	4.65096	4.42503	215.692	LumA	-0.1888
TCGA-E2-A1L9-01	0	598	0.605263	37.4607	Positive	Positive	40	109.89.0	Pre (<6 months since LMP AND no prior bilateral ovariectomy AND not on estrogen replacement)	0.0131043	0	0.00679157	0	0	0.0292289	0	0.030554	0.0246025	0.012678	0	0.0204224	0	0.535662	0.0372315	0.267842	0	0.00377704	0.0174355	0	0	0.000669959	0	0.621306	0.785078	5578.38	4782.5	10360.9	0.841237	0.596609	0.431784	4.93558	0.107057	7.79616	0.913071	3.08767	4.31959	440.457	LumA	-0.0669
TCGA-E2-A1LA-01	0	748	2.13158	35.2324	Positive	Positive	59	117.79.0	Post (prior bilateral ovariectomy OR >12 mo since LMP with no prior hysterectomy)	0.0330511	0	0.0954526	0.195015	0	0	0.0498383	0.0513115	0.0392331	0	0	0.0872639	0	0.180191	0.106762	0.0903253	0.0384438	0	0.0331121	0	0	0	0.02	0.273123	0.973349	4323.53	6153.87	10477.4	2.7512	4.09552	2.74064	557.855	0.146304	6.72563	3.41837	3.15145	2.33424	190.544	LumA	0.684
TCGA-E2-A1LB-01	0	2306	1.07895	41.8472	Negative	Negative	41	117.79.0	Pre (<6 months since LMP AND no prior bilateral ovariectomy AND not on estrogen replacement)	0.0832716	0	0.160089	0.0289557	0	0.0655207	0	0.0336436	0.0323634	0	0	0.0308903	0.0275654	0.028641	0.0428515	0.365158	0.0296831	0	0.0713668	0	0	0	0	0.443697	0.895505	3805.21	3212.81	7018.02	0.405276	0.145507	0.128832	28.6835	0.0248564	6.17744	0.400635	3.07639	2.9494	230.764	Her2	0.0829
TCGA-E2-A1LB-11	0	2306	0	28.1009	NA	NA	41	117.79.0	Pre (<6 months since LMP AND no prior bilateral ovariectomy AND not on estrogen replacement)	0.110156	0	0.144736	0.0588912	0	0.214798	0	0.0615739	0.0549816	0	0	0.0698845	0.0102057	0.00390396	0.0687917	0.146	0.00823674	0.0361332	0.0117078	0	0	0	0	0.352573	0.939716	2694.34	2261.31	4955.65	0.687304	0.856099	0.366429	33.8857	0.0681698	1.63659	0.909034	3.42203	6.19004	98.0531	NA	NA
TCGA-E2-A1LE-01	1	879	0	45.7574	Negative	Negative	71	185.70.0	Post (prior bilateral ovariectomy OR >12 mo since LMP with no prior hysterectomy)	0.0171918	0	0	0.156498	0	0.164335	0	0.0554026	0.0682004	0.0123544	0	0.036574	0	0.180276	0.1037	0.16895	0.00409586	0	0.0324224	0	0	0	0	0.477501	0.878377	5261.7	5803.77	11065.5	2.70238	6.0735	2.30771	9.93462	0.0743718	7.65257	2.18814	1.92977	7.93875	438.272	Her2	NA
TCGA-E2-A1LG-01	0	1523	3.07895	25.7108	Negative	Negative	50	124.81.0	Peri (6-12 months since last menstrual period)	0.0371554	0	0.169469	0.0766383	0	0.0271474	0	0.115756	0	0.00857356	0	0.037561	0	0.143605	0.162219	0.128077	0.0812024	0	0.0125963	0	0	0	0.01	0.301662	0.96849	1136.67	3370.76	4507.43	10.7513	3.6691	20.1119	47.4268	0.0371728	2.12283	0.801783	2.76807	2.9711	10.6601	Basal	0.8442
TCGA-E2-A1LH-01	0	3247	4.57895	39.9652	Negative	Negative	59	120.77.0	Post (prior bilateral ovariectomy OR >12 mo since LMP with no prior hysterectomy)	0.0284074	0.0148248	0.121063	0.181068	0	0.0378251	0.0456011	0.0746232	0.0193876	0.00529327	0	0.0661933	0	0.180808	0.111581	0.109248	0	0	0.00407591	0	0	0	0	0.351343	0.940154	4250.26	6936.17	11186.4	4.62169	6.68622	3.23433	1021.31	0.273513	6.62068	2.51039	1.24928	3.97464	110.161	Basal	0.4469
TCGA-E2-A1LI-01	0	3121	0.578947	33.597	Negative	Negative	57	136.77.0	Post (prior bilateral ovariectomy OR >12 mo since LMP with no prior hysterectomy)	0.050601	0	0.0701024	0.0273703	0	0.0845769	0.0176096	0.0620556	0.0236193	0.0164473	0	0.0260323	0.0138819	0.330983	0.142893	0.0992125	0	0	0	0.0346153	0	0	0.03	0.239759	1.00371	2479.42	4823.75	7303.17	1.46212	0.581706	0.676464	174.402	0.120091	4.98058	1.89201	2.38718	3.12469	56.9161	Basal	0.4977
TCGA-E2-A1LK-01	1	266	0.842105	40.5609	Negative	Negative	84	120.77.0	Post (prior bilateral ovariectomy OR >12 mo since LMP with no prior hysterectomy)	0	0.0351455	0	0.0427498	0	0.0122504	0	0.0291182	0.00452142	0	0	0.00435278	0	0.612743	0.0127836	0.190207	0	0.054354	0.00177436	0	0	0	0.11	0.103232	1.16385	1241.62	3113.28	4354.9	0.403423	0.35085	2.54098	6.5417	0.0314921	4.52316	0.79605	1.55315	1.7022	85.8452	Basal	1.5203
TCGA-E2-A1LL-01	0	1309	1.63158	38.4749	Negative	Negative	73	117.79.0	Post (prior bilateral ovariectomy OR >12 mo since LMP with no prior hysterectomy)	0.00153056	0.0199593	0.057141	0.0239092	0	0.0796094	0	0.103179	0.0175896	0	0	0.0495339	0	0.17705	0.086971	0.191082	0.149433	0	0	0.0430114	0	0	0.04	0.165618	1.01924	2428.15	2883.98	5312.13	0.426469	0.0534824	0.528471	12.6508	0.0327892	2.3002	0.823166	2.43789	4.15688	51.1843	Basal	-0.1726
TCGA-E2-A1LS-01	0	1604	1.68421	32.2022	Negative	Negative	46	136.77.0	Pre (<6 months since LMP AND no prior bilateral ovariectomy AND not on estrogen replacement)	0.092809	0	0.00139482	0.00125868	0	0.218181	0	0.0572822	0	0.0485597	0	0	0	0	0.155188	0.327116	0.00599078	0.0449619	0.0472577	0	0	0	0.28	0.0451261	1.07701	2406.93	2401.81	4808.74	0.187716	0.401382	0.273553	1.61115	0.0507211	1.62897	0.604581	2.69115	2.31797	19.4316	Basal	NA
TCGA-E2-A1LS-11	0	1604	0	29.919	NA	NA	46	136.77.0	Pre (<6 months since LMP AND no prior bilateral ovariectomy AND not on estrogen replacement)	0.0526902	0	0	0	0	0.272467	0	0	0	0.027625	0	0.116729	0	0	0.0695567	0.277397	0	0	0.150344	0.0172193	0	0.0159715	0.77	-0.016226	1.08468	4868.51	3337.28	8205.78	0.322981	0.0852946	2.66492	0.780571	0.137171	1.275	1.97173	3.38659	15.7574	79.79	NA	NA
TCGA-E2-A2P5-01	1	821	0	37.9173	Positive	Positive	78	185.70.0	Post (prior bilateral ovariectomy OR >12 mo since LMP with no prior hysterectomy)	0.0310104	0	0.110341	0.0912928	0	0.186177	0	0	0.0068878	0	0	0.0643383	0.0127508	0.0505626	0.143363	0.127717	0.0171139	0	0.158446	0	0	0	0.01	0.280212	0.969583	3818.74	3595.92	7414.66	1.2263	0.907584	0.421005	3.12731	0.0469305	1.71342	0.804536	3.03914	4.33131	214.993	LumA	1.55
TCGA-E2-A2P6-01	0	1051	2.57895	35.8873	Positive	Positive	77	185.70.0	Post (prior bilateral ovariectomy OR >12 mo since LMP with no prior hysterectomy)	0.0629523	0	0.125052	0	0	0.124446	0	0.0486967	0.00709813	0.00682439	0	0.039859	0.0444374	0	0.096113	0.346054	0.000644926	0	0.0973903	0	0	0.000432319	0	0.341071	0.942515	3279.98	3751.94	7031.92	0.676201	0.46126	0.236072	32.9918	0.134766	3.1354	0.801866	4.15244	4.35979	87.122	LumA	-0.0002
TCGA-E2-A3DX-01	0	1325	0	36.3788	Positive	Positive	43	202.70.0	Pre (<6 months since LMP AND no prior bilateral ovariectomy AND not on estrogen replacement)	0.075624	0.00211958	0.0562123	0.242971	0	0.160263	0	0.0106861	0.0287567	0.0379885	0	0.0568485	0.0109201	0.0350613	0.0835673	0.117399	0.0127086	0	0.0688735	0	0	0	0.01	0.276624	0.97345	5782.59	6621.12	12403.7	3.74814	6.84078	3.28756	194.548	0.297994	6.20431	3.5904	3.57555	7.1836	607.002	LumA	0.0084
TCGA-E2-A56Z-01	0	252	0.973684	35.1738	Positive	Positive	69	305.51.0	Post (prior bilateral ovariectomy OR >12 mo since LMP with no prior hysterectomy)	0.00155635	0.00218323	0.0290565	0	0	0.0202077	0	0.011607	0.089807	0.0322124	0.0227332	0	0	0.449658	0.134861	0.167229	0	0	0.0388889	0	0	0	0	0.426334	0.918021	2605.17	2862.35	5467.52	0.883499	0.978226	0.577207	1.50975	0.0751086	1.64274	0.915421	4.81919	4.15322	86.8963	LumB	0.1981
TCGA-E2-A570-01	0	931	0.526316	39.955	Positive	Positive	47	305.51.0	Pre (<6 months since LMP AND no prior bilateral ovariectomy AND not on estrogen replacement)	0.0701337	0	0.0490411	0.035413	0	0.0862898	0	0.0334748	0.0176115	0	0	0.0607267	0	0.0994683	0.0457233	0.394062	0	0	0.0979436	0	0	0.0101123	0.06	0.132557	1.03262	4327.51	3000.94	7328.45	0.825731	0.43223	0.234526	5.19709	0.0244997	1.88651	0.753206	2.62437	3.17183	535.652	LumA	-0.065
TCGA-E2-A572-01	0	1208	0.526316	35.7911	Positive	Positive	72	322.50.0	Post (prior bilateral ovariectomy OR >12 mo since LMP with no prior hysterectomy)	0	0.0845973	0.168673	0.0949378	0.0105674	0	0	0	0.0364958	0	0	0	0.0344741	0.0925873	0.016707	0.278791	0.0042912	0	0.177878	0	0	0	0.02	0.261782	0.983691	1845.08	3103.9	4948.98	0.294806	33.6172	0.20942	12.7675	0.0117779	1.19259	0.333061	2.93701	2.16373	18.3383	LumA	0.0007
TCGA-E2-A573-01	0	1062	1.26316	33.5223	Negative	Negative	48	305.51.0	Peri (6-12 months since last menstrual period)	0.0464781	0	0.0963891	0.0864706	0	0.00270284	0.0552492	0.0831413	0.0228061	0.067665	0	0.0623524	0	0.209287	0.13254	0.116395	0.00263658	0	0	0.015887	0	0	0.02	0.26194	0.982542	3132.27	6436.17	9568.44	3.54097	2.4307	3.41726	344.282	0.306915	7.1411	2.28171	3.32285	3.09251	119.514	Basal	0.1101
TCGA-E2-A574-01	0	1179	2.28947	29.7621	Negative	Negative	44	305.51.0	Pre (<6 months since LMP AND no prior bilateral ovariectomy AND not on estrogen replacement)	0	0.0109065	0.00458313	0.178246	0	0.035429	0	0.0254057	0.0211624	0	0.0144151	0	0	0.509447	0.00405366	0.186445	0	0.00990746	0	0	0	0	0.05	0.148663	1.0937	715.482	1341.55	2057.03	4.28608	5.53038	0.838222	1.93573	0.011808	2.49089	0.172972	0.598369	1.29187	50.4687	Basal	0.5228
TCGA-E2-A576-01	0	1043	1.15789	40.5346	Positive	Positive	69	322.50.0	Post (prior bilateral ovariectomy OR >12 mo since LMP with no prior hysterectomy)	0.0993264	0	0.359755	0.0983592	0	0.019158	0	0.0618107	0.0105183	0.0109771	0	0.0283875	0	0.0477992	0.0625215	0.0938093	0	0	0.107578	0	0	0	0	0.563085	0.827994	2848.01	3310.6	6158.62	1.14266	0.804591	0.587862	43.9737	0.0290561	1.68343	0.885413	1.8066	2.6828	104.058	LumA	0.9788
TCGA-E9-A1N3-01	0	1059	0.657895	28.2892	Not Evaluated	Not Evaluated	70	136.77.0	Post (prior bilateral ovariectomy OR >12 mo since LMP with no prior hysterectomy)	0	0.0443304	0.114445	0.00764742	0	0.0970764	0	0.0452223	0	0	0	0.0653931	0.0169784	0.0458452	0.0521864	0.41507	0.00159366	0	0.0942117	0	0	0	0.12	0.085311	1.05254	2233.32	1932.94	4166.26	0.190515	0.225384	0.240267	8.35119	0.0296894	1.78629	0.549339	8.82768	2.49335	35.9457	LumA	0.0134
TCGA-E9-A1N4-01	0	1000	0.526316	34.4055	Positive	Positive	41	124.81.0	Pre (<6 months since LMP AND no prior bilateral ovariectomy AND not on estrogen replacement)	0.0354751	0	0.00113262	0.0490478	0	0.0335842	0.00757078	0.00726915	0.0128198	0.0119206	0	0.0444802	0	0.448876	0.0856639	0.165018	0.0230758	0	0.0740656	0	0	0	0	0.6986	0.726797	5042.66	5689.54	10732.2	1.05134	1.00073	0.709775	8.24768	0.101798	24.9186	2.19345	3.60447	4.79432	309.309	LumA	0.1402
TCGA-E9-A1N4-11	0	1000	0	30.988	NA	NA	41	124.81.0	Pre (<6 months since LMP AND no prior bilateral ovariectomy AND not on estrogen replacement)	0.0268361	0	0.0252415	0.0762707	0	0.324721	0	0.048856	0	0	0.0490216	0.0285257	0.0532043	0.155954	0.0223086	0.161111	0	0	0	0.0279489	0	0	0.09	0.10903	1.0445	2969.11	3862.94	6832.05	1.24807	2.776	1.3577	12.6838	0.189493	3.38244	1.79184	3.99711	7.56387	41.5055	NA	NA
TCGA-E9-A1N5-01	0	1120	0.842105	37.563	Positive	Positive	45	120.77.0	Post (prior bilateral ovariectomy OR >12 mo since LMP with no prior hysterectomy)	0.0102111	0	0.00335456	0.050152	0	0.0461063	0	0.0359039	0.0231025	0.0148713	0	0.119055	0.00779717	0.257356	0.0848458	0.196158	0.0174168	0	0.133669	0	0	0	0	0.430899	0.902195	5143.99	5092.18	10236.2	1.70616	2.97383	1.67837	1.00059	0.127793	6.24297	2.19732	4.59266	4.75583	437.937	LumA	0.2532
TCGA-E9-A1N5-11	0	1120	0	28.6168	NA	NA	45	120.77.0	Post (prior bilateral ovariectomy OR >12 mo since LMP with no prior hysterectomy)	0.113564	0	0.0989912	0.0448567	0	0.00115529	0	0.0564272	0	0	0	0.0340083	0	0.32085	0.0181418	0.272872	0	0	0.0391332	0	0	0	0	0.371499	0.940064	4576.76	3526.62	8103.38	0.539668	0.849872	0.461959	30.2084	0.0948157	4.37247	1.55464	2.47496	7.07247	413.406	NA	NA
TCGA-E9-A1N6-01	1	678	0	43.3503	Positive	Positive	52	117.79.0	Post (prior bilateral ovariectomy OR >12 mo since LMP with no prior hysterectomy)	0	0.00300881	0	0.0103851	0	0.0180999	0	0.044993	0.0243349	0	0	0.0225788	0	0.408663	0.0448118	0.368491	0.00135255	0	0.0532806	0	0	0	0	0.617565	0.786576	4836.53	3970.53	8807.06	0.499345	0.212843	0.294503	1.93709	0.0781559	5.49262	0.610755	2.26195	3.13463	610.872	LumB	0.6803
TCGA-E9-A1N6-11	1	678	0	29.5555	NA	NA	52	117.79.0	Post (prior bilateral ovariectomy OR >12 mo since LMP with no prior hysterectomy)	0.0638258	0	0.118683	0.125974	0	0.118461	0	0.019765	0.00819988	0	0	0.0655313	0	0.0802148	0.0165072	0.223891	0.0970526	0.00663747	0.0552568	0	0	0	0	0.359339	0.93371	4841.91	5119.37	9961.28	1.49871	2.25123	1.58212	95.7136	0.173705	6.49573	3.82173	4.2947	12.2492	109.909	NA	NA
TCGA-E9-A1N8-01	0	1039	0.736842	38.3245	Negative	Not Evaluated	48	117.79.0	Post (prior bilateral ovariectomy OR >12 mo since LMP with no prior hysterectomy)	0	0.0215882	0.0738797	0	0.157352	0	0.48442	0	0	0	0.119774	0	0	0.000135268	0.000424082	0.0104762	0.0322448	0	0.0973863	0	0	0.00231998	0.27	0.0458127	1.07225	2239.43	1244.43	3483.86	0.495431	0	0.732178	1.44225	16.1731	3.20906	0.432117	2.10372	2.37796	7.23651	Basal	0.3021
TCGA-E9-A1N9-01	0	1101	1.13158	37.4566	Negative	Positive	58	120.77.0	Post (prior bilateral ovariectomy OR >12 mo since LMP with no prior hysterectomy)	0.0711936	0	0.0485059	0.127314	0	0.178861	0.00404436	0.0231826	0.0305538	0.0276594	0	0.05584	0	0.0899418	0.100325	0.147134	0.0708639	0	0.0245806	0	0	0	0.03	0.247385	0.981705	3864.09	3663.4	7527.49	1.26462	1.40939	0.713752	22.5837	0.111803	2.41874	2.05765	1.9498	5.08463	155.411	Basal	0.8904
TCGA-E9-A1NA-01	0	1112	2.31579	51.271	Positive	Positive	58	117.79.0	Post (prior bilateral ovariectomy OR >12 mo since LMP with no prior hysterectomy)	0.0250367	0	0.0126594	0.0422492	0	0.0451265	0	0.0240602	0.0400517	0	0	0.0359779	0.0425654	0.17966	0.047708	0.349934	0	0.0460733	0.0660722	0	0	0.0428252	0.01	0.308945	0.962695	4728.97	4965.6	9694.58	0.727676	0.316493	0.310866	10.7863	0.0326891	7.99059	0.643093	2.5054	1.94698	474.595	LumB	0.511
TCGA-E9-A1NA-11	0	1112	0	29.7388	NA	NA	58	117.79.0	Post (prior bilateral ovariectomy OR >12 mo since LMP with no prior hysterectomy)	0	0.00712441	0.0750022	0.0605321	0	0.132118	0	0	0.00352632	0	0	0.118091	0.0629141	0	0.0126012	0.321611	0	0	0.18968	0	0	0.016801	0.03	0.197104	1.0014	5311.93	5060.22	10372.2	0.962163	1.51278	1.96783	47.0404	0.193912	8.14102	2.82795	4.55092	15.4367	152.729	NA	NA
TCGA-E9-A1NC-01	0	1203	4.52632	34.4504	Negative	Positive	61	136.77.0	Post (prior bilateral ovariectomy OR >12 mo since LMP with no prior hysterectomy)	0.0681274	0	0.205151	0.108253	0	0	0.0281262	0.0387984	0.0311781	0.024666	0	0.0305506	0	0.184624	0.14684	0.127613	0	0	0.00607117	0	0	0	0	0.404072	0.920032	4572.11	6176.74	10748.9	3.46363	4.77528	4.36051	372.214	0.111045	6.23539	1.703	1.2334	3.00401	173.666	Basal	0.5846
TCGA-E9-A1ND-01	0	1266	2.26316	51.4582	Negative	Negative	75	117.79.0	Post (prior bilateral ovariectomy OR >12 mo since LMP with no prior hysterectomy)	0	0.00416577	0.0314382	0.168437	0	0	0.040397	0.0621164	0.0267626	0.0112022	0	0.151619	0.0509148	0.0523323	0.171922	0.166499	0	0.0379402	0	0.0102768	0	0.0139752	0	0.313858	0.962533	4360.77	7111.16	11471.9	3.83191	3.80429	2.86981	78.9418	0.354219	16.4504	1.70599	3.48014	3.09203	162.304	Basal	-0.1451
TCGA-E9-A1ND-11	0	1266	0	29.4537	NA	NA	75	117.79.0	Post (prior bilateral ovariectomy OR >12 mo since LMP with no prior hysterectomy)	0.0072147	0	0.013123	0.0590088	0	0.0189168	0.00120399	0	0.000438634	0	0	0.0197586	0	0.182106	0.0255218	0.479434	0.117458	0	0.0758157	0	0	0	0.01	0.299732	0.982517	6031.09	6704.21	12735.3	1.35686	2.11032	4.91962	74.5131	0.21073	21.0377	6.90931	3.54931	12.2576	325.949	NA	NA
TCGA-E9-A1NE-01	0	1088	1.31579	40.1129	Positive	Positive	28	124.81.0	Pre (<6 months since LMP AND no prior bilateral ovariectomy AND not on estrogen replacement)	0.0773411	0	0.0158671	0.217423	0	0.233755	0.0246647	0.0470647	0.00684659	0.0775002	0	0.104182	0	0	0.0623082	0.100793	0.0156098	0.00634452	0.010301	0	0	0	0.02	0.263745	0.992076	5195.34	7399.04	12594.4	5.76878	11.3715	6.18966	59.4086	0.705921	8.54123	4.06209	2.53257	4.74214	132.055	LumA	0.2702
TCGA-E9-A1NF-01	1	1072	1.26316	38.7165	Positive	Positive	60	120.77.0	Post (prior bilateral ovariectomy OR >12 mo since LMP with no prior hysterectomy)	0.000220629	0.00256746	0.00702427	0	0	0.0845251	0	0.00539218	0.0452455	0	0	0.0384709	0	0.370371	0.03293	0.352204	0	0	0.0610482	0	0	0	0	0.677313	0.743575	6144.2	4743.18	10887.4	0.71307	0.451722	0.49497	3.61415	0.103277	6.12964	0.872812	1.84245	6.12193	945.262	LumB	0.3327
TCGA-E9-A1NF-11	1	1072	0	32.9127	NA	NA	60	120.77.0	Post (prior bilateral ovariectomy OR >12 mo since LMP with no prior hysterectomy)	0.000342464	0	0	0.0163868	0	0.147315	0	0	0.00156397	0	0	0.0660108	0.0361875	0	0.0206603	0.554251	4.88e-05	0	0.157233	0	0	0	0.01	0.307556	0.9649	6530.88	6016.97	12547.8	0.680889	0.214781	3.3366	1.05993	0.214746	19.9543	7.8979	4.13182	22.3214	214.073	NA	NA
TCGA-E9-A1NG-01	1	786	0.368421	39.2666	Positive	Positive	62	124.81.0	Post (prior bilateral ovariectomy OR >12 mo since LMP with no prior hysterectomy)	0	0.011353	0.00532401	0.0193172	0	0.0551934	0	0.00984385	0.0147707	0	0	0.0309849	0	0.169707	0.0159436	0.561835	0.0148638	0.00393242	0.0413859	0.0274729	0	0.0180732	0	0.635021	0.77716	6388.29	5464.53	11852.8	0.767282	0.289407	0.27192	2.57314	0.0773948	10.6873	2.41621	2.566	6.98023	486.429	LumA	0.0384
TCGA-E9-A1NG-11	1	786	0	34.1777	NA	NA	62	124.81.0	Post (prior bilateral ovariectomy OR >12 mo since LMP with no prior hysterectomy)	0.00143147	0	0.00725491	0.0470228	0	0.150443	0	0	0.00616725	0	0	0.0786439	0	0	0.0307053	0.499481	0.00760022	0	0.171251	0	0	0	0.05	0.143996	1.03399	6100.52	5268.66	11369.2	0.821763	0.634468	4.36008	5.93085	0.157367	10.6001	4.59999	4.41759	17.8429	161.257	NA	NA
TCGA-E9-A1NH-01	0	576	0.631579	39.0502	Positive	Positive	71	120.77.0	Post (prior bilateral ovariectomy OR >12 mo since LMP with no prior hysterectomy)	0.0562711	0	0.0643929	0.0799118	0	0.0635467	0	0.0351953	0.0204601	0	0	0.0346413	0	0.181398	0.0424897	0.270024	0.0963007	0	0.0539625	0	0	0.00140642	0.01	0.295159	0.964451	5207.45	4307.59	9515.04	0.798835	0.874604	0.472445	17.7896	0.0845212	4.24924	2.96258	3.32664	6.11548	409.387	LumA	-0.4636
TCGA-E9-A1NI-01	0	300	2.60526	36.9316	Positive	Positive	51	120.77.0	Post (prior bilateral ovariectomy OR >12 mo since LMP with no prior hysterectomy)	0.00305488	0	0.00493255	0	0	0.113532	0	0.0638691	0.0517226	0	0	0	0	0.360319	0.0227557	0.305833	0	0	0.0677542	0	0.00622609	0	0	0.392648	0.93186	4342.94	3395.95	7738.89	0.353249	0.174992	0.1653	0.484532	0.0362664	3.81477	0.81748	2.19722	3.24157	357.412	LumB	0.4782
TCGA-E9-A1QZ-01	0	755	0.578947	32.8303	Not Evaluated	Not Evaluated	61	142.79.0	Post (prior bilateral ovariectomy OR >12 mo since LMP with no prior hysterectomy)	0.026698	0.100717	0.0252506	0.139872	0	0.236307	0.00450364	0.0336199	0.0157629	0.0373818	0	0.0734473	0	0.0185115	0.0760448	0.0935675	0.0496988	0	0.0686181	0	0	0	0	0.384787	0.922955	4776.68	6450.82	11227.5	4.38631	4.99815	2.6718	52.644	0.201704	6.19876	3.74832	2.8789	6.79154	98.3425	LumA	0.0597
TCGA-E9-A1R0-01	0	860	0.657895	33.0328	Not Evaluated	Not Evaluated	58	147.76.0	Post (prior bilateral ovariectomy OR >12 mo since LMP with no prior hysterectomy)	0.0434034	0.0274027	0.102069	0.13842	0	0.0498354	0	0.049026	0.0372709	0.0106071	0	0.0582967	0	0.149296	0.0237214	0.147128	0.0407558	0.0115194	0.111248	0	0	0	0	0.320974	0.949728	4447.74	4246.22	8693.95	1.41226	1.31568	2.03217	89.7782	0.134628	3.00862	1.95363	4.5766	7.27168	229.501	LumA	0.0398
TCGA-E9-A1R2-01	0	1063	1.34211	31.6338	Positive	Negative	51	120.77.0	Post (prior bilateral ovariectomy OR >12 mo since LMP with no prior hysterectomy)	0.0602837	0	0.0446187	0.142571	0	0.163649	0	0.0619623	0.0672326	0	0	0.0682831	0.00828551	0.0150873	0.12628	0.128215	0.0397811	0	0.0737513	0	0	0	0	0.319831	0.951535	3780.78	3971.12	7751.91	1.36984	1.34128	1.00248	6.25266	0.114331	3.64691	1.40221	2.43822	4.27786	213.448	LumA	0.8802
TCGA-E9-A1R3-01	0	78	0.526316	34.1308	Not Evaluated	Not Evaluated	70	124.81.0	Post (prior bilateral ovariectomy OR >12 mo since LMP with no prior hysterectomy)	0.0207679	0	0.0138883	0.00739531	0	0.0734454	0	0.021911	0.0259354	0.00269157	0	0.00136749	0	0.250753	0.0897132	0.300173	0.147	0	0.00489883	0.0254075	0	0.0146532	0	0.374893	0.938003	4821.37	4914.23	9735.6	0.775441	0.846649	0.136686	8.98313	0.071014	8.55354	3.36221	6.00386	2.9935	498.316	LumA	0.201
TCGA-E9-A1R4-01	0	186	2.84211	37.1212	Not Evaluated	Not Evaluated	66	120.77.0	Post (prior bilateral ovariectomy OR >12 mo since LMP with no prior hysterectomy)	0.00995723	0.00905468	0.0200048	0.0531493	0	0.127	0.00566086	0.0238847	0.0481836	0	0	0.044681	0.0161733	0.0640212	0.0964785	0.36231	0.0183572	0	0.0970563	0	0	0.00402722	0	0.362181	0.932868	4195.5	6158.49	10354	2.89107	1.86109	1.33172	13.5082	0.182247	13.1614	2.90473	2.2244	2.73108	139.069	LumB	0.3209
TCGA-E9-A1R5-01	0	92	1.05263	36.391	Not Evaluated	Not Evaluated	63	124.81.0	Post (prior bilateral ovariectomy OR >12 mo since LMP with no prior hysterectomy)	0.0234534	0	0.0345753	0.0204664	0	0.0961116	0	0.0324029	0.00678189	0.0323879	0	0.0263812	0	0.292646	0.0846822	0.224812	0.0117287	0	0.103242	0	0	0.0103292	0.03	0.205171	1.01494	4088.99	2936.56	7025.55	0.280888	0.18028	0.157877	4.42246	0.0552472	3.07691	0.534624	2.15823	2.73332	432.648	LumA	-0.6199
TCGA-E9-A1R6-01	0	339	0.763158	39.2158	Not Evaluated	Not Evaluated	63	120.77.0	Post (prior bilateral ovariectomy OR >12 mo since LMP with no prior hysterectomy)	0.0380095	0	0.0209059	0.0280653	0	0.0186462	0	0.0341762	0.0365545	0	0	0.0302777	0	0.248248	0.0490606	0.424534	0	0	0.0637062	0	0	0.00781605	0.03	0.237851	1.01065	3376.43	2868.1	6244.53	0.408255	0.17274	0.189826	3.04062	0.0412889	2.64214	0.442628	2.61522	2.57672	167.406	LumA	0.4615
TCGA-E9-A1R7-01	0	1467	1	39.2248	Not Evaluated	Not Evaluated	64	124.81.0	Post (prior bilateral ovariectomy OR >12 mo since LMP with no prior hysterectomy)	0.112564	0	0.283207	0.0456615	0	0.129556	0	0	0.00801416	0	0	0.0598272	0	0.0768446	0.0793811	0.0794321	0.0056454	0	0.119867	0	0	0	0.3	0.0397066	1.12023	2618.44	2012.39	4630.83	0.288464	0.221775	0.250381	11.2574	0.0522781	0.957809	0.770386	18.2571	2.44954	74.9532	LumB	0.4028
TCGA-E9-A1R7-11	0	1467	0	34.0037	NA	NA	64	124.81.0	Post (prior bilateral ovariectomy OR >12 mo since LMP with no prior hysterectomy)	0.015273	0	0.0147835	0.0546994	0	0.131111	0	0	0.00220359	0	0	0.0676463	0.0174455	0	0.0293523	0.491242	0.00508647	0	0.171157	0	0	0	0.04	0.161203	1.02493	6283.73	5175.38	11459.1	0.696664	0.441955	4.82896	27.0522	0.207918	9.85993	5.89475	4.44918	17.4913	136.541	NA	NA
TCGA-E9-A1RA-01	0	1369	0.421053	33.8129	Not Evaluated	Not Evaluated	48	120.77.0	Pre (<6 months since LMP AND no prior bilateral ovariectomy AND not on estrogen replacement)	0.0683397	0.0271605	0.015562	0.0381785	0	0.0419065	0	0.08535	0.0283372	0.0214721	0	0.0309654	0	0.221045	0.109628	0.240734	0.00413067	0	0.0671905	0	0	0	0.05	0.142215	1.03538	3803.19	3894.78	7697.97	1.05481	0.78878	0.700786	10.5485	0.0799289	3.93948	1.34542	2.59962	3.23369	292.68	LumA	0.1726
TCGA-E9-A1RB-01	1	976	0.710526	36.8615	Not Evaluated	Not Evaluated	40	136.77.0	Pre (<6 months since LMP AND no prior bilateral ovariectomy AND not on estrogen replacement)	0.0277236	0	0	0.011291	0	0.00416246	0	0.0691354	0.0143625	0.0119364	0	0.0136766	0	0.51556	0.0553986	0.240905	0.0221687	0	0	0.0136805	0	0	0	0.482086	0.891666	3270.91	3484.88	6755.8	0.410115	0.126967	0.255449	2.76372	0.0470345	4.42399	0.970907	2.89952	1.94767	159.153	LumB	0.6536
TCGA-E9-A1RB-11	1	976	0	30.5066	NA	NA	40	136.77.0	Pre (<6 months since LMP AND no prior bilateral ovariectomy AND not on estrogen replacement)	0.0528171	0	0.0699035	0.0545307	0.0151697	0.164913	0	0	0	0.0179816	0	0.075869	0	0	0.00574117	0.234638	0.044284	0.000131487	0.111932	0	0	0.152089	0.03	0.253857	0.978463	5462.03	5454.74	10916.8	1.20722	1.37341	7.21843	61.4341	0.215228	5.65252	4.23271	6.1172	12.2749	105.079	NA	NA
TCGA-E9-A1RC-01	0	1224	1.05263	43.8477	Not Evaluated	Not Evaluated	56	136.77.0	Post (prior bilateral ovariectomy OR >12 mo since LMP with no prior hysterectomy)	0.00573781	0.00132013	0.00101785	0	0.0630428	0	0	0.0180974	0.0431325	0.0115599	0.102296	0	0	0.609656	0	0.0843814	0	0.0207299	0.0390283	0	0	0	0	0.332502	0.997412	2792.55	1957.23	4749.78	0.121227	0.0558821	0.110535	0.72797	0.0289835	2.07046	0.217041	4.11484	1.69205	294.742	LumA	0.6536
TCGA-E9-A1RC-11	0	1224	0	31.7947	NA	NA	56	136.77.0	Post (prior bilateral ovariectomy OR >12 mo since LMP with no prior hysterectomy)	0.00559804	0	0.000234467	0.0182169	0	0.165611	0	0	0	0	0	0.123783	0.0530827	0	0.0771579	0.375346	0.00537959	0	0.17559	0	0	0	0.03	0.203581	1.00307	5929.97	5087.61	11017.6	0.499516	0.180338	2.06133	2.41017	0.286607	5.8874	3.12297	3.65629	21.7516	163.75	NA	NA
TCGA-E9-A1RD-01	0	34	0.5	38.0816	Not Evaluated	Not Evaluated	67	136.77.0	Post (prior bilateral ovariectomy OR >12 mo since LMP with no prior hysterectomy)	0.0116009	0	0.0849796	0.0279981	0	0.0458218	0	0.0400516	0	0	0	0.0596811	0	0	0.053939	0.440489	0.0662357	0	0.156365	0	0	0.0128381	0.03	0.221757	0.995983	4000.82	3422.98	7423.8	0.338378	0.230281	0.237968	10.4758	2.49363	3.26318	1.12964	3.09582	4.50659	194.61	LumA	-0.0221
TCGA-E9-A1RD-11	0	34	0	29.8948	NA	NA	67	136.77.0	Post (prior bilateral ovariectomy OR >12 mo since LMP with no prior hysterectomy)	0	0.014119	0.00897649	0.0280489	0	0.0221628	0	0	0	0.0311722	0	0.0627527	0	0.181874	0.0238762	0.376294	0	0	0.250723	0	0	0	0.01	0.277386	0.985208	5871.29	4918.59	10789.9	0.68083	0.805666	11.5223	9.82436	0.184649	6.88028	4.32717	4.00352	18.5762	154.208	NA	NA
TCGA-E9-A1RE-01	0	1419	1.21053	36.8974	Not Evaluated	Not Evaluated	74	136.77.0	Post (prior bilateral ovariectomy OR >12 mo since LMP with no prior hysterectomy)	0.0488524	0	0.122225	0.0433479	0	0.103761	0	0.0246784	0.0314226	0.0126796	0	0.051986	0	0.229849	0.0349913	0.107932	0	0	0.188274	0	0	0	0	0.361582	0.934407	2964.27	2418.54	5382.81	0.473294	0.568622	0.346063	19.0376	0.0363596	1.5999	0.478533	2.73923	2.43186	99.0776	LumB	1.5053
TCGA-E9-A1RF-01	0	200	3.23684	37.5858	Not Evaluated	Not Evaluated	68	136.77.0	Post (prior bilateral ovariectomy OR >12 mo since LMP with no prior hysterectomy)	0.0135664	0	0.0717123	0.201467	0	0.0307374	0.0525196	0.0106798	0.0378174	0	0	0.0435377	0	0.164878	0.0983442	0.227225	0.0120084	0.0140916	0.0183151	0	0	0.00309928	0	0.340651	0.943531	4960.99	5568.98	10530	1.79657	2.60273	2.12425	31.4244	0.10836	7.0985	1.4756	1.36235	3.32675	249.3	LumA	-0.057
TCGA-E9-A1RF-11	0	200	0	31.7793	NA	NA	68	136.77.0	Post (prior bilateral ovariectomy OR >12 mo since LMP with no prior hysterectomy)	0	0.0171849	0.000173388	0.00264067	0	0.100022	0	0	0	0.0332342	0	0.0857851	0	0	0.0230315	0.612643	0.0139433	0.00475029	0.0969637	0	0	0.0096286	0.03	0.217346	1.0131	6074.22	5184.3	11258.5	0.589863	0.485614	1.31339	3.45968	0.188828	7.59959	6.06337	3.56294	17.8355	96.1957	NA	NA
TCGA-E9-A1RG-01	0	647	0.973684	33.1599	Not Evaluated	Not Evaluated	62	120.77.0	Post (prior bilateral ovariectomy OR >12 mo since LMP with no prior hysterectomy)	0	0.118955	0.00442573	0	0.0383557	0	0.496289	0	0	0.00227916	0.149307	0	0	0.0143628	0.00216488	0.0583216	0	0	0.0978033	0	0	0.0177352	0.12	0.0909276	1.05244	2466.01	1840.74	4306.76	0.30999	0	5.67292	16.6506	21.1306	5.95157	0.223159	1.05301	2.56508	28.2537	LumB	0.4166
TCGA-E9-A1RH-01	0	1417	2.28947	42.3268	Not Evaluated	Not Evaluated	63	142.79.0	Post (prior bilateral ovariectomy OR >12 mo since LMP with no prior hysterectomy)	0.0435471	0	0.115811	0.0156175	0	0.0327795	0.00805657	0.0276209	0	0	0	0.0336085	0	0.333714	0.12137	0.181192	0.0493204	0	0.0143105	0.0230526	0	0	0.03	0.250782	1.00695	3583.64	3298.23	6881.86	0.241723	0.204176	0.0857053	42.1494	0.0196142	4.3886	0.645629	6.21264	1.80057	221.894	Her2	0.9023
TCGA-E9-A1RH-11	0	1417	0	29.0123	NA	NA	63	142.79.0	Post (prior bilateral ovariectomy OR >12 mo since LMP with no prior hysterectomy)	0.00905918	0	0.0706521	0.0082092	0.0175149	0.0104263	0	0	0.000976202	0.0511679	0	0.0565284	0	0	0.0474073	0.441417	0.054363	0	0.231962	0	0	0.000316439	0.03	0.203517	1.00935	5676.24	4302.14	9978.38	0.441721	0.48268	3.53539	22.6555	0.19684	5.32201	3.90964	3.457	14.8474	136.252	NA	NA
TCGA-E9-A1RI-01	0	1449	0.263158	37.0395	Not Evaluated	Not Evaluated	43	142.79.0	Pre (<6 months since LMP AND no prior bilateral ovariectomy AND not on estrogen replacement)	0.0463827	0	0.0918334	0.0248371	0	0.118634	0	0.0156279	0.00777445	0.0191881	0	0.0556256	0	0.235498	0.0424524	0.277506	0	0	0.0569743	0.00403679	0	0.00362917	0.01	0.276561	0.97692	5338.05	3951.22	9289.26	0.736744	0.591191	0.432782	42.828	0.126837	4.422	0.939174	2.57604	3.0276	490.571	LumA	0.0885
TCGA-E9-A1RI-11	0	1449	0	29.7706	NA	NA	43	142.79.0	Pre (<6 months since LMP AND no prior bilateral ovariectomy AND not on estrogen replacement)	0	0.0128388	0.00320647	0.0201292	0	0.178443	0	0	0	0.0183277	0	0.0949906	0.0230146	0	0.0293534	0.462034	0.000435715	0	0.152483	0	0.004744	0	0.08	0.110863	1.0441	5646.27	4374.25	10020.5	0.419276	0.240429	3.52944	2.71172	0.161385	5.74519	2.55306	4.52024	20.8404	71.0832	NA	NA
TCGA-E9-A226-01	1	1048	1.31579	36.5938	Not Evaluated	Not Evaluated	45	136.77.0	Pre (<6 months since LMP AND no prior bilateral ovariectomy AND not on estrogen replacement)	0.0136278	0	0.0896633	0	0	0.105001	0	0.0709095	0.000542196	0.00595388	0	0.00795835	0	0.250219	0.026313	0.374997	0	0.00441543	0.023425	0.0262662	0	0.0007083	0.03	0.24105	1.0048	4491.27	2991.89	7483.16	0.570445	0.0968385	0.100127	3.66384	0.115838	3.05495	0.290868	3.31058	2.2553	381.014	LumB	0.0632
TCGA-E9-A227-01	0	975	0.394737	30.0879	Positive	Positive	42	136.77.0	Pre (<6 months since LMP AND no prior bilateral ovariectomy AND not on estrogen replacement)	0.0228024	0	0.048668	0.058938	0	0.277402	0.00351534	0	0.014121	0.0587534	0	0.0689375	0.00938336	0.0270993	0.0625958	0.161373	0.0896209	0	0.0967906	0	0	0	0.01	0.281305	0.965007	4720.8	5662.59	10383.4	2.17525	3.00554	1.74054	13.8976	0.16074	6.15133	4.83076	4.93794	6.16633	229.968	LumA	0.0137
TCGA-E9-A228-01	0	1285	0.973684	36.7295	Not Evaluated	Not Evaluated	58	136.77.0	Post (prior bilateral ovariectomy OR >12 mo since LMP with no prior hysterectomy)	0.00218103	0	0.00585324	0.0289947	0	0.0144958	0.00117618	0	0	0	0.00244033	0.00100041	0	0.6227	0.00858663	0.201059	0	0	0.111513	0	0	0	0	0.701913	0.713365	3215.28	3557.64	6772.91	0.296514	0.198975	0.351108	0.481901	0.0626245	5.87433	0.935339	5.99213	3.66651	101.99	LumB	0.096
TCGA-E9-A229-01	0	1148	0.526316	34.0033	Not Evaluated	Not Evaluated	37	136.77.0	Pre (<6 months since LMP AND no prior bilateral ovariectomy AND not on estrogen replacement)	0.0331253	0	0.051752	0.0414445	0	0.118347	0	0.0385824	0.016353	0.0208138	0	0.0488044	0.0463591	0.0295226	0.0717754	0.372152	0.00443666	0.00926368	0.0813603	0	0	0.0159077	0.03	0.222302	0.990694	5639.85	4853.76	10493.6	1.13739	0.807621	0.481682	34.6833	0.129035	7.70208	1.03037	2.03772	2.47899	673.987	LumA	0.0872
TCGA-E9-A22A-01	0	1189	0.763158	42.5647	Positive	Negative	74	136.77.0	Post (prior bilateral ovariectomy OR >12 mo since LMP with no prior hysterectomy)	0.0388202	0	0.0554773	0.153383	0	0.0323885	0.00244775	0.0188102	0.0484095	0.055118	0	0.0201395	0	0.129895	0.0795605	0.27387	0	0.00301893	0.0747224	0	0	0.0139386	0	0.351199	0.93757	6032.47	5949.31	11981.8	2.11006	2.50601	1.67849	41.5521	0.112818	7.51006	1.58488	3.1459	4.84963	615.992	LumB	0.8236
TCGA-E9-A22B-01	0	1167	1.42105	39.3544	Positive	Negative	71	136.77.0	Post (prior bilateral ovariectomy OR >12 mo since LMP with no prior hysterectomy)	0.03543	0	0.023477	0.106362	0	0.0473847	0	0.0459461	0.0326508	0.0160806	0	0.0653065	0	0.118011	0.125555	0.264786	0	0	0.0741311	0	0	0.0448798	0	0.315102	0.954787	4894.47	4097.02	8991.48	0.484933	0.433483	0.486027	3.65187	0.0627341	3.98453	0.985436	1.88486	5.53534	191.489	LumA	0.6695
TCGA-E9-A22D-01	0	1248	0.5	39.6833	Positive	Positive	38	136.77.0	Pre (<6 months since LMP AND no prior bilateral ovariectomy AND not on estrogen replacement)	0.0174389	0	0.0367825	0.358185	0	0	0.119148	0.0355233	0.0158265	0.0199505	0	0.125544	0	0.0322205	0.0649582	0.10998	0.0178748	0	0.0430383	0	0	0.0035294	0.03	0.213819	1.00942	4328.02	7595.87	11923.9	8.25162	21.6617	9.17202	208.171	0.718437	10.1989	3.72384	3.2551	2.37628	114.775	LumB	0.2011
TCGA-E9-A22E-01	0	1269	2.81579	37.1311	Positive	Positive	56	136.77.0	Post (prior bilateral ovariectomy OR >12 mo since LMP with no prior hysterectomy)	0.0250015	0	0.0217934	0.155485	0	0.0202737	0	0.0284269	0.0715541	0.0193691	0	0.0912308	0	0.20391	0.0755466	0.226782	0	0	0.0605058	0	0	0.000121176	0	0.447664	0.893409	6354.35	5296.56	11650.9	1.36985	2.58468	1.12251	17.0377	0.0728955	4.10979	1.2126	1.56863	4.90751	933.165	LumB	0.5331
TCGA-E9-A22G-01	0	1239	2.21053	29.8466	Negative	Negative	47	136.77.0	Post (prior bilateral ovariectomy OR >12 mo since LMP with no prior hysterectomy)	0.0263202	0	0.00337739	0.0303216	0	0.0124339	0.00486655	0.125082	0	0.004791	0	0.0686167	0	0.351281	0.0516307	0.0931551	0	0.20373	0	0.0243938	0	0	0	0.34167	0.958089	1483.76	3329.97	4813.72	0.854798	0.407174	0.891247	2.28207	0.0613508	3.27423	1.61126	2.46032	1.82528	43.8442	Basal	0.3166
TCGA-E9-A22H-01	0	1232	0.710526	36.2514	Positive	Positive	42	136.77.0	Pre (<6 months since LMP AND no prior bilateral ovariectomy AND not on estrogen replacement)	0.0155257	0.0127937	0.0505404	0.109166	0	0.0930257	0.00818562	0.0232725	0.0336371	0	0	0.0694589	0.00453015	0.015061	0.0887671	0.247609	0.0176029	0	0.206141	0	0	0.00468361	0.03	0.231489	0.985759	3104.58	4006	7110.57	0.932645	1.43933	1.00459	10.616	0.675812	3.97525	1.07135	3.41263	3.49529	55.8212	LumB	0.0424
TCGA-E9-A243-01	0	612	1.68421	37.8353	Not Evaluated	Not Evaluated	52	142.79.0	Peri (6-12 months since last menstrual period)	0	0.0364737	0.0509612	0.0627892	0	0.133566	0.0209854	0.0149507	0.0223753	0.0871328	0	0.0568158	0	0.10298	0.113591	0.147176	0.0332791	0	0.0960699	0	0	0.0208545	0.02	0.256951	0.976228	5460.77	7994.7	13455.5	5.86922	6.85628	4.56878	251.759	0.912041	17.2252	4.81154	3.7328	2.54566	172.842	Basal	0.3879
TCGA-E9-A244-01	0	21	2.21053	31.8606	Not Evaluated	Not Evaluated	54	142.79.0	Post (prior bilateral ovariectomy OR >12 mo since LMP with no prior hysterectomy)	0.0467474	0	0.0454012	0.100188	0	0.151036	0	0.0471631	0.0135856	0	0	0.0649655	0	0.285639	0.0904758	0.147562	0	0.00723539	0	0	0	0	0.03	0.230311	1.00078	3225.35	3233.38	6458.73	0.637331	2.20364	0.559783	35.9103	0.101467	2.54316	0.487811	1.41225	2.61092	174.982	Basal	0.6421
TCGA-E9-A245-01	1	26	0.684211	31.7618	Not Evaluated	Not Evaluated	47	147.76.0	Pre (<6 months since LMP AND no prior bilateral ovariectomy AND not on estrogen replacement)	0.0398265	0	0.206565	0.0449943	0	0.0589831	0	0.0423403	0	0	0	0.0342858	0.0685476	0	0.0415395	0.320601	0.0353793	0	0.106938	0	0	0	0	0.427233	0.903811	2661.09	2486.99	5148.09	0.316026	1.1023	0.210867	12.1201	0.138291	2.3338	0.752572	4.03054	3.15381	86.7774	LumA	-0.0033
TCGA-E9-A247-01	0	1186	1.18421	36.119	Not Evaluated	Not Evaluated	59	142.79.0	Post (prior bilateral ovariectomy OR >12 mo since LMP with no prior hysterectomy)	0.0922976	0	0.0835535	0.0515296	0	0.0373794	0	0.0400007	0.0315964	0	0	0.036041	0	0.191196	0.0887704	0.261244	0	0	0.0863924	0	0	0	0.08	0.122169	1.04243	2563.33	2305.93	4869.25	0.433938	0.188299	0.519283	3.61718	0.041988	1.9112	0.751645	2.12304	2.33942	117.357	LumA	0.2288
TCGA-E9-A248-01	0	59	0.684211	38.2717	Not Evaluated	Not Evaluated	51	142.79.0	Peri (6-12 months since last menstrual period)	0.0160475	0.0568495	0.173433	0.160211	0	0.107133	0.043076	0	0.0148265	0.0517207	0	0.0453366	0	0.138251	0.0682704	0.0691477	0.00284942	0	0.0528484	0	0	0	0	0.418178	0.908166	3944.53	6838.69	10783.2	5.53368	5.01095	3.79128	643.643	0.426093	11.7739	2.74769	2.02538	1.77198	55.2466	Her2	0.5329
TCGA-E9-A249-01	0	217	0.5	33.7053	Not Evaluated	Not Evaluated	45	142.79.0	Pre (<6 months since LMP AND no prior bilateral ovariectomy AND not on estrogen replacement)	0.0469428	0	0.0151008	0.0701126	0	0.0810316	0	0.117395	0.0283883	0.0170137	0	0.0731592	0	0.244362	0.0783361	0.191783	0	0	0.0338285	0	0	0.00254691	0.09	0.109389	1.048	2756	3283.45	6039.45	0.642339	0.526433	0.551506	4.5558	0.119759	3.24227	0.456845	2.83706	1.75832	91.9524	LumB	0.037
TCGA-E9-A24A-01	0	747	0.657895	40.1758	Not Evaluated	Not Evaluated	69	142.79.0	Post (prior bilateral ovariectomy OR >12 mo since LMP with no prior hysterectomy)	0	0.0277324	0	0	0.0137608	0.143684	0	0.0172857	0.0373437	0	0	0.0190263	0.00662014	0.144446	0.0585317	0.496157	0.00441954	0	0.0309932	0	0	0	0	0.3982	0.922286	5162.61	5231.01	10393.6	0.773484	0.380789	0.409507	1.14835	0.102573	7.99149	0.679591	3.40452	4.197	239.261	LumA	-0.0038
TCGA-E9-A295-01	0	375	1.92105	36.5572	Positive	Positive	71	147.76.0	Post (prior bilateral ovariectomy OR >12 mo since LMP with no prior hysterectomy)	0	0.00206593	0.0454435	0.0939342	0	0.0845154	0	0.0240952	0.0562808	0.000419177	0	0.0575944	0	0.0588096	0.119266	0.209722	0.127961	0	0.119892	0	0	0	0.02	0.258866	0.974817	4161.67	3646.3	7807.97	0.995218	1.44354	0.655956	4.01189	0.0528048	2.53208	2.43086	2.34292	5.35364	270.811	LumA	0.5615
TCGA-E9-A2JS-01	1	904	1.36842	40.4614	Not Evaluated	Not Evaluated	72	167.75.0	Post (prior bilateral ovariectomy OR >12 mo since LMP with no prior hysterectomy)	0.013706	0	0.0204077	0.112931	0	0.00646269	0	0.047836	0.0441809	0	0	0.0482723	0	0.124177	0.0980359	0.361766	0	0	0.114934	0	0	0.00729088	0.02	0.256716	0.982692	3522.28	3188.92	6711.19	0.490441	0.2523	0.548011	3.42135	0.0375235	3.67794	0.413649	1.82246	2.01271	213.33	LumB	0.8045
TCGA-E9-A2JT-01	0	288	0.5	35.9397	Not Evaluated	Not Evaluated	63	177.74.0	Post (prior bilateral ovariectomy OR >12 mo since LMP with no prior hysterectomy)	0.225141	0.206629	0.0935489	0.156465	0.00604008	0.044128	0	0.0323753	0.0503808	0.000540692	0	0.0545326	0	0.0450116	0.0554593	0.0246793	0	0	0.00506812	0	0	0	0	0.707079	0.714704	4946.81	8445.79	13392.6	14.9321	13.7956	7.77903	353.187	0.669784	6.67895	5.09208	2.58388	7.7518	84.1591	LumA	0.0194
TCGA-E9-A3HO-01	0	1158	1.44737	35.8876	Not Evaluated	Not Evaluated	49	202.70.0	Pre (<6 months since LMP AND no prior bilateral ovariectomy AND not on estrogen replacement)	0.0322423	0	0.0021913	0.119956	0	0.0789237	0	0.0646667	0.0486799	0	0	0.0785053	0	0.141211	0.129389	0.177017	0.0091063	0	0.118112	0	0	0	0	0.384982	0.92285	2833.5	4419.71	7253.21	4.03358	1.3778	1.36772	5.53101	0.11953	2.50125	1.59015	2.17683	4.53658	88.3457	LumB	0.1829
TCGA-E9-A3Q9-01	0	1001	0	32.0455	Positive	Positive	78	216.64.0	Post (prior bilateral ovariectomy OR >12 mo since LMP with no prior hysterectomy)	0	0.0334126	0.111538	0.0550047	0	0.136784	0	0.00581767	0.0172219	0	0	0.0797456	0.0290099	0	0.0439342	0.309861	0.00113792	0	0.173515	0	0	0.00301802	0	0.327312	0.946821	3830.61	4994.69	8825.29	0.650513	1.1582	1.36173	44.6993	0.0885131	6.35614	1.1588	3.4852	5.56664	32.362	LumA	-0.0103
TCGA-E9-A3QA-01	0	918	1.31579	40.6128	Not Evaluated	Not Evaluated	33	227.61.0	Pre (<6 months since LMP AND no prior bilateral ovariectomy AND not on estrogen replacement)	0.0317268	0.0172425	0.0384771	0.0808923	0	0.0371852	0.0554338	0.06577	0.0505532	0	0	0.057328	0.000418824	0.233977	0.215569	0.0573541	0.00379244	0.0506046	0.00367596	0	0	0	0.01	0.278477	0.989148	3893.32	7015.96	10909.3	4.93811	4.12601	2.72989	240.321	0.423489	10.132	4.16794	2.22952	2.07397	136.634	Basal	0.4123
TCGA-E9-A3X8-01	0	926	0.657895	37.358	Positive	Positive	48	234.54.0	Post (prior bilateral ovariectomy OR >12 mo since LMP with no prior hysterectomy)	0.0591923	0	0.240691	0.181915	0	0	0	0.0544581	0.0172421	0.0506932	0	0.0291883	0	0.0545421	0.0594008	0.111512	0.0132935	0	0.127872	0	0	0	0	0.479482	0.876757	4635.34	5587.43	10222.8	4.11076	7.38557	2.20155	266.152	0.0890318	2.30218	1.46215	1.42265	3.92783	309.377	LumA	0.157
TCGA-E9-A54X-01	0	727	0	31.5936	Positive	Positive	85	271.57.0	Post (prior bilateral ovariectomy OR >12 mo since LMP with no prior hysterectomy)	0	0.012341	0.00144216	0.0173913	0	0	0	0.11191	0.00881307	0	0	0.0554526	0	0.376194	0.0236161	0.379388	0	0	0.000282136	0	0	0.0131706	0.11	0.0994848	1.10933	-344.851	832.038	487.187	0.227907	0.0266209	0.0437299	0.191718	0.0131466	0.783375	0.24207	8.99993	0.824062	7.81221	LumB	0.419
TCGA-E9-A54Y-01	0	725	0.815789	36.5937	Positive	Positive	63	271.57.0	Post (prior bilateral ovariectomy OR >12 mo since LMP with no prior hysterectomy)	0.226375	0	0.0554712	0.0288224	0.0730316	0	0	0.0434273	0.0248935	0.0297816	0.0799035	0	0	0.164477	0.0380855	0.183031	0	0	0.0467998	0	0	0.00590011	0.03	0.174151	1.0223	815.468	2902.67	3718.14	0.582608	0.23852	0.207765	20.7515	0.0193312	1.30974	0.155959	1.80832	0.705522	11.6829	LumB	1.3738
TCGA-E9-A5FK-01	0	812	0.526316	35.9239	Positive	Positive	60	288.55.0	Post (prior bilateral ovariectomy OR >12 mo since LMP with no prior hysterectomy)	0.0387955	0.026358	0.0613998	0.221381	0	0.00801091	0.0415477	0.110237	0.103961	0.053913	0	0.0524572	0	0.0367405	0.0817751	0.0701221	0.0316569	0.0183496	0.0432951	0	0	0	0	0.368449	0.93093	4571.57	7203.7	11775.3	8.93015	9.03964	4.24359	176.804	0.195444	4.78598	4.11148	1.97942	8.15312	162.816	LumA	0.2115
TCGA-E9-A5FL-01	0	24	2.13158	38.4835	Negative	Negative	65	288.55.0	Post (prior bilateral ovariectomy OR >12 mo since LMP with no prior hysterectomy)	0.000911691	0	0	0.0127464	0	0.102794	0	0.0237873	0.00956795	0.00118815	0	0.047941	0.00151407	0.118494	0.0676339	0.461015	0.104207	0.0136944	0	0.0341287	0.000375334	0	0.03	0.221993	1.01272	3619.72	3973.23	7592.95	0.991103	0.191763	0.347617	0.616206	0.0594044	3.01175	2.41686	1.92448	2.4269	195.575	Basal	0.6196
TCGA-E9-A5UO-01	0	785	0.552632	37.2682	Not Evaluated	Not Evaluated	41	296.55.0	Pre (<6 months since LMP AND no prior bilateral ovariectomy AND not on estrogen replacement)	0.000119019	0.000363546	0.000261735	0	0	0.0985492	0	0.0356518	0.0639409	0.00328117	0.0851602	0	0	0.313375	0.00299597	0.288533	0	0	0.107768	0	0	0	0	0.326903	0.961308	793.183	1522.67	2315.85	0.204155	0.0108813	0.169539	0.17964	0.0508341	0.991183	0.222651	13.489	3.77558	46.3111	LumB	0.1258
TCGA-E9-A5UP-01	0	803	0	40.3711	Not Evaluated	Not Evaluated	63	296.55.0	Post (prior bilateral ovariectomy OR >12 mo since LMP with no prior hysterectomy)	0	0.005308	0.000405156	0.0181984	0	0	0	0.0917948	0.0163166	0	0	0.0458308	0	0.455934	0	0.184377	0	0.134254	0	0.0475813	0	0	0.02	0.265253	1.01891	736.696	3311.12	4047.82	0.319283	0.0653356	0.282723	0.891668	0.0902406	4.2234	0.131872	2.40405	0.882357	11.6708	LumA	0.951
TCGA-E9-A6HE-01	0	847	0.5	35.3407	Positive	Positive	45	322.50.0	Pre (<6 months since LMP AND no prior bilateral ovariectomy AND not on estrogen replacement)	0.0186035	0	0.0594649	0.0993209	0	0.0560396	0	0.10782	0.0056966	0.00209036	0	0.102436	0.00792625	0.109873	0.0410606	0.303064	0	0.0248435	0.0550547	0	0	0.00670565	0.03	0.237319	0.985693	4352.29	4616.29	8968.58	0.906759	1.27064	0.676582	9.33222	0.0362819	3.79836	0.742613	2.09395	3.41448	310.649	LumA	0.015
TCGA-EW-A1IW-01	0	371	2	42.6931	Positive	Positive	80	109.89.0	Post (prior bilateral ovariectomy OR >12 mo since LMP with no prior hysterectomy)	0.0810872	0	0.0291691	0.0801578	0	0.138576	0	0.0635629	0.0130993	0.0203849	0	0.0606144	0	0.0586422	0.0782364	0.195327	0.0607748	0.0133574	0.0959561	0	0	0.0110553	0.01	0.283857	0.962942	4414.1	4269.43	8683.53	1.26712	0.880147	0.682718	13.031	0.0690274	3.75655	2.24425	2.77067	4.46938	173.215	LumA	0.0731
TCGA-EW-A1IX-01	0	1208	0.921053	36.0248	Positive	Positive	48	117.79.0	Peri (6-12 months since last menstrual period)	0.0723747	0	0.047088	0.0339348	0	0.0931096	0	0.034643	0.02594	0	0	0.0212277	0	0.23678	0.0139264	0.241557	0.0322916	0.0109461	6.18e-05	0.129791	0	0.00632875	0.02	0.263301	0.984453	5098.34	4065.53	9163.87	0.816325	0.558085	0.328103	21.4254	0.0477695	4.49801	1.45969	4.30997	3.85118	711.518	LumA	0.0232
TCGA-EW-A1IY-01	0	258	0.657895	41.9184	Positive	Positive	38	109.89.0	Pre (<6 months since LMP AND no prior bilateral ovariectomy AND not on estrogen replacement)	0.0173452	0.0197832	0.0161176	0.0918973	0	0.170823	0	0.0366684	0.034565	0.0954097	0	0.107603	0	0	0.126679	0.0948716	0.140135	0.00903422	0.0388655	0	0	0.000201591	0	0.334893	0.947326	5259.46	5991.06	11250.5	3.31696	2.63124	2.78793	41.7097	0.4247	8.59933	5.70867	2.65841	3.7077	204.376	LumB	0.1124
TCGA-EW-A1IZ-01	0	554	9.10526	40.1605	Positive	Positive	53	109.89.0	Post (prior bilateral ovariectomy OR >12 mo since LMP with no prior hysterectomy)	0.0625234	0	0.103997	0.280347	0	0	0.0670784	0.0934877	0.00781126	0.145883	0	0.0444999	0	0.0451129	0.0603669	0.064522	0.0111041	0	0.013266	0	0	0	0.01	0.282384	0.980618	3652.29	7239.1	10891.4	9.01887	14.4483	7.48847	762.224	0.81944	6.84841	3.75476	2.10344	5.51074	52.9725	LumA	0.023
TCGA-EW-A1J1-01	0	575	0.447368	29.9022	Positive	Positive	38	109.89.0	Pre (<6 months since LMP AND no prior bilateral ovariectomy AND not on estrogen replacement)	0.0148034	0.0116493	0.0610409	0.0548345	0	0.145808	0	0.0601435	0.0347778	0	0	0.0823712	0	0.12493	0.134102	0.235019	0.0168489	0	0.0236716	0	0	0	0.01	0.286813	0.967831	3320.32	4799.39	8119.71	1.33137	2.41652	1.23104	34.9334	0.151299	5.16411	1.40224	4.53062	2.30175	67.1246	LumA	0.245
TCGA-EW-A1J2-01	0	403	0.710526	36.1302	Positive	Positive	50	109.89.0	Pre (<6 months since LMP AND no prior bilateral ovariectomy AND not on estrogen replacement)	0.0542038	0	0.00976658	0.113793	0	0.0898653	0.00559948	0.028659	0.0128621	0.00973084	0	0.0309425	0	0.162727	0.0989217	0.2069	0.0682768	0.0144328	0.0910907	0	0	0.00222733	0.01	0.289401	0.96492	5303.02	5019.17	10322.2	1.27907	1.55683	1.11966	9.35596	0.0952421	9.23136	1.87948	3.98798	5.61438	379.79	LumA	0.0185
TCGA-EW-A1J3-01	0	504	0.552632	39.694	Positive	Positive	61	109.89.0	Post (prior bilateral ovariectomy OR >12 mo since LMP with no prior hysterectomy)	0.0440815	0	0.0312384	0.0359063	0	0.143955	0	0.0591981	0.00298125	0.0173888	0	0.0446836	0.02644	0.0370751	0.0834463	0.357647	0.0289443	0.0102687	0.0494209	0.0163224	0	0.0110023	0.04	0.151703	1.01974	3488.87	3402.03	6890.9	0.627032	0.425466	0.24735	1.72913	0.0639105	2.98798	0.881816	5.21705	2.58265	125.125	LumA	-0.0473
TCGA-EW-A1J5-01	0	477	9.05263	35.7127	Positive	Positive	59	109.89.0	Post (prior bilateral ovariectomy OR >12 mo since LMP with no prior hysterectomy)	0.0322841	0	0.0326702	0.146448	0	0.134838	0.0198077	0.0446013	0.0323172	0	0	0.0306589	0	0.0786474	0.146682	0.192275	0	0	0.106977	0	0	0.00179437	0	0.382095	0.924017	4122.44	6002.24	10124.7	3.29681	2.91604	1.86055	21.3259	0.262697	11.966	1.50599	2.98267	3.54971	99.6433	LumA	-0.0099
TCGA-EW-A1J6-01	0	875	0.789474	29.6032	Positive	Positive	70	109.89.0	Post (prior bilateral ovariectomy OR >12 mo since LMP with no prior hysterectomy)	0.0493754	0	0.0375601	0.0273421	0	0.0430023	0.104883	0.0800593	0.0151293	0.00575421	0	0.0600377	0.00514867	0.0514529	0.183167	0.240666	0.0254267	0	0.0668359	0	0	0.00415884	0	0.47189	0.881583	2848.87	5158.43	8007.3	1.54091	1.11577	1.08902	9.88744	0.155458	5.74787	2.02646	1.59447	2.88273	25.4229	LumB	0.3215
TCGA-EW-A1OV-01	0	789	2.5	35.8146	Negative	Negative	56	117.79.0	Post (prior bilateral ovariectomy OR >12 mo since LMP with no prior hysterectomy)	0.0714199	0.0194116	0.0595683	0.232901	0	0.0483724	0.0190028	0.0503198	0.0636121	0.0245261	0	0.075959	0	0.128078	0.0725639	0.103692	0	0	0.0305736	0	0	0	0	0.349532	0.939773	4833.33	7701.5	12534.8	7.74078	8.08669	4.89536	299.359	0.333511	12.5895	4.23789	2.2473	5.31639	170.048	Her2	0.0926
TCGA-EW-A1OW-01	0	694	0	35.7571	Negative	Negative	58	117.79.0	Post (prior bilateral ovariectomy OR >12 mo since LMP with no prior hysterectomy)	0.064159	0	0.0868577	0.0267663	0	0.0677019	0	0.0656418	0.0096513	0.00561261	0	0.0666373	0	0.387181	0.0735058	0.128663	0.0102076	0	0	0.00741418	0	0	0.01	0.283521	0.985963	4184.4	4044.43	8228.83	0.652118	0.409463	0.922467	50.8401	0.140837	5.70158	1.49444	2.50138	4.84998	259.588	Basal	0.269
TCGA-EW-A1OX-01	0	911	0.578947	36.8932	Positive	Positive	43	117.79.0	Pre (<6 months since LMP AND no prior bilateral ovariectomy AND not on estrogen replacement)	0	0.0216365	0.00603356	0	0.0210549	0.0896638	0	0.00798559	0.0492303	0	0.0674448	0	0	0.351494	0.000972362	0.173199	0	0	0.211285	0	0	0	0.11	0.0920253	1.07735	817.144	815.353	1632.5	0.107729	0.0221322	0.111407	0.167507	0.0406595	0.802707	0.203846	10.4729	3.08239	19.7897	LumB	0.0218
TCGA-EW-A1OY-01	0	908	1.57895	35.9283	Positive	Positive	63	117.79.0	Post (prior bilateral ovariectomy OR >12 mo since LMP with no prior hysterectomy)	0.0612612	0	0.102971	0.0528025	0	0.0832719	0	0.0480358	0.0366575	0	0	0.0644326	0	0.111591	0.125645	0.280408	0	0	0.0235649	0	0	0.00935892	0.02	0.263141	0.979853	3012.77	3511.63	6524.39	0.530665	0.916372	0.240261	80.0786	0.0292724	3.39273	0.562323	1.63904	2.60785	89.4109	LumB	1.1297
TCGA-EW-A1OZ-01	0	1229	1.44737	51.0044	Positive	Negative	56	117.79.0	Post (prior bilateral ovariectomy OR >12 mo since LMP with no prior hysterectomy)	0.0543169	0	0.00787078	0.0510355	0	0.0242518	0.00232985	0.0497559	0.0657749	0	0	0.0356906	0	0.250517	0.0764614	0.239204	0.0587835	0	0.0795817	0	0	0.00442581	0	0.364025	0.935193	4288.59	4442.19	8730.78	0.843817	0.478513	0.313274	7.88322	0.0433418	6.49684	1.26968	2.68103	3.273	295.447	LumB	0.5087
TCGA-EW-A1P0-01	0	1251	0.447368	40.7596	Positive	Negative	55	117.79.0	Post (prior bilateral ovariectomy OR >12 mo since LMP with no prior hysterectomy)	0.041716	0	0.0509625	0.0497568	0	0.121477	0	0.0799678	0.0402291	0.0192393	0	0.0206408	0	0.257192	0.0873247	0.195053	0	0	0.0364403	0	0	0	0.03	0.249483	0.987944	3457.48	3740.93	7198.41	1.13257	0.768532	0.495148	3.26015	0.0460249	5.70592	0.894865	2.02275	1.98579	117.819	LumB	0.8685
TCGA-EW-A1P1-01	0	1210	0.684211	37.6029	Negative	Negative	68	120.77.0	Post (prior bilateral ovariectomy OR >12 mo since LMP with no prior hysterectomy)	0.0172537	0	0.00291221	0.0282397	0	0.170067	0	0.0418673	0.0138723	0.0161534	0	0.0385256	0	0.322691	0.110432	0.166843	0.0178525	0	0.0532906	0	0	0	0.02	0.259924	0.992404	6161.18	5943.86	12105	1.92351	1.98813	1.64322	7.84435	0.131572	7.97474	4.68387	3.26386	17.0995	348.403	Normal	0.0839
TCGA-EW-A1P3-01	0	1611	0.578947	32.6845	Positive	Positive	48	117.79.0	Pre (<6 months since LMP AND no prior bilateral ovariectomy AND not on estrogen replacement)	0.108593	0	0.0836658	0.0326143	0	0.0942065	0	0.0818542	0	0.0298322	0	0.0920041	0	0.0133485	0.118348	0.157649	0.0673931	0	0.10101	0.0108695	0	0.00861104	0	0.326304	0.94776	3879.92	3813.78	7693.7	0.823543	0.478014	0.360167	26.3454	0.063197	2.21986	1.23332	3.10246	4.33808	158.598	LumA	0.106
TCGA-EW-A1P4-01	0	907	1.76316	28.4581	Negative	Negative	43	117.79.0	Pre (<6 months since LMP AND no prior bilateral ovariectomy AND not on estrogen replacement)	0.00728758	0	0.0411951	0.158809	0	0.003656	0.191553	0.0322065	0	0	0	0.201323	0	0.0571323	0.0831788	0.0651956	0.0946344	0.00637631	0.00975354	0.0196445	0	0.0280544	0	0.319384	0.954987	3517.64	5948.95	9466.6	2.08248	3.21873	3.67935	26.4608	0.593267	5.33364	3.98422	2.17772	2.13712	217.257	Basal	0.4384
TCGA-EW-A1P5-01	0	703	0.473684	35.8316	Positive	Positive	77	117.79.0	Post (prior bilateral ovariectomy OR >12 mo since LMP with no prior hysterectomy)	0.00302608	0.00168655	0	0.0174953	0	0.0261347	0	0.049924	0.0470975	0	0	0.037996	0	0.295668	0.0672359	0.36099	0	0.0278515	0.0555783	0	0	0.00931587	0	0.591791	0.807726	3553.78	4885.97	8439.75	0.838386	0.626016	0.897806	3.53307	0.113579	8.71327	0.40752	4.5323	1.75153	165.187	LumA	0.1635
TCGA-EW-A1P6-01	0	562	0.657895	35.3129	Positive	Positive	64	117.79.0	Post (prior bilateral ovariectomy OR >12 mo since LMP with no prior hysterectomy)	0.137105	0	0.244102	0.112487	0	0.0269684	0	0.0413932	0	0.0018012	0	0.0555962	0	0.0227429	0.057874	0.216364	0.0166428	0	0.0598966	0	0	0.0070273	0	0.399224	0.924182	4017.98	2981.67	6999.65	0.482937	0.46094	0.447135	83.4661	0.0408087	2.95444	0.779604	1.77909	2.11514	172.765	LumA	1.2165
TCGA-EW-A1P7-01	0	915	0.5	33.688	Negative	Negative	59	117.79.0	Post (prior bilateral ovariectomy OR >12 mo since LMP with no prior hysterectomy)	0.107963	0.125818	0.147522	0.123385	0	0.0743135	0	0.0787648	0.00919828	0.0407491	0	0.0648825	0	0.102207	0.0506691	0.0572204	0.00793939	0.00406494	0.00530239	0	0	0	0	0.540571	0.84111	5242.51	7713.81	12956.3	7.78535	8.07939	3.84784	341.594	0.261041	7.31763	9.13108	2.29968	6.32098	196.874	Normal	0.0726
TCGA-EW-A1P8-01	1	239	1.05263	39.8284	Negative	Negative	58	117.79.0	Post (prior bilateral ovariectomy OR >12 mo since LMP with no prior hysterectomy)	0.0122525	0	0.0216674	0.0384405	0	0.0630919	0	0.0601931	0.035851	0.00902032	0	0.0311382	0.0757917	0.13402	0.0658092	0.314475	0.0904393	0	0	0.04781	0	0	0.02	0.256609	0.982857	3702.14	5588.62	9290.76	1.32837	0.699851	0.439134	20.979	0.0444315	14.3184	3.25339	2.01271	2.41356	106.461	Basal	0.3093
TCGA-EW-A1PA-01	0	575	0.894737	39.176	Positive	Positive	59	117.79.0	Post (prior bilateral ovariectomy OR >12 mo since LMP with no prior hysterectomy)	0.0179997	0.0333672	0.0907495	0.0240457	0	0.114198	0	0.0352785	0.0399977	0.0222751	0	0.0453832	0	0.18495	0.101038	0.102349	0.0057838	0	0.182584	0	0	0	0.03	0.253525	0.98002	3722.34	3773.72	7496.06	1.18648	1.45209	0.621594	130.079	0.145731	2.65411	1.8868	3.97616	5.62913	101.202	LumA	0.1113
TCGA-EW-A1PB-01	0	608	3.23684	47.1384	Negative	Negative	70	117.79.0	Post (prior bilateral ovariectomy OR >12 mo since LMP with no prior hysterectomy)	0.0196451	0	0.00184813	0.104378	0	0	0.0469031	0.0608601	0	0.0146809	0	0.110748	0	0.0820379	0.275037	0.225534	0.00369437	0	0.0437164	0	0	0.0109175	0	0.365688	0.948795	3274.54	7370.97	10645.5	3.93256	4.12017	4.14684	13.717	0.367239	20.981	9.33357	2.662	1.41085	53.1933	Basal	0.5581
TCGA-EW-A1PC-01	0	187	0	45.6835	Positive	Positive	66	216.64.0	Post (prior bilateral ovariectomy OR >12 mo since LMP with no prior hysterectomy)	0.0205844	0	0.00395099	0.0394464	0	0.04164	0	0.104161	0.0298955	0	0	0.0682798	0	0	0.0199956	0.319821	0.0767116	0.216166	0.0332591	0	0	0.0260883	0.85	-0.0232514	1.09817	2521.01	2378.37	4899.38	0.47352	3.89625	0.120313	1.1948	0.0201521	2.77923	0.672124	2.05646	1.67635	220.35	LumB	0.4026
TCGA-EW-A1PD-01	0	424	1.86842	32.4811	Positive	Positive	61	117.79.0		0.0563695	0	0.00630102	0	0	0.130438	0	0.0262994	0.0255855	0	0.0141111	0	0	0.425181	0.0540295	0.220837	0	0	0.0408468	0	0	0	0	0.436344	0.907741	4706.99	3334.82	8041.81	0.440125	0.467992	0.353468	0.999267	0.120104	3.77656	1.40585	8.31748	8.48003	394.707	NA	0.8128
TCGA-EW-A1PE-01	0	320	0.736842	30.3874	Positive	Positive	56	117.79.0	Post (prior bilateral ovariectomy OR >12 mo since LMP with no prior hysterectomy)	0.124284	0	0.157369	0.0461433	0	0.0251784	0.0101874	0.0533171	0.0128291	0.00376033	0	0.042928	0	0.138224	0.0765852	0.251779	0	0.000369079	0.0466497	0	0	0.0103966	0	0.460095	0.887046	4866.11	5756.14	10622.3	1.59023	1.89808	1.26245	117.697	0.404323	9.79566	1.1387	3.55536	5.58089	203.626	LumA	-0.0149
TCGA-EW-A1PF-01	0	439	0	39.8859	Positive	Positive	50	117.79.0	Post (prior bilateral ovariectomy OR >12 mo since LMP with no prior hysterectomy)	0.064876	0	0.107562	0.0426973	0	0.103302	0	0.0374587	0.0384809	0.00205276	0	0.0418264	0	0.261655	0.0805518	0.166168	0.00971459	0	0.0436544	0	0	0	0	0.389436	0.92252	5125.29	4507.73	9633.02	1.09907	0.83512	0.480861	31.3235	0.0934241	4.83125	1.69953	4.08908	6.04213	417.302	LumA	0.3604
TCGA-EW-A1PG-01	0	1051	0.342105	29.3903	Positive	Positive	53	117.79.0	Post (prior bilateral ovariectomy OR >12 mo since LMP with no prior hysterectomy)	0.129289	0	0.098305	0.0551527	0	0.0482236	0	0.0373921	0.000628531	0	0	0.0589036	0.0257312	0.080911	0.0320146	0.146642	0.0458099	0.106488	0	0.105469	0.0284861	0.000553482	0.03	0.249813	0.980956	4629.65	3472.05	8101.7	0.395207	0.466622	0.311876	22.4779	0.0478149	2.5182	1.26988	3.89122	4.54771	278.173	Normal	0.003
TCGA-EW-A1PH-01	0	607	1.10526	37.4727	Negative	Negative	52	124.81.0	Post (prior bilateral ovariectomy OR >12 mo since LMP with no prior hysterectomy)	0.0542642	0	0.0649223	0.162283	0	0.0338504	0.0454817	0.0445945	0	0.0242789	0	0.067705	0	0.191257	0.133275	0.14886	0	0.0230158	0	0.00163599	0	0.00457606	0.03	0.22732	0.998945	2600.35	3519.86	6120.2	1.93751	3.04233	1.07397	48.1594	1.23333	3.60797	0.543968	1.28995	2.71232	75.816	Basal	1.0234
TCGA-EW-A2FR-01	0	1673	0.921053	37.3263	Negative	Negative	59	216.64.0	Post (prior bilateral ovariectomy OR >12 mo since LMP with no prior hysterectomy)	0.0414388	0	0.0677174	0.048233	0	0.0335884	0.00389982	0.0374538	0.0248354	0.0275993	0	0.0407772	0	0.376238	0.0495404	0.202902	0	0	0.0457767	0	0	0	0	0.399891	0.923093	5883.6	4565.19	10448.8	0.990393	0.979681	0.484942	30.8203	0.0960587	5.27103	0.88247	1.57132	4.73537	903.084	Her2	0.0691
TCGA-EW-A2FS-01	0	1604	0.868421	39.3032	Positive	Negative	41	155.74.0	Pre (<6 months since LMP AND no prior bilateral ovariectomy AND not on estrogen replacement)	0.107505	0	0.264222	0.118789	0	0.0474122	0	0.0767039	0.0266147	0.0375694	0	0.0164391	0	0.0669185	0.0901031	0.0613446	0.0615616	0	0	0.0248172	0	0	0	0.468897	0.885112	3373.1	4525.41	7898.51	1.72854	1.60295	0.88349	698.711	0.144806	2.46873	2.58656	4.3472	3.91691	66.0111	LumA	0.0433
TCGA-EW-A2FV-01	0	788	1.13158	35.3267	Positive	Positive	39	155.74.0	Pre (<6 months since LMP AND no prior bilateral ovariectomy AND not on estrogen replacement)	0.0498702	0	0.04935	0.0877651	0	0.221437	0	0.0476424	0.0151289	0.0265132	0	0.111623	0.00644556	0.0586753	0.110594	0.130112	0.0494952	0	0.0353475	0	0	0	0.03	0.228565	0.991494	4489.52	5204.82	9694.34	1.67488	1.75701	1.15887	73.4483	0.205622	4.81181	2.59217	1.84677	6.84836	98.132	LumA	0.8527
TCGA-EW-A2FW-01	0	672	0.473684	24.1815	Positive	Positive	52	155.74.0	Post (prior bilateral ovariectomy OR >12 mo since LMP with no prior hysterectomy)	0.0344543	0	0.0757665	0.0611195	0	0.0855447	0.00441231	0.0225443	0.0124561	0.00489901	0	0	0	0.273846	0.0470799	0.230525	0	0	0.147353	0	0	0	0	0.484395	0.874727	3417.37	2858.78	6276.15	0.588248	0.590009	0.280699	5.8625	0.0319676	2.13882	0.632184	2.7587	4.33155	136.06	LumB	0.0914
TCGA-EW-A3E8-01	0	1035	0	43.892	Positive	Negative	60	255.57.0		0.145044	0	0.170426	0.0848858	0	0.0940023	0.0102497	0.0519458	0.0381371	0.021749	0	0.0244115	0	0.103919	0.0862412	0.109453	0.0036853	0	0.0558503	0	0	0	0	0.511328	0.859535	4706.32	6054.84	10761.2	4.32835	3.23771	1.87107	138.08	0.12364	4.74003	2.83305	3.19942	6.17909	212.387	LumA	0.0838
TCGA-EW-A3U0-01	0	532	0	34.885	Negative	Negative	61	227.61.0	Post (prior bilateral ovariectomy OR >12 mo since LMP with no prior hysterectomy)	0.0242369	0.0441598	0.0495914	0.175342	0	0	0.0897549	0.0590035	0.0663273	0.0108952	0	0.0547177	0.0024986	0.1784	0.0977248	0.119586	0.0131295	0	0.0146334	0	0	0	0.03	0.225128	0.991873	4909.76	7799.28	12709	6.62525	6.6544	4.10568	564.593	0.513719	14.4887	5.59897	1.98702	6.96855	218.478	Basal	0.4108
TCGA-EW-A423-01	0	533	1.02632	41.9502	Positive	Positive	75	255.57.0	Post (prior bilateral ovariectomy OR >12 mo since LMP with no prior hysterectomy)	0.00870329	0	0.022665	0.149188	0	0.113659	0	0.0138893	0.044081	0	0.0105826	0.0145236	0	0.0580475	0.0498348	0.50107	0	0	0.013755	0	0	0	0	0.332527	0.951277	2825.84	4708.01	7533.86	1.63087	1.58188	0.895516	5.59813	0.0906732	4.46634	0.849449	2.4951	3.02129	69.0413	LumA	-0.0016
TCGA-EW-A424-01	0	715	0	39.8115	Positive	Positive	51	255.57.0		0.165692	0	0.304501	0.0471614	0	0.00853443	0	0.0397173	0	0	0	0.0156053	0.0377656	0	0.0226508	0.190906	0.0131776	0	0.154289	0	0	0	0	0.454475	0.902349	3665.54	2357.07	6022.61	0.541592	0.237813	0.258913	50.8208	0.0703811	1.36722	0.731984	2.3514	3.52732	399.361	LumA	0.081
TCGA-EW-A6S9-01	0	463	0.394737	35.3259	Positive	Positive	34	338.46.0		0.0682851	0	0.145483	0	0	0.0291051	0	0.0350439	0.0383307	0	0	0.00276092	0	0.304	0.0327166	0.248389	0	0	0.0958855	0	0	0	0.01	0.295815	0.979683	4213.91	3319.69	7533.6	0.695539	0.185145	0.222164	92.0319	0.0382333	3.13236	0.619414	4.30288	3.09249	529.957	LumA	0.1226
TCGA-EW-A6SA-01	0	510	1.55263	43.2802	Positive	Negative	59	334.46.0		0.0526407	0	0.108086	0.0742638	0	0.0388807	0	0.0758513	0.00743354	0	0	0.00944712	0	0.170218	0.0546176	0.235255	0.00212784	0	0.171178	0	0	0	0.12	0.0893279	1.05153	1466.25	1123.56	2589.81	0.299073	0.131897	0.193245	1.8116	0.0243669	0.622696	0.258835	4.90716	3.12225	30.2005	NA	0.7576
TCGA-EW-A6SB-01	0	760	1.52632	40.062	Negative	Negative	62	334.46.0		0	0.0171575	0.324193	0.0767603	0	0.0759135	0.0400767	0.102319	0.0478516	0.0200945	0	0.0467644	0.0003439	0.101649	0.0636356	0.0306679	0.0492767	0	0	0.0032962	0	0	0	0.552912	0.832503	2243.28	6991.34	9234.62	7.41284	1.87167	2.29549	1815.76	0.382254	8.7405	4.50657	1.49553	1.20254	52.246	Basal	0.4744
TCGA-EW-A6SC-01	0	952	0.578947	36.2935	Positive	Positive	60	334.46.0		0.0603745	0	0.0531743	0.0116341	0	0.0805726	0	0.0614793	0.00306177	0.00299103	0	0.031756	0	0.0744669	0.0461141	0.194883	0.14952	0	0	0.221316	0	0.00865578	0	0.342766	0.941888	4928.81	4537.83	9466.64	0.969305	0.416367	0.427319	29.9283	0.064418	5.80844	3.59623	3.38864	6.47075	461.489	LumA	0.0209
TCGA-EW-A6SD-01	0	1010	1	45.3767	Negative	Negative	32	338.46.0		0	0.0135759	0.189346	0.0778658	0	0	0.0266198	0.0484274	0.0327217	0.00377243	0	0.0782049	0	0.136671	0.126375	0.202016	0.0203349	0	0.0392331	0	0	0.00483562	0	0.343534	0.945839	3947.71	5346.13	9293.84	1.44946	1.34583	1.13622	239.14	0.112993	8.97872	1.25178	2.49763	3.27191	198.699	Her2	0.4301
TCGA-GI-A2C8-01	0	225	2.57895	38.5502	Positive	Positive	63	147.76.0		0.00418399	0.0213664	0.013255	0	0	0.0165874	0	0.0356076	0.0503465	0.0267735	0.0406272	0	0	0.312801	0.037825	0.310422	0.00216133	0	0.124672	0	0	0.00337087	0	0.463842	0.886944	5800.39	5260.76	11061.1	0.675435	1.33032	0.604143	9.72537	0.0797184	8.13384	1.08604	2.14722	5.54582	531.268	LumA	0.0186
TCGA-GI-A2C9-01	0	3342	0	37.8495	Negative	Negative	58	216.64.0	Post (prior bilateral ovariectomy OR >12 mo since LMP with no prior hysterectomy)	0	0.0535023	0	0	0	0.148522	0	0.0630782	0.0726361	0	0.0272417	0	0	0.262134	0.00138027	0.227645	0.082638	0.0565179	0	0.00470391	0	0	0	0.331113	0.953204	3702.35	4083.62	7785.97	0.826555	1.033	0.690296	2.57245	0.0637058	8.03475	5.17978	1.63903	1.7521	269.59	Basal	0.7046
TCGA-GM-A2D9-01	1	1812	10.1842	40.9169	Positive	Positive	69	177.74.0	Post (prior bilateral ovariectomy OR >12 mo since LMP with no prior hysterectomy)	0.0584019	0	0.0584271	0.0159924	0	0.082232	0	0.012117	0.0364185	0.00897416	0	0.0352145	0	0.319644	0.0843677	0.249696	0.0022777	0	0.0362375	0	0	0	0	0.333688	0.957067	4039.36	4179.1	8218.47	0.867935	0.567717	0.344042	7.60258	0.0967516	2.43046	1.3856	2.07617	4.55603	227.799	LumA	0.0569
TCGA-GM-A2DA-01	1	6593	0.815789	35.0467	Positive	Positive	46	177.74.0	Post (prior bilateral ovariectomy OR >12 mo since LMP with no prior hysterectomy)	0.110205	0	0.134345	0.220296	0	0.135352	0.0028878	0.0603156	0.0165299	0.0119913	0	0.0570783	0.000163304	0.0120469	0.0684	0.0512314	0.0311849	0	0.0879729	0	0	0	0	0.434481	0.900292	4893.75	5882.62	10776.4	3.68784	4.65694	2.56936	153.127	0.152667	2.99387	1.97983	1.81363	5.05186	317.553	LumA	0.2832
TCGA-GM-A2DB-01	0	2406	3	41.035	Negative	Negative	62	177.74.0	Post (prior bilateral ovariectomy OR >12 mo since LMP with no prior hysterectomy)	0.0864543	0.0819438	0.0721409	0.091606	0	0	0.0838064	0.063964	0.00733474	0.00473085	0	0.0211643	0	0.264247	0.118172	0.0931494	0	0.000580254	0.0107056	0	0	0	0	0.454804	0.889837	2419.88	4891.91	7311.79	1.96328	1.18887	1.14936	85.0174	0.12888	3.32033	1.63678	1.9358	2.33063	67.6479	Her2	0.1525
TCGA-GM-A2DC-01	0	2535	0.394737	36.216	Positive	Positive	57	177.74.0	Post (prior bilateral ovariectomy OR >12 mo since LMP with no prior hysterectomy)	0.102808	0	0.0542143	0.184864	0	0	0	0.0699306	0.0480969	0	0	0.0494478	0	0	0.142557	0.22361	0.049448	0	0.0749779	0	0	4.59e-05	0.12	0.0894689	1.04871	2614.53	2950.24	5564.77	0.972397	0.472581	0.8922	16.3764	0.056367	1.5414	0.764334	2.24707	3.75222	82.4598	LumA	1.0019
TCGA-GM-A2DD-01	0	2282	1.31579	49.8381	Negative	Negative	53	167.75.0	Post (prior bilateral ovariectomy OR >12 mo since LMP with no prior hysterectomy)	0.0368289	0	0	0.109484	0	0.213392	0.0232881	0.0305281	0.0436901	0.0173895	0	0.0706972	0.00402281	0.105807	0.0987505	0.137569	0.0746786	0	0.033875	0	0	0	0.03	0.172035	1.01373	5420.45	7129.22	12549.7	5.09626	3.50782	1.88787	32.51	0.153256	8.81727	4.06668	2.57175	5.05889	268.594	Normal	0.1983
TCGA-GM-A2DF-01	0	2155	0.973684	41.5969	Negative	Negative	53	167.75.0	Post (prior bilateral ovariectomy OR >12 mo since LMP with no prior hysterectomy)	0.00401763	0.0110097	0.248498	0.0527377	0	0.0480113	0	0.0980643	0.0388777	0	0	0.0242172	0	0.270586	0.0875409	0.116041	0.000398675	0	0	0	0	0	0	0.37008	0.941724	4229.4	6090.1	10319.5	2.40207	28.1279	0.976427	1645.7	0.0994427	7.59063	2.75306	2.99451	4.86277	124.166	Basal	0.1989
TCGA-GM-A2DH-01	0	2193	4.65789	40.716	Negative	Negative	58	167.75.0	Post (prior bilateral ovariectomy OR >12 mo since LMP with no prior hysterectomy)	0.0742987	0	0	0.0848329	0	0.222874	0.0161781	0.113513	0.0422944	0.056457	0	0.048218	0	0.147577	0.0860381	0.074304	0.0131203	0.00208127	0.0182128	0	0	0	0	0.340254	0.944741	3194.17	5988.59	9182.76	4.91606	4.75701	2.78451	22.4281	0.279584	6.82185	3.76655	3.44853	2.74921	81.1954	Her2	-0.0146
TCGA-GM-A2DI-01	0	2590	1.39474	38.428	Negative	Negative	52	177.74.0	Pre (<6 months since LMP AND no prior bilateral ovariectomy AND not on estrogen replacement)	0.0331188	0.00701945	0.0312952	0.181358	0	0.347841	0.0354087	0	0.0295989	0	0	0.0534512	0.00100137	0.06496	0.0760393	0.113356	0.00836004	0	0.00495118	0.00658856	0	0.00565169	0	0.323281	0.954707	5686.97	7768.64	13455.6	7.63614	8.29485	5.5406	98.8266	0.410359	10.0524	8.75057	2.57938	6.2362	266.079	LumA	0.0447
TCGA-GM-A2DK-01	0	2645	0.5	38.1356	Positive	Negative	58	167.75.0	Post (prior bilateral ovariectomy OR >12 mo since LMP with no prior hysterectomy)	0.0594549	0	0.045337	0.0750439	0	0.0486411	0.0201131	0.036486	0.000103236	0.0266586	0	0	0	0.30296	0.0464407	0.285407	0	0	0.0533544	0	0	0	0	0.433446	0.902663	4586.79	4775.3	9362.09	1.32828	1.04133	0.633553	19.9275	0.077987	4.50708	1.94914	2.53854	9.87009	120.915	LumA	0.0618
TCGA-GM-A2DL-01	0	3519	1.23684	41.3557	Positive	Positive	50	177.74.0	Peri (6-12 months since last menstrual period)	0.0415595	0	0.0199594	0.0218323	0	0.0716633	0	0.0472563	0.0129801	0	0	0.0313253	0	0.186856	0.0525365	0.328161	0.105046	0.012801	0.0623652	0	0	0.00565799	0	0.374189	0.930745	5223.57	4562.95	9786.52	0.713824	0.21054	0.232809	3.25073	0.0487597	5.87084	2.13346	2.41606	4.19662	337.243	LumA	0.0649
TCGA-GM-A2DM-01	0	3226	0.552632	29.5064	Positive	Positive	57	167.75.0	Post (prior bilateral ovariectomy OR >12 mo since LMP with no prior hysterectomy)	0	0.0482329	0	0	0	0.171818	0.00129564	0.00730147	0.0297503	0	0.00534305	0	0.00206142	0.296418	0.0312096	0.308428	0.00754696	0	0.0889905	0	0.00160357	0	0.03	0.207065	1.02122	2665.35	4272.39	6937.74	0.34468	0.286363	0.404256	0.745996	0.055607	5.96531	0.876317	7.64603	2.37566	64.7065	LumA	0.0193
TCGA-GM-A2DN-01	0	3091	0.578947	39.5813	Positive	Positive	58	167.75.0	Post (prior bilateral ovariectomy OR >12 mo since LMP with no prior hysterectomy)	0.0181624	0	0.105648	0.213993	0	0	0.0335916	0.038642	0.0334054	0.0446965	0	0.0318056	0	0.242792	0.0807247	0.0769261	0.0484288	0.000237252	0.0309469	0	0	0	0.03	0.222685	0.998124	4359.71	6567.18	10926.9	4.01081	4.63794	2.79951	836.888	0.258837	6.52927	5.78824	3.77022	3.87882	125.748	LumA	-0.0013
TCGA-GM-A2DO-01	0	2596	3.65789	43.245	Positive	Positive	54	177.74.0	Post (prior bilateral ovariectomy OR >12 mo since LMP with no prior hysterectomy)	0.249077	0	0.115859	0.193112	0	0.0223026	0.0533941	0.00226941	0.043283	0.0819614	0	0	0	0.121557	0.0513455	0.0424088	0	0	0.0234311	0	0	0	0	0.639841	0.77909	3409.22	8287.25	11696.5	13.817	12.95	7.71409	357.112	0.553324	8.397	5.14071	1.5642	1.93202	58.1228	LumB	0.2424
TCGA-GM-A3NW-01	0	3361	1.28947	29.6535	Negative	Positive	63	227.61.0	Post (prior bilateral ovariectomy OR >12 mo since LMP with no prior hysterectomy)	0.0070627	0.00964757	0.0360252	0.0320219	0	0.252388	0	0.0144892	0.00502845	0	0	0.0680576	0.00363842	0	0.101108	0.164266	0.0634625	0	0.242805	0	0	0	0.03	0.200977	1.00034	3140.16	3621.07	6761.23	0.880443	0.399515	0.524042	8.94122	0.0752255	2.28057	1.55212	2.06799	3.95181	97.704	LumA	-0.0118
TCGA-GM-A3NY-01	0	1162	0	31.7443	Positive	Positive	72	216.64.0	Post (prior bilateral ovariectomy OR >12 mo since LMP with no prior hysterectomy)	0.211004	0	0.255007	0.0844927	0	0	0.00900494	0.0972682	0	0.0233185	0	0.0255708	0	0	0.124637	0.121355	0.0347454	0	0.0109986	0	0	0.00259765	0	0.549969	0.836039	3241.28	3483.67	6724.95	1.46019	0.72186	0.381218	114.682	0.0981234	1.55281	1.00032	3.06166	4.13536	185.621	LumA	0.0024
TCGA-GM-A3XG-01	0	1330	0	24.2898	Positive	Positive	46	255.57.0	Pre (<6 months since LMP AND no prior bilateral ovariectomy AND not on estrogen replacement)	0.074182	0	0.114241	0.051368	0	0.0119019	0	0.0750744	0.00142183	0.0133122	0	0	0	0.391115	0.0418741	0.193796	0	0	0.0317133	0	0	0	0.01	0.291737	0.987952	2681.97	2627.92	5309.89	0.838503	0.666949	0.302036	6.14939	0.054566	1.74185	0.845069	2.24053	4.34993	131.503	LumA	0
TCGA-GM-A3XL-01	0	2108	2.5	36.9175	Negative	Negative	49	234.54.0	Post (prior bilateral ovariectomy OR >12 mo since LMP with no prior hysterectomy)	0.00262509	0.0105275	0.0991485	0.17721	0	0	0.105049	0.0593332	0.0168821	0.00118623	0	0.160514	0	0.098533	0.0681011	0.134077	0.0176888	0.0144662	0.0325212	0	0	0.00213831	0.03	0.245995	0.985326	1949.97	5636.17	7586.14	2.59819	2.62927	2.50923	177.609	0.384057	4.8415	1.60901	1.90989	1.19308	40.3422	Basal	0.5772
TCGA-GM-A3XN-01	0	2019	0	36.4032	Positive	Positive	44	234.54.0	Post (prior bilateral ovariectomy OR >12 mo since LMP with no prior hysterectomy)	0.174906	0	0.156111	0.0503485	0	0.115469	0	0.0322628	0.0189051	0	0	0.0589733	0.00589546	0.188217	0.0639297	0.100466	0	0	0.0345155	0	0	0	0	0.540832	0.842257	5180.33	5056.15	10236.5	2.02467	2.00931	1.18816	81.113	0.119596	4.56358	1.93941	2.86485	9.56024	483.228	LumA	-0.0295
TCGA-GM-A4E0-01	0	2191	0.526316	40.6115	Positive	Positive	67	271.57.0	Post (prior bilateral ovariectomy OR >12 mo since LMP with no prior hysterectomy)	0.0243037	0	0.0131142	0.204634	0	0.102961	0	0.0237837	0.0193612	0.038764	0	0.0770948	0.0610402	0	0.117323	0.244922	0.0419416	0	0.0307573	0	0	0	0.03	0.224947	0.994852	5876.61	6538.9	12415.5	2.28001	2.19043	2.61911	29.1651	0.239362	7.45366	3.08936	4.68348	23.7617	213.909	LumA	0.0183
TCGA-GM-A5PV-01	0	412	0.631579	33.882	Positive	Positive	63	296.55.0	Post (prior bilateral ovariectomy OR >12 mo since LMP with no prior hysterectomy)	0.030011	0	0.0278632	0.14831	0	0.0214192	0	0.0763395	0.0347128	0.0411854	0	0.0745922	0	0.0839163	0.103792	0.246726	0.0877674	0	0.0204172	0.00264717	0	0.000300546	0.03	0.229777	0.990557	2180.37	4007.09	6187.46	0.952264	1.50592	0.594207	10.9608	0.0269345	2.58558	1.54591	4.52668	3.11845	28.0574	LumA	0.1666
TCGA-GM-A5PX-01	0	551	0.605263	33.7424	Positive	Positive	65	296.55.0	Post (prior bilateral ovariectomy OR >12 mo since LMP with no prior hysterectomy)	0.132386	0	0.0698975	0.112317	0	0.16229	0	0.0261904	0.00717601	0.0121414	0	0.0406104	0	0.0816199	0.0406317	0.126827	0.0478811	0	0.140032	0	0	0	0.02	0.259987	0.974897	4746.92	4022.44	8769.35	1.16505	1.16127	0.734542	18.5327	0.0737577	2.20981	1.69249	3.53975	7.87988	331.082	LumA	0.0008
TCGA-HN-A2NL-01	0	79	1.84211	33.1017	Negative	Negative	56	177.74.0	Post (prior bilateral ovariectomy OR >12 mo since LMP with no prior hysterectomy)	0.0295818	0	0.108853	0.205459	0	0	0.0277988	0.0734459	0.0437219	0.022807	0	0.0376385	0	0.197644	0.0895607	0.149893	0	0	0.013596	0	0	0	0	0.34333	0.943276	1684.62	4112.38	5796.99	2.06937	3.01144	1.38016	81.9807	0.0759764	3.49856	1.51453	1.1719	1.8184	49.7557	Basal	0.2635
TCGA-HN-A2OB-01	1	1900	0.447368	25.5424	Positive	Positive	45	288.55.0	Pre (<6 months since LMP AND no prior bilateral ovariectomy AND not on estrogen replacement)	0.0543607	0	0.0931108	0.0846438	0	0.0849455	0	0.033211	0.00325593	0	0	0.0282633	0	0.0959663	0.0579526	0.188216	0.0400744	0	0.236	0	0	0	0.03	0.245464	0.982549	5250.99	3608.86	8859.85	0.75266	0.738595	0.577709	31.9672	0.0758552	3.88299	1.70966	2.71768	5.4946	759.284	LumA	0.0028
TCGA-JL-A3YW-01	0	360	0	47.4935	Positive	Positive	49	239.56.0	Post (prior bilateral ovariectomy OR >12 mo since LMP with no prior hysterectomy)	0	0.00695167	0.0214428	0.0329129	0	0.113816	0.0112933	0.0577361	0.0177269	0.00379213	0	0.0177107	0	0.448933	0.0792423	0.169785	0	0	0.0186573	0	0	0	0.02	0.267469	1.00786	5822.61	6193.22	12015.8	2.17509	0.858566	0.88623	91.863	0.124262	9.41637	1.40912	1.47898	4.00956	687.389	Her2	0.1942
TCGA-JL-A3YX-01	0	352	0.605263	36.1443	Positive	Positive	46	234.54.0	Post (prior bilateral ovariectomy OR >12 mo since LMP with no prior hysterectomy)	0.0421657	0	0.195049	0.075044	0	0.0512739	0	0.0294598	0.0161289	0	0	0.0642461	0.00869007	0	0.031522	0.220956	0.0256869	0.00632149	0.233456	0	0	0	0	0.359266	0.936951	2963.47	2472.36	5435.82	0.630532	0.426579	0.340231	13.6481	0.0512858	1.38496	0.602096	1.98823	2.94673	218.82	LumA	0.5352
TCGA-LD-A66U-01	0	646	0.657895	29.1051	Positive	Positive	44	322.50.0		0.103344	0	0.169701	0.16911	0	0.0134455	0	0.114313	0.0770999	0.0235537	0	0.0648406	0.000858208	0.0184631	0.0799203	0.0796802	0.0398806	0	0.0457901	0	0	0	0	0.542508	0.842448	4255.12	5490.74	9745.85	3.97527	3.8571	1.64982	72.8803	0.134134	3.0288	2.1064	2.22956	3.697	370.147	LumA	-0.0215
TCGA-LD-A74U-01	0	402	4.89474	32.319	Positive	Negative	79	338.46.0		0.0727547	0	0.0238013	0	0	0.0039922	0	0.0116279	0.0412294	0	0.0473203	0	0	0.437536	0.0384326	0.182978	0	0	0.140327	0	0	0	0	0.644812	0.769088	5154.23	5018.36	10172.6	1.22357	1.12501	0.860295	10.4801	0.152951	8.64818	2.0355	2.71674	8.38428	588.446	LumA	0.0196
TCGA-LD-A7W5-01	0	216	0.842105	37.4579	Positive	Positive	52	360.43.0	Pre (<6 months since LMP AND no prior bilateral ovariectomy AND not on estrogen replacement)	NA	NA	NA	NA	NA	NA	NA	NA	NA	NA	NA	NA	NA	NA	NA	NA	NA	NA	NA	NA	NA	NA	NA	NA	NA	NA	NA	NA	NA	NA	NA	NA	NA	NA	NA	NA	NA	NA	NA	0.3964
TCGA-LD-A7W6-01	0	404	0.710526	31.4412	Positive	Positive	54	360.43.0	Post (prior bilateral ovariectomy OR >12 mo since LMP with no prior hysterectomy)	0.100681	0	0.150237	0.154699	0	0.115351	0	0.0416566	0.0476546	0	0	0.049732	0.00706009	0	0.0707742	0.133515	0.0200173	0	0.108622	0	0	0	0	0.435648	0.899233	3543.3	3850.7	7393.99	1.52613	1.86352	1.17238	74.2931	0.151705	2.97072	1.08795	3.27956	5.82867	147.634	LumA	0.0273
TCGA-LD-A9QF-01	0	323	0.5	40.0328	Negative	Negative	73	379.35.0	Post (prior bilateral ovariectomy OR >12 mo since LMP with no prior hysterectomy)	0.0289958	0.0149729	0.0305603	0.0650305	0	0	0.0147734	0.0750755	0.0609164	0.0295842	0	0.0179289	0	0.429651	0.0774399	0.105427	0	0	0.0496438	0	0	0	0	0.615177	0.793203	5771.92	7779.52	13551.4	6.29208	4.31113	3.0795	162.116	0.21695	10.767	4.57682	2.35099	6.67286	546.42	Normal	0.0023
TCGA-LL-A440-01	0	759	0.131579	35.7121	Positive	Positive	61	255.57.0	Post (prior bilateral ovariectomy OR >12 mo since LMP with no prior hysterectomy)	0.0239394	0	0.00229171	0.00329919	0	0.0370771	0	0.0210473	0.0176581	0.000362089	0	0	0	0.565508	0.0193204	0.204765	0.0157199	0	0.0890123	0	0	0	0	0.574234	0.824698	6034.33	6066	12100.3	1.7049	0.778091	0.627369	11.7585	0.153004	11.7201	4.73005	3.42274	8.51916	1164.69	LumA	0.0371
TCGA-LL-A441-01	0	996	0	38.0501	Negative	Negative	62	255.57.0	Post (prior bilateral ovariectomy OR >12 mo since LMP with no prior hysterectomy)	0.316502	0.0947314	0.109094	0.0394142	0	0.048537	0.0378818	0.0379905	0.0322784	0	0	0	0	0.163261	0.0647543	0.0555555	0	0	0	0	0	0	0	0.720834	0.703686	3876.98	7061.4	10938.4	7.01986	3.83689	2.72402	140.513	0.191129	5.65407	4.51069	2.26617	4.61415	167.989	Normal	0.0917
TCGA-LL-A442-01	0	889	0	39.1822	Positive	Positive	56	255.57.0	Post (prior bilateral ovariectomy OR >12 mo since LMP with no prior hysterectomy)	0	0.0023093	0.00107903	0	0.0334117	0.134888	0	0	0.0116914	0	0.0148595	0.0129245	0.0241343	0	0.0087313	0.628276	0.00194824	0	0.108611	0	0	0.0171353	0.24	0.048125	1.09533	2398.21	4068.78	6466.99	0.204403	0.088144	0.260472	0.90744	0.0536574	9.11925	0.46462	2.96281	4.70355	35.919	LumA	0.0072
TCGA-LL-A50Y-01	0	762	0.657895	42.1784	Positive	Positive	84	271.57.0	Post (prior bilateral ovariectomy OR >12 mo since LMP with no prior hysterectomy)	0.0446133	0	0.135988	0.0904787	0	0.0479483	0	0.0267267	0.0202322	0.00825076	0	0.0121891	0	0.125557	0.0280651	0.21459	0.163997	0	0.0680617	0.0120247	0	0.00127686	0	0.340724	0.943315	3122.17	4649.73	7771.89	1.15801	1.51559	0.540976	108.306	0.0376392	5.16513	6.79589	2.23589	2.74246	89.4439	LumA	-0.0099
TCGA-LL-A5YL-01	0	519	1.39474	42.1216	Positive	Negative	64	305.51.0	Post (prior bilateral ovariectomy OR >12 mo since LMP with no prior hysterectomy)	0.067297	0.00500307	0.0943685	0.163872	0	0	0.00309457	0.0366294	0.0435799	0.0292203	0	0.0623376	0.000359009	0.0206179	0.0501699	0.275738	0.0528162	0	0.0948973	0	0	0	0	0.408333	0.912039	3848.68	5076.4	8925.08	2.15072	2.0565	1.11594	33.5686	0.0691376	3.66849	1.56246	1.89381	3.35006	154.53	LumA	0.045
TCGA-LL-A5YM-01	0	394	0.578947	38.643	Positive	Positive	88	296.55.0	Post (prior bilateral ovariectomy OR >12 mo since LMP with no prior hysterectomy)	0	0.00779524	0.147825	0.0901592	0	0	0	0.0333669	0.01902	0.00489201	0	0.00290652	0	0.31649	0.0415455	0.23097	0	0	0.104633	0	0	0.000396513	0	0.592786	0.80977	3232.52	3897.72	7130.24	0.645326	0.793821	0.581466	16.6595	0.048385	2.52321	0.459004	2.44758	3.75704	113.847	LumB	0.7497
TCGA-LL-A5YN-01	0	447	0.736842	36.9228	Positive	Positive	46	296.55.0	Post (prior bilateral ovariectomy OR >12 mo since LMP with no prior hysterectomy)	0.109407	0.0188131	0.0872007	0.109643	0	0.0716866	0.00757904	0.0925262	0.109471	0.0618853	0	0.0571669	0	0.0754018	0.0608467	0.0680548	0.051622	0.00615732	0.0125385	0	0	0	0	0.504013	0.865802	3577.34	7108.96	10686.3	9.4147	6.24692	2.44359	118.802	0.163604	5.58177	4.69602	1.9643	2.19162	124.981	LumA	0.565
TCGA-LL-A5YO-01	0	440	1.02632	39.8016	Negative	Negative	50	296.55.0	Pre (<6 months since LMP AND no prior bilateral ovariectomy AND not on estrogen replacement)	0.0729167	0.0151369	0.0940103	0.153019	0	0	0.0265419	0.075094	0.0741749	0.0213964	0	0.0446164	0	0.179089	0.0792961	0.0794226	0.0514857	0	0.0338001	0	0	0	0	0.361356	0.933195	4483	7902.47	12385.5	10.6828	12.8501	5.02354	702.452	0.37116	12.7943	7.74682	1.51861	2.9267	160.327	Her2	0.1635
TCGA-LL-A5YP-01	0	450	1.78947	38.9016	Positive	Negative	49	296.55.0	Post (prior bilateral ovariectomy OR >12 mo since LMP with no prior hysterectomy)	0.0346348	0	0.0773501	0.0546335	0	0.120366	0	0.0509321	0.0108433	0.0210651	0	0.0677138	0.00330086	0.111217	0.0906155	0.318278	0.0124587	0.000806855	0.00130942	0.0193026	0	0.00517237	0.03	0.222845	0.995397	5163.47	4915.09	10078.6	1.16865	0.490423	0.556434	81.0689	0.076135	7.26937	1.45721	2.12656	4.04904	410.808	Basal	1.0165
TCGA-LL-A6FQ-01	0	80	1.02632	37.9625	Positive	Positive	77	322.50.0	Post (prior bilateral ovariectomy OR >12 mo since LMP with no prior hysterectomy)	0	0.0137133	0.0126109	0.00351377	0	0	0	0.0373937	0.0353686	0	0.0512227	0	0	0.375968	0.058118	0.327555	0.0214977	0	0.0630385	0	0	0	0	0.723152	0.706776	3092.32	4038.56	7130.88	0.533553	0.389267	0.353401	2.4981	0.0119176	4.22779	0.796848	2.11872	1.84735	145.243	LumA	-0.1003
TCGA-LL-A6FR-01	0	489	0.763158	33.1625	Negative	Positive	50	322.50.0	Post (prior bilateral ovariectomy OR >12 mo since LMP with no prior hysterectomy)	0	0.0280618	0.00114298	0.0227266	0	0	0	0.0129218	0.0433891	0	0.110382	0	0	0.570581	0	0.184346	0	0	0.0254524	0	0	0.000996411	0	0.488268	0.889465	3633.52	3276.08	6909.6	0.777995	7.90725	0.4371	2.99412	0.0127444	2.54514	0.0708724	1.76092	2.16759	336.322	Basal	0.4114
TCGA-LL-A73Y-01	0	477	2.55263	29.7322	Negative	Negative	67	338.46.0	Post (prior bilateral ovariectomy OR >12 mo since LMP with no prior hysterectomy)	0.0516175	0.026645	0.0173056	0.0300979	0	0.0595729	0.0203627	0.0769415	0.0619734	0.00373498	0.00495935	0	0	0.408742	0.0173805	0.111009	0.0110993	0.0440359	0.0545229	0	0	0	0	0.439571	0.90034	4382.43	5201.02	9583.45	3.14927	2.33953	1.3555	58.9204	0.11267	4.09449	4.57615	1.91776	8.15483	323.58	Basal	0.7006
TCGA-LL-A73Z-01	1	227	1.13158	32.4494	Positive	Positive	55	334.46.0	Post (prior bilateral ovariectomy OR >12 mo since LMP with no prior hysterectomy)	0.0751586	0	0.0602357	0.0968594	0	0.0327937	0.0208162	0.0680849	0.0482816	0.0271529	0	0.0530808	0	0.0439381	0.233082	0.176679	0.0407783	0	0.023059	0	0	0	0	0.465643	0.884745	4847.85	5563.28	10411.1	2.50653	1.87288	1.20154	32.2489	0.148798	6.49789	2.41891	2.0497	7.87644	179.098	Normal	0.4626
TCGA-LL-A740-01	0	441	1.05263	50.4245	Negative	Negative	61	334.46.0	Post (prior bilateral ovariectomy OR >12 mo since LMP with no prior hysterectomy)	0.00930109	0	0.0393164	0.0294605	0	0.079939	0	0.0148636	0.0757705	0	0.0069813	0	0.0092829	0.376976	0.015057	0.220051	0.0239622	0.00770198	0.0913361	0	0	0	0	0.480664	0.877831	5021.32	4404.24	9425.57	0.848787	0.147975	0.180464	9.59508	0.0433403	6.97052	1.96859	4.0452	5.16901	355.639	LumA	0.3191
TCGA-LL-A7SZ-01	0	594	1.15789	37.0726	Positive	Positive	49	360.43.0	Pre (<6 months since LMP AND no prior bilateral ovariectomy AND not on estrogen replacement)	0	0.0464836	0.316931	0.117178	0	0.0268	0.00221668	0.0296145	0.0539463	0.0066358	0	0.0371574	0	0.0670388	0.0616816	0.149257	0.0169869	0	0.0648098	0	0	0.00326228	0	0.499937	0.866525	3976.7	6519.58	10496.3	4.53625	3.11777	1.71053	2211.08	0.163558	7.63529	1.98427	1.31104	2.27603	122.861	LumA	0.779
TCGA-LL-A7T0-01	0	376	0.973684	39.773	Positive	Positive	70	360.43.0	Post (prior bilateral ovariectomy OR >12 mo since LMP with no prior hysterectomy)	0.017218	0	0.135358	0.104174	0	0.0432496	0	0.0813268	0.0343554	0.000536393	0	0.0177105	0	0.298576	0.0699297	0.159676	0	0	0.0378901	0	0	0	0.01	0.287321	0.975188	3071.7	4290.91	7362.61	1.9128	1.494	1.03712	116.744	0.0802424	4.00635	1.02485	2.11504	2.09566	144.707	LumB	0.7192
TCGA-LL-A8F5-01	0	596	3.44737	46.7114	Positive	Negative	61	372.40.0	Post (prior bilateral ovariectomy OR >12 mo since LMP with no prior hysterectomy)	0.01136	0	0.307213	0.0371295	0	0	0.00326396	0.054556	0.0344594	0.0325124	0	0.067681	0	0.231065	0.0604904	0.133119	0	0	0.0271507	0	0	0	0	0.422319	0.915846	3232.73	4971.9	8204.62	1.73159	2.34585	2.9803	994.64	0.150645	4.36191	0.818431	2.42422	3.72069	119.009	Basal	0.6185
TCGA-LL-A9Q3-01	0	532	1.15789	37.0953	Positive	Positive	69	379.35.0	Post (prior bilateral ovariectomy OR >12 mo since LMP with no prior hysterectomy)	0.0078521	0	0.0504176	0.189171	0	0.0392561	0	0.0378645	0.0500016	0.00446671	0	0.0638675	0.0194832	0.0321919	0.0763107	0.259387	0.00544844	0	0.162414	0	0	0.00186763	0.01	0.289313	0.962232	3766.98	4691.81	8458.79	1.55379	1.59376	0.775884	13.6666	0.0398235	4.45481	0.635026	1.44971	2.20016	198.396	LumA	0.4171
TCGA-LQ-A4E4-01	0	849	0	44.2586	Positive	Positive	73	271.57.0	Post (prior bilateral ovariectomy OR >12 mo since LMP with no prior hysterectomy)	0.0157285	0	0.0636907	0.0568836	0	0.081162	0	0.00418869	0.0356296	0	0	0.0501111	0.00399373	0	0.041162	0.365775	0.0041624	0	0.277513	0	0	0	0.16	0.0731864	1.05907	2792.32	2055.89	4848.21	0.402821	0.895631	0.285236	0.771818	0.0527427	2.48909	0.56307	3.7172	2.94918	153.688	LumA	0.0994
TCGA-MS-A51U-01	0	681	0	33.9251	Positive	Positive	44	271.57.0		0.113993	0	0.151114	0.125349	0	0.097779	0.000154621	0.0310837	0.0401074	0	0	0.0590794	0.00956111	0.0343173	0.117267	0.0918732	0.0731102	0	0.0552118	0	0	0	0	0.475658	0.879216	4504.77	4347.04	8851.81	2.01206	1.63575	1.15802	72.1483	0.180653	2.86693	1.48301	2.82321	5.13507	451.265	LumA	-0.0389
TCGA-OK-A5Q2-01	0	64	0.684211	35.653	Positive	Positive	59	288.55.0		0.221507	0	0.0971847	0.11519	0.0240706	0.0903474	0.00291013	0.021228	0.0552595	0.0149344	0	0.00656964	0	0.0895619	0.0624131	0.0996408	0.065324	0	0.0287539	0	0	0.00510497	0	0.562692	0.832316	4388.34	5624.71	10013	3.36962	1.79413	1.43591	42.2036	0.141672	4.32002	4.69809	4.33953	5.81124	242.564	LumA	-0.0005
TCGA-OL-A5D6-01	1	1104	0.736842	42.3511	Negative	Negative	71	288.55.0	Post (prior bilateral ovariectomy OR >12 mo since LMP with no prior hysterectomy)	0.0384842	0	0.0577413	0.0423428	0	0.164409	0	0.0242356	0.0228489	0	0	0.0256982	0.00495992	0.00490664	0.123249	0.312945	0.0968386	0	0.0782421	0	0	0.00309923	0.03	0.240505	0.984006	4865.35	4235.23	9100.58	0.798595	0.439276	0.259777	31.0704	0.0427374	5.91185	0.995372	3.44814	5.05197	383.037	Normal	0.0804
TCGA-OL-A5D7-01	0	1780	1.21053	43.3637	Negative	Negative	70	288.55.0	Post (prior bilateral ovariectomy OR >12 mo since LMP with no prior hysterectomy)	0.051957	0.0130279	0.112299	0.225766	0	0.00982379	0.0632953	0.0407922	0.0748782	0	0	0.0695092	0	0.0856357	0.129553	0.0986116	0.000464258	0	0.0238642	0	0	0.000522196	0	0.39169	0.920691	2313.7	6125.64	8439.34	4.29262	3.55154	2.0106	106.212	0.156241	6.7427	1.32063	1.61247	1.72087	65.2035	Basal	1.3707
TCGA-OL-A5D8-01	0	973	0.605263	44.3775	Positive	Positive	40	288.55.0	Pre (<6 months since LMP AND no prior bilateral ovariectomy AND not on estrogen replacement)	0	0.0574269	0.0422184	0.0553361	0	0.0615096	0	0.111757	0.0552188	0	0	0.0513779	0	0.218478	0.0929127	0.175679	0.0378746	0	0.037504	0	0	0.00270674	0.03	0.222139	0.995303	3086.88	3841.04	6927.93	1.46877	0.521105	0.737048	19.9061	0.104334	3.00023	1.37755	4.68685	2.86603	135.637	LumA	0.7611
TCGA-OL-A5DA-01	0	1783	1.63158	34.8695	Positive	Positive	61	288.55.0	Post (prior bilateral ovariectomy OR >12 mo since LMP with no prior hysterectomy)	0	0.00882298	0.105933	0.235673	0	0.0195237	0	0.0829548	0.0280805	0.0481083	0	0.0529818	0	0.0629501	0.0952428	0.154867	0.00323762	0	0.101624	0	0	0	0.03	0.213788	0.998023	3094.89	3618.8	6713.68	1.33981	2.07538	1.15525	11.1253	0.0839104	2.37526	0.860626	2.97055	2.86038	171.025	LumA	0.3593
TCGA-OL-A5RU-01	0	1219	0.815789	37.4561	Positive	Positive	63	296.55.0	Post (prior bilateral ovariectomy OR >12 mo since LMP with no prior hysterectomy)	0.0597546	0.0682061	0.233904	0.188078	0.00049085	0.0155491	0	0.0354734	0.0457414	0	0	0.0247944	0	0.106429	0.0822671	0.121389	0	0	0.0179183	0	0	0	0	0.532192	0.845842	3853.24	5967.24	9820.48	4.22072	4.93655	2.14775	328.556	0.140596	4.66886	4.27428	4.63145	4.01123	100.194	LumA	-0.0091
TCGA-OL-A5RV-01	0	1062	0.315789	31.7686	Positive	Positive	43	296.55.0	Pre (<6 months since LMP AND no prior bilateral ovariectomy AND not on estrogen replacement)	0.112268	0	0.255168	0.038826	0	0.0639013	0	0.0816108	0.00324864	0	0	0.0400375	0.00700458	0.0339971	0.0191055	0.167055	0.012795	0	0.164982	0	0	0	0	0.51036	0.859325	3145.61	2963.79	6109.4	0.854874	0.832259	0.459837	40.0141	0.0900001	2.31111	1.56635	3.63315	4.19117	144.992	LumA	-0.048
TCGA-OL-A5RW-01	0	1106	3.86842	29.4477	Negative	Negative	40	296.55.0	Pre (<6 months since LMP AND no prior bilateral ovariectomy AND not on estrogen replacement)	0.0120956	0.0559902	0.0615439	0.0137225	0	0.0453658	0	0.0713282	0.0274212	0	0	0.0334948	0	0.149554	0.0870299	0.291391	0	0.141296	0.00421826	0	0	0.00554744	0.01	0.293524	0.971109	2614.94	3875.35	6490.3	5.0933	2.07095	1.67773	24.284	0.0352673	3.54279	0.324172	1.1851	2.37409	112.608	Basal	1.2132
TCGA-OL-A5RX-01	0	878	0.552632	34.4622	Positive	Positive	51	296.55.0	Pre (<6 months since LMP AND no prior bilateral ovariectomy AND not on estrogen replacement)	0.165549	0	0.182277	0.0979499	0	0.11225	0	0.0654727	0.0304085	0	0	0.0539285	0.00904981	0.0346059	0.0500709	0.0803223	0.0907015	0	0.0199988	0.00741511	0	0	0	0.464937	0.884659	3621.05	4084.15	7705.2	1.6532	1.50327	0.797621	75.8268	0.0818857	2.91823	2.25392	3.20722	4.4654	162.813	LumA	-0.043
TCGA-OL-A5RY-01	0	752	0.421053	39.9806	Positive	Negative	52	296.55.0	Post (prior bilateral ovariectomy OR >12 mo since LMP with no prior hysterectomy)	0.183176	0	0.14096	0.0866441	0	0.100292	0.0453121	0.0451265	0.00614379	0.00997958	0	0.0496183	0.00193173	0.0498101	0.065294	0.12468	0.0672999	0	0.0237318	0	0	0	0	0.464893	0.88454	5532.13	7292.39	12824.5	6.80091	3.91969	2.15588	515.599	0.106527	8.54322	9.81711	2.50835	6.08966	320.349	Normal	0.0148
TCGA-OL-A5RZ-01	0	679	2.21053	27.9929	Positive	Negative	57	296.55.0	Post (prior bilateral ovariectomy OR >12 mo since LMP with no prior hysterectomy)	0.0536279	0	0.130832	0.0493722	0	0.0335274	0.00968578	0.0535846	0	0	0	0.0394458	0.00152128	0.235668	0.0138939	0.339185	0	0	0.0353577	0	0	0.00429772	0.11	0.0968526	1.07016	2175.03	2401.74	4576.77	0.497977	0.315655	0.255387	10.8114	0.0245654	1.48722	0.503477	2.00277	1.98333	53.6412	Her2	0.5852
TCGA-OL-A5S0-01	0	620	0.710526	36.2331	Positive	Negative	66	296.55.0	Post (prior bilateral ovariectomy OR >12 mo since LMP with no prior hysterectomy)	0.0381057	0	0.0371751	0.0273687	0	0.0211081	0.0150782	0.0900855	0.0224249	0.0329768	0	0.0507432	0	0.36102	0.124993	0.152679	0.00482581	0	0.0214157	0	0	0	0	0.315428	0.968471	4482.21	5305.7	9787.91	1.94247	0.632837	1.37656	17.1079	0.0380882	7.25359	2.09272	1.38936	4.62729	205.942	Basal	0.6522
TCGA-OL-A66H-01	0	812	0.394737	40.2044	Positive	Positive	74	305.51.0	Post (prior bilateral ovariectomy OR >12 mo since LMP with no prior hysterectomy)	0.00314739	0.0186508	0.0433121	0.0430722	0	0.150014	0	0	0.0357956	0	0.0214421	0.0358069	0.036773	0.0348327	0.0902677	0.353057	0.00929776	0	0.109678	0	0	0.0148526	0.03	0.179647	1.00804	4239.9	5605.46	9845.37	1.26799	1.01126	0.629947	46.1368	0.0955686	9.44216	1.31544	7.22184	4.47211	127.648	LumA	-0.0251
TCGA-OL-A66I-01	0	714	0.842105	45.8899	Negative	Negative	36	305.51.0		0.00542427	0	0.0241045	0.269667	0	0.023022	0.0935873	0.0437768	0.0895249	0	0	0.0392141	0	0.105964	0.112143	0.0909772	0.0642648	0	0.0364332	0	0	0.00189657	0	0.468188	0.884056	4901.81	7736.89	12638.7	9.29869	12.0852	6.48494	40.0761	0.227138	13.0741	11.3803	1.87039	2.48355	273.762	Basal	1.4956
TCGA-OL-A66J-01	0	1996	1.21053	36.7733	Positive	Positive	80	305.51.0	Post (prior bilateral ovariectomy OR >12 mo since LMP with no prior hysterectomy)	0.0359816	0	0.03115	0.0722932	0	0.00245326	0	0.0569582	0	0.016921	0	0.0346521	0	0.449062	0.0442346	0.192721	0.00326917	0	0.06003	0	0	0.000273595	0	0.342004	0.964728	4534.74	3975.07	8509.81	0.95592	0.821437	1.01907	6.85331	0.10861	3.5864	1.73212	2.78784	8.32883	226.879	LumA	0.0509
TCGA-OL-A66K-01	1	1275	0.684211	33.7502	Positive	Positive	72	305.51.0	Post (prior bilateral ovariectomy OR >12 mo since LMP with no prior hysterectomy)	0.0881515	0	0.152209	0.0183798	0.0200329	0	0.019047	0.0257412	0.0469301	0	0.0634859	0	0.0276911	0.206343	0.00707464	0.176604	0	0	0.148309	0	0	0	0	0.346517	0.943495	4073.99	3022.12	7096.11	0.745802	0.404199	0.482217	35.7552	0.0538203	2.31762	0.867079	3.82464	3.88796	420.722	LumA	0.094
TCGA-OL-A66L-01	0	1301	1.36842	32.8734	Positive	Positive	71	322.50.0	Post (prior bilateral ovariectomy OR >12 mo since LMP with no prior hysterectomy)	0.0342642	0	0.0926306	0.195633	0	0.0757278	0	0.0678741	0.0126362	0.00156657	0	0.0779225	0.0195924	0.0404559	0.0429604	0.174416	0.0762554	0.0121942	0.070585	0	0	0.00528552	0	0.346369	0.938306	4619.96	5469.81	10089.8	2.22162	2.08337	1.89279	37.5187	0.0423478	3.70408	1.45467	2.37135	6.77632	341.095	LumA	0.0225
TCGA-OL-A66N-01	0	792	0.868421	34.7689	Positive	Negative	59	322.50.0	Post (prior bilateral ovariectomy OR >12 mo since LMP with no prior hysterectomy)	0.0283199	0.0101461	0.221148	0.144831	0	0.0474066	0	0.0738431	0.00578303	0.0153918	0	0.103771	0.000374882	0	0.0189809	0.208086	0.0195482	0	0.102369	0	0	0	0	0.436889	0.899233	4265.42	4940.02	9205.44	1.86357	2.29421	0.95281	162.346	0.0463417	3.1445	2.93109	1.96462	5.86215	437.928	LumA	0.3171
TCGA-OL-A66O-01	0	528	0.526316	43.5427	Positive	Positive	39	322.50.0	Pre (<6 months since LMP AND no prior bilateral ovariectomy AND not on estrogen replacement)	0.014373	0	0.398348	0.096898	0	0	0	0.0796112	0.0166602	0	0	0.0494644	0	0.0161158	0.0155329	0.210319	0.0076818	0	0.0949961	0	0	0	0	0.547793	0.839511	2550.17	2275.25	4825.42	0.750311	0.333079	0.308973	38.5034	0.0464807	0.818511	0.302883	3.83693	1.84972	186.373	LumA	0.0725
TCGA-OL-A66P-01	0	428	2.10526	43.3543	Negative	Negative	75	322.50.0		0	0.0653382	0.232951	0.181269	0	0.00432847	0.0250614	0.059785	0.0152304	0.0312424	0	0.106559	0	0.0575207	0.0600901	0.117602	0.0186933	0	0.0243287	0	0	0	0	0.446849	0.895284	5032.93	7600.05	12633	5.88253	8.07801	10.8467	2417.4	0.789641	9.4615	2.73931	1.95009	4.35538	290.531	Her2	0.3057
TCGA-OL-A6VO-01	0	858	0.421053	34.6153	Negative	Negative	43	338.46.0		0.00937788	0	0.0171497	0.0350499	0	0.0469149	0	0.0706538	0.0157469	0	0	0.047713	0	0.619468	0.0518256	0.0714612	0	0.00767332	0	0.00696545	0	0	0.11	0.104562	1.14022	2348.83	3989.44	6338.27	1.30711	0.668928	0.623096	14.743	0.0570301	4.66506	0.919237	1.50698	2.37109	72.3737	Basal	0.6488
TCGA-OL-A6VQ-01	0	600	1.47368	30.9988	Positive	Positive	49	379.35.0	Pre (<6 months since LMP AND no prior bilateral ovariectomy AND not on estrogen replacement)	0.126503	0	0.0358717	0.0839063	0	0.199559	0.0106045	0	0	0	0	0.0926595	0.0121168	0	0.0705267	0.0867271	0.131148	0.0301319	0.106761	0.0134846	0	0	0.03	0.182578	1.00365	4828.35	4361.76	9190.11	1.35512	1.29085	0.623663	23.2946	0.0481195	2.7413	2.66363	3.36278	6.47296	400.636	LumA	0.0104
TCGA-OL-A6VR-01	0	1220	0.184211	37.5534	Positive	Positive	48	338.46.0		0.0674905	0	0.187445	0.00102367	0	0.0759887	0	0.0762971	0.0230959	0	0.00110336	0	0	0.226689	0.0298358	0.260599	0	0	0.0504323	0	0	0	0.11	0.099458	1.07156	1498.72	2178.34	3677.06	0.309702	0.148786	0.155729	21.471	0.0248344	1.87396	0.747439	3.30731	2.64862	34.6809	LumA	0.9096
TCGA-OL-A97C-01	0	271	1.28947	31.5279	Negative	Negative	67	379.35.0	Post (prior bilateral ovariectomy OR >12 mo since LMP with no prior hysterectomy)	0.0492998	0	0.00461092	0.250722	0	0	0.090422	0.0662866	0.00792233	0	0	0.0891687	0	0.271589	0.0514357	0.110299	0	0	0.00824437	0	0	0	0	0.42348	0.905983	3981.58	4467.8	8449.38	2.24771	2.32547	1.35264	3.44195	0.114424	3.77705	2.196	2.26244	4.74965	927.176	Normal	-0.0885
TCGA-PE-A5DC-01	1	1430	2.18421	35.0539	Positive	Positive	72	288.55.0	Post (prior bilateral ovariectomy OR >12 mo since LMP with no prior hysterectomy)	0.0469232	0	0.052545	0.0375163	0	0.156537	0	0.0196987	0.0517824	0	0	0.0599163	0	0.247053	0.105471	0.154898	0	0	0.0676587	0	0	0	0.01	0.29401	0.965809	2947.93	3192.35	6140.27	1.5907	0.962008	0.663747	2.15027	0.0600225	1.70309	1.09539	4.8018	7.7892	104.567	LumA	0.8577
TCGA-PE-A5DD-01	0	1953	1.34211	39.5335	Positive	Negative	64	288.55.0	Post (prior bilateral ovariectomy OR >12 mo since LMP with no prior hysterectomy)	0.0698476	0	0.0804711	0.235115	0	0.157007	0	0.0559139	0.0430229	0	0	0.0530106	0.000295418	0.0567352	0.0714748	0.0756449	0.00647906	0	0.0949824	0	0	0	0.01	0.298017	0.963407	4224.92	4623.26	8848.18	2.16136	2.94587	1.31481	51.7992	0.0876666	2.42311	0.897168	3.13543	8.70295	306.036	LumA	-0.0132
TCGA-PE-A5DE-01	0	2645	9.31579	36.5261	Positive	Positive	41	288.55.0	Pre (<6 months since LMP AND no prior bilateral ovariectomy AND not on estrogen replacement)	0.0817442	0	0.110957	0.329968	0	0.0363428	0.00494054	0.0663531	0.0382034	0.0118691	0	0.0771871	0	0.0727682	0.0734732	0.0650726	0.0311207	0	0	0	0	0	0	0.375253	0.931798	4439.16	7552.23	11991.4	7.00338	15.8365	7.69975	249.875	0.593135	7.01217	4.55685	4.10565	5.91446	127.67	LumA	-0.2587
TCGA-PL-A8LX-01	0	5	0.789474	36.3999	Not Evaluated	Not Evaluated	35	379.35.0	Pre (<6 months since LMP AND no prior bilateral ovariectomy AND not on estrogen replacement)	0	0.00540564	0.0845172	0.0478491	0	0.0655302	0	0	0.0593641	0	0	0.0601487	0.0982979	0	0.0391316	0.522722	0	0	0.0170337	0	0	0	0.04	0.149994	1.03512	2569.66	3716.83	6286.49	0.267719	0.151882	0.337863	1.70803	0.036138	4.57526	0.473537	6.01927	5.04957	47.9186	LumA	0.1435
TCGA-PL-A8LY-01	0	8	0.105263	27.8702	Not Evaluated	Not Evaluated	30	379.35.0	Pre (<6 months since LMP AND no prior bilateral ovariectomy AND not on estrogen replacement)	0.0682267	0	0.199496	0.154226	0	0.0182464	0	0.0730065	0.0278606	0.0270733	0	0.0397745	0	0.000396761	0.0169914	0.293747	0.0342128	0	0.046743	0	0	0	0	0.370552	0.932336	1906.74	3574.03	5480.77	1.08049	1.27026	0.957088	27.5497	0.0627445	3.03194	0.938268	2.57406	3.81546	64.2258	Normal	0.006
TCGA-PL-A8LZ-01	0	302	2.18421	36.4796	Not Evaluated	Not Evaluated	29	372.40.0	Pre (<6 months since LMP AND no prior bilateral ovariectomy AND not on estrogen replacement)	0.0328275	0	0.0411193	0.0914308	0	0.0612141	0.0475336	0.069708	0.0291918	0.00464256	0	0.0901994	0	0.106144	0.246356	0.160056	0	0.019577	0	0	0	0	0	0.381906	0.934186	5273.98	6789.3	12063.3	3.95705	2.28551	2.8698	89.6647	0.329125	12.9746	2.59649	2.00792	11.0777	214.691	Basal	0.2314
TCGA-S3-A6ZF-01	0	572	0.684211	30.1127	Positive	Positive	64	334.46.0	Post (prior bilateral ovariectomy OR >12 mo since LMP with no prior hysterectomy)	0.100508	0	0.0783318	0.0912981	0	0.122073	0.0152652	0.0312201	0.015112	0.00844918	0	0.043643	0	0.103621	0.091074	0.172665	0.0516969	0.0114991	0.0635433	0	0	0	0	0.370253	0.928565	3705.49	4607.38	8312.86	1.43925	1.74509	0.848435	22.528	0.0856049	4.82224	1.66963	2.22998	2.70888	186.042	LumB	0.6263
TCGA-S3-A6ZG-01	0	562	1	43.205	Positive	Positive	71	334.46.0	Post (prior bilateral ovariectomy OR >12 mo since LMP with no prior hysterectomy)	0.0980322	0	0.198212	0.0815208	0	0.0734071	0	0.0216397	0.0236857	0.0024026	0	0.0279228	0	0.0855081	0.0496179	0.225954	0.0264029	0	0.0763712	0	0	0.00932341	0	0.453897	0.890306	3318.9	4088.01	7406.91	1.48512	1.15559	0.662659	91.594	0.178465	3.94995	0.669311	5.70198	2.28178	113.213	LumA	0.1792
TCGA-S3-A6ZH-01	0	641	0.657895	32.4669	Positive	Positive	29	334.46.0		0.0563903	0	0.19152	0.0653152	0	0.0258691	0	0.0365947	0.00540293	0.0292888	0	0.0368019	0	0.023618	0.120212	0.155584	0.0897971	0	0.16295	0	0	0.000655078	0	0.430025	0.902247	2446.21	3446.47	5892.68	0.717003	2.04384	0.439981	13.9459	0.0826901	3.12456	1.4889	2.00947	2.42271	70.2685	LumA	0.1903
TCGA-S3-AA0Z-01	0	629	1.21053	39.5212	Positive	Positive	63	379.35.0	Post (prior bilateral ovariectomy OR >12 mo since LMP with no prior hysterectomy)	0.0285941	0	0.0507974	0.060891	0	0	0.0136025	0.139797	0.0205571	0.0193014	0	0.0816995	0	0.298395	0.109051	0.156773	0	0	0.0205412	0	0	0	0.03	0.213573	1.00991	2842.04	5084.45	7926.49	2.08878	1.60482	7.86539	58.1866	0.366143	7.439	1.29575	8.87702	2.84421	73.4736	Basal	-0.0932
TCGA-S3-AA10-01	0	586	2.92105	35.4009	Negative	Negative	65	379.35.0	Post (prior bilateral ovariectomy OR >12 mo since LMP with no prior hysterectomy)	0.0160939	0.0143623	0.0864105	0.126385	0	0.0252716	0.057035	0.0951563	0.0618031	0	0	0.0974953	0	0.17246	0.134773	0.0998331	0	0	0.0129208	0	0	0	0.03	0.245152	0.987945	3738.87	7170.34	10909.2	5.22779	4.3929	5.01979	277.91	0.398056	13.2221	2.25459	2.31739	4.34614	139.737	Basal	0.8993
TCGA-S3-AA11-01	0	421	1.39474	38.0482	Positive	Positive	67	379.35.0	Post (prior bilateral ovariectomy OR >12 mo since LMP with no prior hysterectomy)	0.0334607	0	0.0424339	0	0.0187855	0.00902251	0	0.0166546	0.0294518	0.00682937	0.0063463	0	0	0.381481	0.0450705	0.228004	0	0	0.18246	0	0	0	0.02	0.26786	1.00178	2332.99	2045.54	4378.53	0.766042	0.141848	0.162796	4.92241	0.0484285	1.87273	0.360757	3.03426	2.02755	142.012	LumA	0.0183
TCGA-S3-AA12-01	0	574	0.842105	40.0033	Positive	Negative	82	379.35.0	Post (prior bilateral ovariectomy OR >12 mo since LMP with no prior hysterectomy)	0.000359354	0	0.171897	0.0446502	0	0.114299	0	0.0391589	0.0487604	0	0	0.0250939	0.0221498	0.0942855	0.0420052	0.253387	0	0	0.141476	0	0	0.00247661	0	0.3127	0.955076	2326.45	2467.81	4794.26	0.401973	0.167215	0.274392	19.0795	0.0402049	2.1232	0.329259	2.62781	1.88436	113.014	LumA	0.8472
TCGA-S3-AA14-01	0	529	0.473684	34.4724	Positive	Positive	47	379.35.0	Post (prior bilateral ovariectomy OR >12 mo since LMP with no prior hysterectomy)	0.0724448	0	0.135491	0.0421711	0	0.146884	0	0.0489004	0.00653093	0	0.00113684	0.0310293	0.0154375	0.0208382	0.060101	0.204887	0.0450268	0	0.169121	0	0	0	0	0.375108	0.926689	4422.15	2987.79	7409.94	0.82268	0.479542	0.314261	24.4525	0.0782463	2.57429	0.755361	3.22738	3.68865	604.561	LumA	0.1025
TCGA-S3-AA15-01	0	525	0.710526	35.9743	Negative	Negative	51	379.35.0	Post (prior bilateral ovariectomy OR >12 mo since LMP with no prior hysterectomy)	0.108173	0	0.428922	0.040302	0	0.0621381	0.0536178	0	0	0.0152566	0	0.0366024	0	0.068696	0.0268254	0.088709	0.000174467	0	0.0641234	0	0	0.00645993	0	0.56891	0.833144	5537.36	7452.4	12989.8	3.78741	3.92009	2.57127	2566.91	0.369396	11.0046	3.03326	3.38964	7.73605	454.17	Basal	0.0229
TCGA-S3-AA17-01	0	424	2.47368	38.8165	Positive	Positive	64	379.35.0	Post (prior bilateral ovariectomy OR >12 mo since LMP with no prior hysterectomy)	0.0388825	0	0.0710054	0.137269	0	0.0680051	0.0613386	0.0205729	0.0613263	0	0	0.0549227	0	0.212685	0.102064	0.145241	0	0.00186323	0.0248252	0	0	0	0.01	0.274673	0.972829	4196.3	7255.72	11452	5.84169	3.78636	3.99113	286.605	0.415363	13.0452	2.77223	1.94767	3.50206	92.3814	LumB	0.2284
TCGA-UL-AAZ6-01	0	518	1.86842	35.0247	Positive	Positive	73	379.35.0	Post (prior bilateral ovariectomy OR >12 mo since LMP with no prior hysterectomy)	0	0.0168857	0.0680846	0.0208668	0	0.0679037	0	0.00340482	0.0051591	0	0	0.0494956	0	0.279101	0.0504704	0.415058	0	0	0.0235706	0	0	0	0.03	0.221253	1.02509	1710.71	3006.36	4717.06	0.805933	0.161119	0.130042	16.0986	0.0265139	2.97321	0.304179	2.02097	2.61706	55.7403	LumA	0.3234
TCGA-UU-A93S-01	1	116	3.07895	39.9002	Negative	Negative	63	379.35.0	Post (prior bilateral ovariectomy OR >12 mo since LMP with no prior hysterectomy)	0.0150544	0.00944634	0.11549	0.0453164	0	0	0.0354154	0.0701969	0	0	0	0.109079	0	0.29435	0.0463713	0.193704	0	0.0475183	0.0174559	0	0	0.000601094	0.44	0.0157917	1.1009	1861.9	3622.32	5484.22	0.509263	0.286685	0.578744	31.1508	0.0797479	3.33133	0.27482	1.58429	2.47782	32.8756	Her2	0.4992
TCGA-V7-A7HQ-01	0	2033	0.605263	28.0914	Positive	Positive	75	338.46.0	Post (prior bilateral ovariectomy OR >12 mo since LMP with no prior hysterectomy)	0.0261764	0.0245332	0.14488	0.0463088	0	0.0113271	0	0.0481086	0.0349978	0	0	0.0446614	0	0.11503	0.0471824	0.310057	0.00757455	0	0.138933	0	0	0.000229303	0	0.359735	0.935488	3230.23	3534.86	6765.09	1.0343	0.417305	0.238804	54.1923	0.0104445	2.21021	0.572123	2.00927	1.65841	245.647	LumA	0.7843
TCGA-W8-A86G-01	0	347	0.394737	36.2984	Positive	Positive	66	372.40.0	Post (prior bilateral ovariectomy OR >12 mo since LMP with no prior hysterectomy)	0	0.142584	0.0436603	0.0321025	0.179557	0	0.30681	0	0	0.0294554	0	0	0	0.0203495	0	0.0586915	0	0.0036557	0.162497	0	0	0.0206379	0.05	0.145731	1.01899	2141.01	1325.11	3466.12	1.41517	0	4.26323	15.8889	23.522	2.9374	1.16174	1.53232	2.49635	25.7822	LumA	0.1364
TCGA-WT-AB41-01	0	1611	1	37.3075	Positive	Positive	55	379.35.0	Post (prior bilateral ovariectomy OR >12 mo since LMP with no prior hysterectomy)	0.0177042	0.0253802	0.120397	0.147182	0	0	0	0.0766303	0.0950883	0.0817435	0	0.0643008	0	0.138756	0.0456969	0.145974	0.00878297	0.00568609	0.0266781	0	0	0	0	0.363901	0.932914	3481.85	6862.42	10344.3	9.37253	6.42638	2.49808	312.682	0.131294	6.97073	2.93141	2.32752	2.31806	109.252	LumA	0.0479
TCGA-WT-AB44-01	0	883	0.736842	36.1178	Positive	Positive	77	379.35.0	Post (prior bilateral ovariectomy OR >12 mo since LMP with no prior hysterectomy)	0.0783622	0	0.0393851	0.0913992	0	0.00829993	0	0.104063	0.0228054	0	0	0.0872086	0	0.153052	0.0568118	0.2247	0.0267443	0.0343025	0.0728653	0	0	0	0.04	0.150881	1.01976	4058.28	3795.87	7854.15	0.750173	0.302293	0.968872	16.9723	0.0630108	1.9375	0.635835	2.71286	2.23463	264.449	LumA	-0.1093
TCGA-XX-A899-01	0	467	0.868421	34.3973	Positive	Positive	46	372.40.0	Post (prior bilateral ovariectomy OR >12 mo since LMP with no prior hysterectomy)	0.220129	0	0.0638563	0.0737822	0	0.193531	0.0172257	0	0.000283769	0	0	0.0354653	0	0.136721	0.0424207	0.146506	0	0	0.0700791	0	0	0	0	0.494793	0.869789	5359.52	6546.38	11905.9	3.25608	3.49937	1.89032	30.2465	0.27728	8.46581	5.24506	2.74387	8.13838	365.556	LumA	0.2162
TCGA-XX-A89A-01	0	488	3.68421	35.3089	Positive	Positive	68	372.40.0	Post (prior bilateral ovariectomy OR >12 mo since LMP with no prior hysterectomy)	0.167109	0	0.245173	0.0419595	0	0.113546	0.00212349	0.00995114	0.0177618	0	0	0.0339522	0.0123059	0.0904327	0.0526957	0.185229	0	0	0.0259946	0	0	0.00176603	0	0.607031	0.796438	6132.03	6188.83	12320.9	2.51761	1.50388	1.2308	62.3895	0.112975	9.94435	2.36846	4.67748	6.92522	644.521	LumA	0.1067
TCGA-Z7-A8R5-01	0	3287	0.605263	35.1243	Positive	Positive	61	379.35.0	Post (prior bilateral ovariectomy OR >12 mo since LMP with no prior hysterectomy)	0.166999	0	0.13936	0.137578	0	0	0.00580362	0.0992576	0	0.0218383	0	0.0103774	0.016544	0.159947	0.0203875	0.182832	0.000169604	0	0.0389052	0	0	0	0	0.478895	0.877092	4222.4	5875.13	10097.5	2.6614	3.41929	1.82977	46.4626	0.127043	5.01087	2.38122	2.95884	4.98004	139.006	LumA	-0.0141
TCGA-Z7-A8R6-01	0	3256	1.39474	33.1019	Positive	Positive	46	379.35.0	Pre (<6 months since LMP AND no prior bilateral ovariectomy AND not on estrogen replacement)	0.0301458	0	0.0444668	0.0412536	0	0.0987149	0	0.0588982	0.0307723	0	0	0.0456351	0	0.223019	0.101659	0.215234	0.0162658	0	0.093936	0	0	0	0	0.319014	0.954243	3040.36	3410.14	6450.5	0.693658	0.371563	0.311697	3.61717	0.0376838	2.98835	0.721788	2.66931	2.23093	150.091	LumB	0.672
[truncated: 11 more columns]
