# Supplementary material for: Integrative Analysis of Gene Expression and DNA Methylation Depicting the Impact of Obesity on Breast Cancer
Source: Front Cell Dev Biol. 2022 Mar 8;10:818082. doi: 10.3389/fcell.2022.818082 (PMC8957964; doi:10.3389/fcell.2022.818082)
Supplement: Supplementary file 3 [file Table2.XLS]

## Sheet: unmatched BC
ID	DM-BMI
TCGA-3C-AAAU-01	36.6883
TCGA-3C-AALI-01	40.6203
TCGA-3C-AALJ-01	46.3476
TCGA-3C-AALK-01	39.4077
TCGA-4H-AAAK-01	33.3885
TCGA-5L-AAT0-01	34.8477
TCGA-5L-AAT1-01	40.4004
TCGA-5T-A9QA-01	43.4677
TCGA-A1-A0SB-01	18.7466
TCGA-A1-A0SE-01	34.9113
TCGA-A1-A0SF-01	34.6332
TCGA-A1-A0SG-01	38.067
TCGA-A1-A0SH-01	30.4847
TCGA-A1-A0SI-01	43.4755
TCGA-A1-A0SJ-01	37.0996
TCGA-A1-A0SK-01	20.8463
TCGA-A1-A0SM-01	36.392
TCGA-A1-A0SN-01	42.7121
TCGA-A1-A0SO-01	38.4791
TCGA-A1-A0SP-01	34.8092
TCGA-A1-A0SQ-01	29.1939
TCGA-A2-A04R-01	42.8895
TCGA-A2-A0CK-01	32.9356
TCGA-A2-A0CO-01	40.9237
TCGA-A2-A0CR-01	45.7393
TCGA-A2-A0CT-01	35.1633
TCGA-A2-A0EN-01	40.8451
TCGA-A2-A0EP-01	38.1382
TCGA-A2-A0EU-01	34.4816
TCGA-A2-A0ST-01	38.6662
TCGA-A2-A0SU-01	27.6788
TCGA-A2-A0SV-01	37.3835
TCGA-A2-A0SW-01	39.9306
TCGA-A2-A0SX-01	38.0091
TCGA-A2-A0SY-01	37.9665
TCGA-A2-A0T0-01	39.2315
TCGA-A2-A0T1-01	41.437
TCGA-A2-A0T2-01	53.7292
TCGA-A2-A0T4-01	36.0002
TCGA-A2-A0T5-01	33.3481
TCGA-A2-A0T6-01	44.9383
TCGA-A2-A0T7-01	34.6112
TCGA-A2-A0YC-01	37.3776
TCGA-A2-A0YD-01	36.8054
TCGA-A2-A0YE-01	31.9458
TCGA-A2-A0YF-01	38.5682
TCGA-A2-A0YG-01	41.0888
TCGA-A2-A0YH-01	36.7128
TCGA-A2-A0YI-01	41.3989
TCGA-A2-A0YJ-01	32.7474
TCGA-A2-A0YK-01	36.8149
TCGA-A2-A0YL-01	31.3841
TCGA-A2-A0YM-01	36.1314
TCGA-A2-A0YT-01	34.6527
TCGA-A2-A1FV-01	40.8009
TCGA-A2-A1FW-01	31.3628
TCGA-A2-A1FX-01	38.6202
TCGA-A2-A1FZ-01	39.4358
TCGA-A2-A1G0-01	32.1928
TCGA-A2-A1G1-01	43.3298
TCGA-A2-A1G4-01	33.5391
TCGA-A2-A1G6-01	27.0925
TCGA-A2-A259-01	34.258
TCGA-A2-A25A-01	35.4594
TCGA-A2-A25B-01	41.8348
TCGA-A2-A25C-01	39.3859
TCGA-A2-A25E-01	35.6332
TCGA-A2-A25F-01	40.266
TCGA-A2-A3KC-01	36.8161
TCGA-A2-A3KD-01	34.3953
TCGA-A2-A3XS-01	39.9728
TCGA-A2-A3XT-01	34.6706
TCGA-A2-A3XU-01	33.1082
TCGA-A2-A3XV-01	49.5283
TCGA-A2-A3XW-01	31.8545
TCGA-A2-A3XX-01	37.7331
TCGA-A2-A3XY-01	35.0031
TCGA-A2-A3XZ-01	33.4999
TCGA-A2-A3Y0-01	39.6424
TCGA-A2-A4RW-01	39.6441
TCGA-A2-A4RX-01	37.91
TCGA-A2-A4RY-01	30.8408
TCGA-A2-A4S0-01	24.0898
TCGA-A2-A4S1-01	46.3427
TCGA-A2-A4S2-01	37.5844
TCGA-A2-A4S3-01	41.7913
TCGA-A7-A0D9-01	35.1494
TCGA-A7-A13D-01	33.6323
TCGA-A7-A13E-01	46.0567
TCGA-A7-A13F-01	40.0185
TCGA-A7-A13G-01	34.0649
TCGA-A7-A13H-01	34.1217
TCGA-A7-A26E-01	46.1792
TCGA-A7-A26F-01	47.282
TCGA-A7-A26G-01	37.6017
TCGA-A7-A26H-01	28.893
TCGA-A7-A26I-01	35.6755
TCGA-A7-A26J-01	41.3405
TCGA-A7-A2KD-01	34.2178
TCGA-A7-A3IY-01	31.5299
TCGA-A7-A3IZ-01	33.55
TCGA-A7-A3J0-01	24.4938
TCGA-A7-A3J1-01	40.1284
TCGA-A7-A3RF-01	28.6307
TCGA-A7-A425-01	41.6738
TCGA-A7-A426-01	33.101
TCGA-A7-A4SA-01	34.7422
TCGA-A7-A4SB-01	30.4232
TCGA-A7-A4SC-01	37.1311
TCGA-A7-A4SD-01	37.8244
TCGA-A7-A4SE-01	34.5117
TCGA-A7-A4SF-01	38.4901
TCGA-A7-A56D-01	41.3851
TCGA-A7-A5ZV-01	52.7984
TCGA-A7-A5ZW-01	34.5703
TCGA-A7-A5ZX-01	28.8023
TCGA-A7-A6VV-01	40.7176
TCGA-A7-A6VW-01	45.3088
TCGA-A7-A6VX-01	42.1155
TCGA-A7-A6VY-01	41.1238
TCGA-A8-A075-01	33.7393
TCGA-A8-A08O-01	26.0391
TCGA-A8-A0A6-01	37.2961
TCGA-A8-A0AD-01	37.8544
TCGA-AC-A23C-01	38.1756
TCGA-AC-A23E-01	35.6517
TCGA-AC-A23G-01	37.8925
TCGA-AC-A23H-01	48.6517
TCGA-AC-A2B8-01	40.1998
TCGA-AC-A2BK-01	43.1378
TCGA-AC-A2BM-01	36.3041
TCGA-AC-A2FB-01	42.1338
TCGA-AC-A2FE-01	35.0203
TCGA-AC-A2FF-01	34.6899
TCGA-AC-A2FG-01	33.1357
TCGA-AC-A2FK-01	28.9182
TCGA-AC-A2FM-01	46.3328
TCGA-AC-A2FO-01	37.9951
TCGA-AC-A2QH-01	33.8812
TCGA-AC-A2QI-01	34.9268
TCGA-AC-A2QJ-01	36.4742
TCGA-AC-A3BB-01	38.7079
TCGA-AC-A3EH-01	41.9764
TCGA-AC-A3HN-01	37.1964
TCGA-AC-A3OD-01	36.9461
TCGA-AC-A3QP-01	36.9376
TCGA-AC-A3QQ-01	41.7289
TCGA-AC-A3TM-01	34.9667
TCGA-AC-A3TN-01	35.0978
TCGA-AC-A3W5-01	52.4231
TCGA-AC-A3W7-01	33.8669
TCGA-AC-A3YI-01	30.9542
TCGA-AC-A3YJ-01	39.7541
TCGA-AC-A4ZE-01	41.0668
TCGA-AC-A5EH-01	42.5591
TCGA-AC-A5EI-01	28.6518
TCGA-AC-A5XS-01	41.4614
TCGA-AC-A5XU-01	33.9634
TCGA-AC-A62V-01	45.021
TCGA-AC-A62X-01	43.4146
TCGA-AC-A62Y-01	36.3537
TCGA-AC-A6IV-01	33.888
TCGA-AC-A6IW-01	43.6194
TCGA-AC-A6IX-01	32.5792
TCGA-AC-A6NO-01	33.6109
TCGA-AC-A7VB-01	41.7783
TCGA-AC-A7VC-01	33.6364
TCGA-AC-A8OP-01	39.2124
TCGA-AC-A8OQ-01	39.9357
TCGA-AC-A8OR-01	27.8005
TCGA-AC-A8OS-01	37.7025
TCGA-AN-A0XL-01	35.9106
TCGA-AN-A0XN-01	51.6577
TCGA-AN-A0XO-01	35.624
TCGA-AN-A0XP-01	39.5463
TCGA-AN-A0XR-01	36.7055
TCGA-AN-A0XS-01	37.1081
TCGA-AN-A0XT-01	28.1026
TCGA-AN-A0XU-01	41.2197
TCGA-AN-A0XV-01	40.4334
TCGA-AN-A0XW-01	31.7159
TCGA-AO-A03L-01	38.5513
TCGA-AO-A03M-01	32.9266
TCGA-AO-A03N-01	42.5164
TCGA-AO-A03U-01	42.2731
TCGA-AO-A0JA-01	39.6632
TCGA-AO-A0JB-01	30.9096
TCGA-AO-A0JC-01	36.1339
TCGA-AO-A0JD-01	33.1295
TCGA-AO-A0JE-01	44.1015
TCGA-AO-A0JF-01	35.4477
TCGA-AO-A0JG-01	28.5681
TCGA-AO-A0JI-01	49.0845
TCGA-AO-A0JJ-01	35.855
TCGA-AO-A0JL-01	42.4786
TCGA-AO-A0JM-01	32.2669
TCGA-AO-A124-01	27.5642
TCGA-AO-A125-01	31.8508
TCGA-AO-A126-01	33.8558
TCGA-AO-A128-01	41.8565
TCGA-AO-A129-01	33.234
TCGA-AO-A12B-01	36.4555
TCGA-AO-A12C-01	33.2921
TCGA-AO-A12E-01	35.9938
TCGA-AO-A12G-01	36.5114
TCGA-AO-A1KO-01	27.9016
TCGA-AO-A1KP-01	32.0018
TCGA-AO-A1KQ-01	37.3747
TCGA-AO-A1KR-01	46.6298
TCGA-AO-A1KS-01	35.4872
TCGA-AO-A1KT-01	35.6806
TCGA-AQ-A04H-01	46.8467
TCGA-AQ-A04L-01	34.4728
TCGA-AQ-A0Y5-01	36.3928
TCGA-AQ-A1H2-01	35.3868
TCGA-AQ-A1H3-01	33.8387
TCGA-AQ-A54N-01	32.5805
TCGA-AQ-A54O-01	40.7114
TCGA-AQ-A7U7-01	40.5844
TCGA-AR-A0TP-01	33.3308
TCGA-AR-A0TQ-01	44.6893
TCGA-AR-A0TR-01	35.8725
TCGA-AR-A0TT-01	40.0592
TCGA-AR-A0TU-01	50.5273
TCGA-AR-A0TV-01	39.3456
TCGA-AR-A0TW-01	37.7478
TCGA-AR-A0TX-01	35.0913
TCGA-AR-A0TZ-01	43.6932
TCGA-AR-A0U0-01	36.5798
TCGA-AR-A0U2-01	38.3606
TCGA-AR-A0U3-01	42.0832
TCGA-AR-A0U4-01	42.7019
TCGA-AR-A1AI-01	37.8701
TCGA-AR-A1AJ-01	38.5252
TCGA-AR-A1AK-01	35.4928
TCGA-AR-A1AL-01	32.4219
TCGA-AR-A1AM-01	30.6484
TCGA-AR-A1AN-01	33.721
TCGA-AR-A1AO-01	41.4259
TCGA-AR-A1AP-01	38.5477
TCGA-AR-A1AQ-01	38.9671
TCGA-AR-A1AR-01	41.3513
TCGA-AR-A1AS-01	40.0892
TCGA-AR-A1AT-01	47.1416
TCGA-AR-A1AU-01	26.4409
TCGA-AR-A1AV-01	37.8517
TCGA-AR-A1AW-01	39.9389
TCGA-AR-A1AX-01	34.3779
TCGA-AR-A1AY-01	45.9195
TCGA-AR-A24H-01	34.2877
TCGA-AR-A24K-01	34.9288
TCGA-AR-A24L-01	31.7283
TCGA-AR-A24M-01	34.4892
TCGA-AR-A24N-01	40.6777
TCGA-AR-A24O-01	30.3236
TCGA-AR-A24P-01	39.3879
TCGA-AR-A24Q-01	31.8356
TCGA-AR-A24R-01	39.5471
TCGA-AR-A24S-01	37.0378
TCGA-AR-A24T-01	38.2525
TCGA-AR-A24U-01	40.7304
TCGA-AR-A24V-01	33.8292
TCGA-AR-A24W-01	31.9486
TCGA-AR-A24X-01	36.3139
TCGA-AR-A24Z-01	36.1024
TCGA-AR-A250-01	34.2049
TCGA-AR-A251-01	34.2864
TCGA-AR-A252-01	34.565
TCGA-AR-A254-01	30.1996
TCGA-AR-A255-01	43.2949
TCGA-AR-A256-01	40.4431
TCGA-AR-A2LE-01	29.3806
TCGA-AR-A2LH-01	37.6868
TCGA-AR-A2LJ-01	31.0709
TCGA-AR-A2LK-01	38.9361
TCGA-AR-A2LL-01	39.9851
TCGA-AR-A2LM-01	31.4713
TCGA-AR-A2LN-01	38.4927
TCGA-AR-A2LO-01	30.5369
TCGA-AR-A2LQ-01	33.8865
TCGA-AR-A2LR-01	28.4345
TCGA-AR-A5QM-01	42.365
TCGA-AR-A5QN-01	39.5791
TCGA-AR-A5QP-01	29.4501
TCGA-AR-A5QQ-01	43.1203
TCGA-B6-A0I1-01	40.9888
TCGA-B6-A0IK-01	40.0591
TCGA-B6-A0RE-01	43.9453
TCGA-B6-A0RG-01	35.8266
TCGA-B6-A0RI-01	31.6879
TCGA-B6-A0RL-01	41.453
TCGA-B6-A0RM-01	32.6301
TCGA-B6-A0RN-01	38.8041
TCGA-B6-A0RO-01	34.3334
TCGA-B6-A0RP-01	38.9508
TCGA-B6-A0RS-01	36.7772
TCGA-B6-A0RT-01	40.6547
TCGA-B6-A0RU-01	30.9395
TCGA-B6-A0RV-01	36.9828
TCGA-B6-A0WT-01	35.2852
TCGA-B6-A0WV-01	36.3055
TCGA-B6-A0WW-01	38.3264
TCGA-B6-A0WX-01	38.2043
TCGA-B6-A0WY-01	32.8154
TCGA-B6-A0WZ-01	37.7234
TCGA-B6-A0X1-01	37.8792
TCGA-B6-A0X4-01	32.6543
TCGA-B6-A0X5-01	36.0922
TCGA-B6-A0X7-01	34.5583
TCGA-B6-A1KC-01	39.0839
TCGA-B6-A1KF-01	44.0102
TCGA-B6-A1KI-01	36.5929
TCGA-B6-A1KN-01	42.1811
TCGA-B6-A2IU-01	38.4717
TCGA-B6-A3ZX-01	34.7479
TCGA-B6-A400-01	35.9123
TCGA-B6-A401-01	45.0154
TCGA-B6-A402-01	34.4523
TCGA-B6-A408-01	39.2761
TCGA-B6-A409-01	37.1367
TCGA-B6-A40B-01	36.08
TCGA-B6-A40C-01	34.1154
TCGA-BH-A0AU-01	32.9174
TCGA-BH-A0AW-01	36.5812
TCGA-BH-A0AZ-01	33.8457
TCGA-BH-A0B3-01	44.4177
TCGA-BH-A0B5-01	42.2685
TCGA-BH-A0B6-01	34.919
TCGA-BH-A0B8-01	42.3361
TCGA-BH-A0B9-01	34.2959
TCGA-BH-A0BA-01	40.1167
TCGA-BH-A0BC-01	35.6531
TCGA-BH-A0BF-01	40.4428
TCGA-BH-A0BJ-01	34.8212
TCGA-BH-A0BM-01	32.2066
TCGA-BH-A0BS-01	28.8032
TCGA-BH-A0BT-01	42.3659
TCGA-BH-A0BZ-01	43.767
TCGA-BH-A0C0-01	38.7697
TCGA-BH-A0C3-01	31.3066
TCGA-BH-A0DD-01	43.2265
TCGA-BH-A0DG-01	32.5972
TCGA-BH-A0DH-01	39.6413
TCGA-BH-A0DI-01	35.5125
TCGA-BH-A0DK-01	42.8221
TCGA-BH-A0DP-01	38.35
TCGA-BH-A0DQ-01	37.3328
TCGA-BH-A0DS-01	39.8636
TCGA-BH-A0DV-01	34.7887
TCGA-BH-A0E0-01	38.1773
TCGA-BH-A0E1-01	29.9396
TCGA-BH-A0E2-01	33.7403
TCGA-BH-A0GY-01	34.2728
TCGA-BH-A0GZ-01	38.445
TCGA-BH-A0H0-01	42.8707
TCGA-BH-A0H3-01	35.7945
TCGA-BH-A0H6-01	31.2276
TCGA-BH-A0H7-01	38.7562
TCGA-BH-A0H9-01	27.7495
TCGA-BH-A0HA-01	37.8264
TCGA-BH-A0HB-01	41.4047
TCGA-BH-A0HF-01	31.3884
TCGA-BH-A0HI-01	34.9182
TCGA-BH-A0HK-01	43.8712
TCGA-BH-A0HN-01	35.7551
TCGA-BH-A0HP-01	35.0554
TCGA-BH-A0HX-01	40.2316
TCGA-BH-A0HY-01	36.0411
TCGA-BH-A0RX-01	41.0613
TCGA-BH-A0W3-01	37.3068
TCGA-BH-A0W4-01	31.8673
TCGA-BH-A0W5-01	35.6111
TCGA-BH-A0WA-01	30.2975
TCGA-BH-A1EN-01	40.0923
TCGA-BH-A1EO-01	41.5146
TCGA-BH-A1ES-01	36.6496
TCGA-BH-A1ET-01	34.1951
TCGA-BH-A1EU-01	32.5754
TCGA-BH-A1EV-01	42.9183
TCGA-BH-A1EW-01	34.1046
TCGA-BH-A1EX-01	48.2282
TCGA-BH-A1EY-01	45.1595
TCGA-BH-A1F0-01	38.4953
TCGA-BH-A1F2-01	38.8574
TCGA-BH-A1F5-01	32.7477
TCGA-BH-A1F6-01	46.5079
TCGA-BH-A1F8-01	35.9795
TCGA-BH-A1FB-01	36.2435
TCGA-BH-A1FC-01	47.4398
TCGA-BH-A1FD-01	41.9564
TCGA-BH-A1FE-01	35.5609
TCGA-BH-A1FG-01	32.0542
TCGA-BH-A1FH-01	29.4627
TCGA-BH-A1FJ-01	36.178
TCGA-BH-A1FL-01	38.0389
TCGA-BH-A1FM-01	27.3424
TCGA-BH-A1FN-01	29.6074
TCGA-BH-A1FR-01	33.863
TCGA-BH-A1FU-01	34.9316
TCGA-BH-A201-01	30.1201
TCGA-BH-A202-01	47.6657
TCGA-BH-A203-01	39.4184
TCGA-BH-A204-01	38.1757
TCGA-BH-A208-01	29.5643
TCGA-BH-A209-01	46.6418
TCGA-BH-A28O-01	28.7788
TCGA-BH-A28Q-01	31.3444
TCGA-BH-A2L8-01	37.7359
TCGA-BH-A42T-01	37.5123
TCGA-BH-A42U-01	35.2599
TCGA-BH-A42V-01	36.8473
TCGA-BH-A5IZ-01	35.3636
TCGA-BH-A5J0-01	37.5183
TCGA-BH-A6R8-01	42.5782
TCGA-BH-A6R9-01	35.9327
TCGA-BH-A8FY-01	35.1127
TCGA-BH-A8FZ-01	40.3835
TCGA-BH-A8G0-01	32.6057
TCGA-BH-AB28-01	36.0014
TCGA-C8-A1HE-01	38.5769
TCGA-C8-A1HF-01	43.9499
TCGA-C8-A1HG-01	32.7505
TCGA-C8-A1HI-01	31.381
TCGA-C8-A1HJ-01	38.9672
TCGA-C8-A1HK-01	31.641
TCGA-C8-A1HL-01	37.3774
TCGA-C8-A1HM-01	44.5705
TCGA-C8-A1HN-01	34.0592
TCGA-C8-A1HO-01	35.7231
TCGA-C8-A26V-01	46.1104
TCGA-C8-A26W-01	34.6996
TCGA-C8-A26X-01	48.0624
TCGA-C8-A26Z-01	37.2467
TCGA-C8-A273-01	39.1542
TCGA-C8-A274-01	42.7939
TCGA-C8-A275-01	52.2869
TCGA-C8-A278-01	45.2179
TCGA-C8-A27A-01	34.3318
TCGA-C8-A27B-01	37.1815
TCGA-C8-A3M7-01	39.8226
TCGA-C8-A3M8-01	44.124
TCGA-C8-A8HP-01	39.3532
TCGA-C8-A8HQ-01	32.0614
TCGA-C8-A8HR-01	35.9863
TCGA-C8-A9FZ-01	36.5047
TCGA-D8-A1J8-01	51.4054
TCGA-D8-A1J9-01	50.8838
TCGA-D8-A1JA-01	40.0203
TCGA-D8-A1JB-01	33.7057
TCGA-D8-A1JC-01	35.7967
TCGA-D8-A1JD-01	37.107
TCGA-D8-A1JE-01	30.436
TCGA-D8-A1JF-01	47.5761
TCGA-D8-A1JG-01	43.3336
TCGA-D8-A1JH-01	36.4445
TCGA-D8-A1JI-01	39.7409
TCGA-D8-A1JJ-01	35.585
TCGA-D8-A1JL-01	40.6876
TCGA-D8-A1JM-01	39.6246
TCGA-D8-A1JN-01	38.6867
TCGA-D8-A1JP-01	33.9653
TCGA-D8-A1JS-01	31.3112
TCGA-D8-A1JT-01	36.0278
TCGA-D8-A1JU-01	36.4865
TCGA-D8-A1X5-01	38.6697
TCGA-D8-A1X6-01	39.6948
TCGA-D8-A1X7-01	39.4733
TCGA-D8-A1X8-01	33.5398
TCGA-D8-A1X9-01	37.2555
TCGA-D8-A1XA-01	38.0491
TCGA-D8-A1XB-01	36.3664
TCGA-D8-A1XC-01	37.494
TCGA-D8-A1XD-01	31.2204
TCGA-D8-A1XF-01	49.1392
TCGA-D8-A1XG-01	28.2571
TCGA-D8-A1XJ-01	46.2083
TCGA-D8-A1XK-01	31.6637
TCGA-D8-A1XL-01	35.0359
TCGA-D8-A1XM-01	38.8371
TCGA-D8-A1XO-01	39.8093
TCGA-D8-A1XQ-01	46.458
TCGA-D8-A1XR-01	28.6039
TCGA-D8-A1XS-01	36.3143
TCGA-D8-A1XT-01	36.6837
TCGA-D8-A1XU-01	44.2337
TCGA-D8-A1XV-01	32.9105
TCGA-D8-A1XW-01	35.4312
TCGA-D8-A1XY-01	37.3675
TCGA-D8-A1XZ-01	36.6972
TCGA-D8-A1Y0-01	38.7558
TCGA-D8-A1Y1-01	32.8024
TCGA-D8-A1Y2-01	33.0664
TCGA-D8-A1Y3-01	50.8213
TCGA-D8-A27E-01	31.8355
TCGA-D8-A27F-01	35.5322
TCGA-D8-A27G-01	39.6438
TCGA-D8-A27H-01	27.7059
TCGA-D8-A27I-01	34.6616
TCGA-D8-A27K-01	35.6513
TCGA-D8-A27L-01	35.3101
TCGA-D8-A27M-01	32.0293
TCGA-D8-A27N-01	41.1082
TCGA-D8-A27P-01	29.5318
TCGA-D8-A27R-01	33.2349
TCGA-D8-A27T-01	36.787
TCGA-D8-A27V-01	39.3865
TCGA-D8-A27W-01	42.0862
TCGA-D8-A3Z5-01	31.1186
TCGA-D8-A3Z6-01	38.199
TCGA-D8-A4Z1-01	34.8176
TCGA-D8-A73U-01	34.6983
TCGA-D8-A73W-01	34.9303
TCGA-D8-A73X-01	32.5243
TCGA-E2-A105-01	30.7074
TCGA-E2-A106-01	36.072
TCGA-E2-A107-01	37.5153
TCGA-E2-A108-01	40.4762
TCGA-E2-A109-01	38.082
TCGA-E2-A10B-01	41.4038
TCGA-E2-A10C-01	44.6896
TCGA-E2-A10E-01	34.197
TCGA-E2-A10F-01	38.3288
TCGA-E2-A14N-01	35.6975
TCGA-E2-A14U-01	34.7913
TCGA-E2-A15I-01	31.627
TCGA-E2-A15J-01	34.7999
TCGA-E2-A15K-01	41.4511
TCGA-E2-A1AZ-01	32.62
TCGA-E2-A1B0-01	39.9855
TCGA-E2-A1B1-01	29.8605
TCGA-E2-A1B4-01	38.3174
TCGA-E2-A1B5-01	38.0365
TCGA-E2-A1B6-01	34.0065
TCGA-E2-A1BC-01	32.3213
TCGA-E2-A1BD-01	39.5806
TCGA-E2-A1IE-01	33.1383
TCGA-E2-A1IF-01	34.275
TCGA-E2-A1IG-01	30.3063
TCGA-E2-A1IH-01	35.3088
TCGA-E2-A1II-01	36.4729
TCGA-E2-A1IJ-01	36.8286
TCGA-E2-A1IK-01	31.323
TCGA-E2-A1IL-01	31.4301
TCGA-E2-A1IN-01	32.81
TCGA-E2-A1IO-01	36.4274
TCGA-E2-A1IU-01	31.5448
TCGA-E2-A1L6-01	30.1623
TCGA-E2-A1L7-01	41.5512
TCGA-E2-A1L8-01	41.0938
TCGA-E2-A1L9-01	37.4607
TCGA-E2-A1LA-01	35.2324
TCGA-E2-A1LB-01	41.8472
TCGA-E2-A1LE-01	45.7574
TCGA-E2-A1LG-01	25.7108
TCGA-E2-A1LH-01	39.9652
TCGA-E2-A1LI-01	33.597
TCGA-E2-A1LK-01	40.5609
TCGA-E2-A1LL-01	38.4749
TCGA-E2-A1LS-01	32.2022
TCGA-E2-A2P5-01	37.9173
TCGA-E2-A2P6-01	35.8873
TCGA-E2-A3DX-01	36.3788
TCGA-E2-A56Z-01	35.1738
TCGA-E2-A570-01	39.955
TCGA-E2-A572-01	35.7911
TCGA-E2-A573-01	33.5223
TCGA-E2-A574-01	29.7621
TCGA-E2-A576-01	40.5346
TCGA-E9-A1N3-01	28.2892
TCGA-E9-A1N4-01	34.4055
TCGA-E9-A1N5-01	37.563
TCGA-E9-A1N6-01	43.3503
TCGA-E9-A1N8-01	38.3245
TCGA-E9-A1N9-01	37.4566
TCGA-E9-A1NA-01	51.271
TCGA-E9-A1NC-01	34.4504
TCGA-E9-A1ND-01	51.4582
TCGA-E9-A1NE-01	40.1129
TCGA-E9-A1NF-01	38.7165
TCGA-E9-A1NG-01	39.2666
TCGA-E9-A1NH-01	39.0502
TCGA-E9-A1NI-01	36.9316
TCGA-E9-A1QZ-01	32.8303
TCGA-E9-A1R0-01	33.0328
TCGA-E9-A1R2-01	31.6338
TCGA-E9-A1R3-01	34.1308
TCGA-E9-A1R4-01	37.1212
TCGA-E9-A1R5-01	36.391
TCGA-E9-A1R6-01	39.2158
TCGA-E9-A1R7-01	39.2248
TCGA-E9-A1RA-01	33.8129
TCGA-E9-A1RB-01	36.8615
TCGA-E9-A1RC-01	43.8477
TCGA-E9-A1RD-01	38.0816
TCGA-E9-A1RE-01	36.8974
TCGA-E9-A1RF-01	37.5858
TCGA-E9-A1RG-01	33.1599
TCGA-E9-A1RH-01	42.3268
TCGA-E9-A1RI-01	37.0395
TCGA-E9-A226-01	36.5938
TCGA-E9-A227-01	30.0879
TCGA-E9-A228-01	36.7295
TCGA-E9-A229-01	34.0033
TCGA-E9-A22A-01	42.5647
TCGA-E9-A22B-01	39.3544
TCGA-E9-A22D-01	39.6833
TCGA-E9-A22E-01	37.1311
TCGA-E9-A22G-01	29.8466
TCGA-E9-A22H-01	36.2514
TCGA-E9-A243-01	37.8353
TCGA-E9-A244-01	31.8606
TCGA-E9-A245-01	31.7618
TCGA-E9-A247-01	36.119
TCGA-E9-A248-01	38.2717
TCGA-E9-A249-01	33.7053
TCGA-E9-A24A-01	40.1758
TCGA-E9-A295-01	36.5572
TCGA-E9-A2JS-01	40.4614
TCGA-E9-A2JT-01	35.9397
TCGA-E9-A3HO-01	35.8876
TCGA-E9-A3Q9-01	32.0455
TCGA-E9-A3QA-01	40.6128
TCGA-E9-A3X8-01	37.358
TCGA-E9-A54X-01	31.5936
TCGA-E9-A54Y-01	36.5937
TCGA-E9-A5FK-01	35.9239
TCGA-E9-A5FL-01	38.4835
TCGA-E9-A5UO-01	37.2682
TCGA-E9-A5UP-01	40.3711
TCGA-E9-A6HE-01	35.3407
TCGA-EW-A1IW-01	42.6931
TCGA-EW-A1IX-01	36.0248
TCGA-EW-A1IY-01	41.9184
TCGA-EW-A1IZ-01	40.1605
TCGA-EW-A1J1-01	29.9022
TCGA-EW-A1J2-01	36.1302
TCGA-EW-A1J3-01	39.694
TCGA-EW-A1J5-01	35.7127
TCGA-EW-A1J6-01	29.6032
TCGA-EW-A1OV-01	35.8146
TCGA-EW-A1OW-01	35.7571
TCGA-EW-A1OX-01	36.8932
TCGA-EW-A1OY-01	35.9283
TCGA-EW-A1OZ-01	51.0044
TCGA-EW-A1P0-01	40.7596
TCGA-EW-A1P1-01	37.6029
TCGA-EW-A1P3-01	32.6845
TCGA-EW-A1P4-01	28.4581
TCGA-EW-A1P5-01	35.8316
TCGA-EW-A1P6-01	35.3129
TCGA-EW-A1P7-01	33.688
TCGA-EW-A1P8-01	39.8284
TCGA-EW-A1PA-01	39.176
TCGA-EW-A1PB-01	47.1384
TCGA-EW-A1PC-01	45.6835
TCGA-EW-A1PD-01	32.4811
TCGA-EW-A1PE-01	30.3874
TCGA-EW-A1PF-01	39.8859
TCGA-EW-A1PG-01	29.3903
TCGA-EW-A1PH-01	37.4727
TCGA-EW-A2FR-01	37.3263
TCGA-EW-A2FS-01	39.3032
TCGA-EW-A2FV-01	35.3267
TCGA-EW-A2FW-01	24.1815
TCGA-EW-A3E8-01	43.892
TCGA-EW-A3U0-01	34.885
TCGA-EW-A423-01	41.9502
TCGA-EW-A424-01	39.8115
TCGA-EW-A6S9-01	35.3259
TCGA-EW-A6SA-01	43.2802
TCGA-EW-A6SB-01	40.062
TCGA-EW-A6SC-01	36.2935
TCGA-EW-A6SD-01	45.3767
TCGA-GI-A2C8-01	38.5502
TCGA-GI-A2C9-01	37.8495
TCGA-GM-A2D9-01	40.9169
TCGA-GM-A2DA-01	35.0467
TCGA-GM-A2DB-01	41.035
TCGA-GM-A2DC-01	36.216
TCGA-GM-A2DD-01	49.8381
TCGA-GM-A2DF-01	41.5969
TCGA-GM-A2DH-01	40.716
TCGA-GM-A2DI-01	38.428
TCGA-GM-A2DK-01	38.1356
TCGA-GM-A2DL-01	41.3557
TCGA-GM-A2DM-01	29.5064
TCGA-GM-A2DN-01	39.5813
TCGA-GM-A2DO-01	43.245
TCGA-GM-A3NW-01	29.6535
TCGA-GM-A3NY-01	31.7443
TCGA-GM-A3XG-01	24.2898
TCGA-GM-A3XL-01	36.9175
TCGA-GM-A3XN-01	36.4032
TCGA-GM-A4E0-01	40.6115
TCGA-GM-A5PV-01	33.882
TCGA-GM-A5PX-01	33.7424
TCGA-HN-A2NL-01	33.1017
TCGA-HN-A2OB-01	25.5424
TCGA-JL-A3YW-01	47.4935
TCGA-JL-A3YX-01	36.1443
TCGA-LD-A66U-01	29.1051
TCGA-LD-A74U-01	32.319
TCGA-LD-A7W5-01	37.4579
TCGA-LD-A7W6-01	31.4412
TCGA-LD-A9QF-01	40.0328
TCGA-LL-A440-01	35.7121
TCGA-LL-A441-01	38.0501
TCGA-LL-A442-01	39.1822
TCGA-LL-A50Y-01	42.1784
TCGA-LL-A5YL-01	42.1216
TCGA-LL-A5YM-01	38.643
TCGA-LL-A5YN-01	36.9228
TCGA-LL-A5YO-01	39.8016
TCGA-LL-A5YP-01	38.9016
TCGA-LL-A6FQ-01	37.9625
TCGA-LL-A6FR-01	33.1625
TCGA-LL-A73Y-01	29.7322
TCGA-LL-A73Z-01	32.4494
TCGA-LL-A740-01	50.4245
TCGA-LL-A7SZ-01	37.0726
TCGA-LL-A7T0-01	39.773
TCGA-LL-A8F5-01	46.7114
TCGA-LL-A9Q3-01	37.0953
TCGA-LQ-A4E4-01	44.2586
TCGA-MS-A51U-01	33.9251
TCGA-OK-A5Q2-01	35.653
TCGA-OL-A5D6-01	42.3511
TCGA-OL-A5D7-01	43.3637
TCGA-OL-A5D8-01	44.3775
TCGA-OL-A5DA-01	34.8695
TCGA-OL-A5RU-01	37.4561
TCGA-OL-A5RV-01	31.7686
TCGA-OL-A5RW-01	29.4477
TCGA-OL-A5RX-01	34.4622
TCGA-OL-A5RY-01	39.9806
TCGA-OL-A5RZ-01	27.9929
TCGA-OL-A5S0-01	36.2331
TCGA-OL-A66H-01	40.2044
TCGA-OL-A66I-01	45.8899
TCGA-OL-A66J-01	36.7733
TCGA-OL-A66K-01	33.7502
TCGA-OL-A66L-01	32.8734
TCGA-OL-A66N-01	34.7689
TCGA-OL-A66O-01	43.5427
TCGA-OL-A66P-01	43.3543
TCGA-OL-A6VO-01	34.6153
TCGA-OL-A6VQ-01	30.9988
TCGA-OL-A6VR-01	37.5534
TCGA-OL-A97C-01	31.5279
TCGA-PE-A5DC-01	35.0539
TCGA-PE-A5DD-01	39.5335
TCGA-PE-A5DE-01	36.5261
TCGA-PL-A8LX-01	36.3999
TCGA-PL-A8LY-01	27.8702
TCGA-PL-A8LZ-01	36.4796
TCGA-S3-A6ZF-01	30.1127
TCGA-S3-A6ZG-01	43.205
TCGA-S3-A6ZH-01	32.4669
TCGA-S3-AA0Z-01	39.5212
TCGA-S3-AA10-01	35.4009
TCGA-S3-AA11-01	38.0482
TCGA-S3-AA12-01	40.0033
TCGA-S3-AA14-01	34.4724
TCGA-S3-AA15-01	35.9743
TCGA-S3-AA17-01	38.8165
TCGA-UL-AAZ6-01	35.0247
TCGA-UU-A93S-01	39.9002
TCGA-V7-A7HQ-01	28.0914
TCGA-W8-A86G-01	36.2984
TCGA-WT-AB41-01	37.3075
TCGA-WT-AB44-01	36.1178
TCGA-XX-A899-01	34.3973
TCGA-XX-A89A-01	35.3089
TCGA-Z7-A8R5-01	35.1243
TCGA-Z7-A8R6-01	33.1019

## Sheet: matched BC and tumor-adjacent
ID	DM-BMI
TCGA-A7-A0D9-01	36.8668
TCGA-A7-A13E-01	46.0994
TCGA-A7-A13F-01	40.9677
TCGA-A7-A13G-01	33.9606
TCGA-AC-A23H-01	44.8202
TCGA-AC-A2FB-01	37.9203
TCGA-AC-A2FF-01	31.756
TCGA-AC-A2FM-01	43.2135
TCGA-BH-A0AU-01	34.3961
TCGA-BH-A0AZ-01	34.4214
TCGA-BH-A0B3-01	45.5067
TCGA-BH-A0B8-01	43.8088
TCGA-BH-A0BA-01	42.1389
TCGA-BH-A0BC-01	35.3762
TCGA-BH-A0BJ-01	35.7805
TCGA-BH-A0BM-01	33.355
TCGA-BH-A0BT-01	43.1523
TCGA-BH-A0BZ-01	45.418
TCGA-BH-A0C0-01	40.2719
TCGA-BH-A0C3-01	31.9965
TCGA-BH-A0DG-01	34.0534
TCGA-BH-A0DH-01	41.4352
TCGA-BH-A0DK-01	45.7384
TCGA-BH-A0DP-01	39.5784
TCGA-BH-A0DQ-01	37.4083
TCGA-BH-A0DV-01	35.923
TCGA-BH-A0E0-01	39.2556
TCGA-BH-A0E1-01	30.7547
TCGA-BH-A0H7-01	41.1798
TCGA-BH-A0H9-01	28.7915
TCGA-BH-A0HA-01	38.3043
TCGA-BH-A0HK-01	45.6154
TCGA-BH-A1EN-01	40.7933
TCGA-BH-A1EO-01	42.6685
TCGA-BH-A1ET-01	35.2056
TCGA-BH-A1EU-01	32.2731
TCGA-BH-A1EV-01	44.0185
TCGA-BH-A1EW-01	34.046
TCGA-BH-A1F0-01	39.2687
TCGA-BH-A1F2-01	39.9293
TCGA-BH-A1F6-01	49.0118
TCGA-BH-A1F8-01	36.574
TCGA-BH-A1FB-01	37.4352
TCGA-BH-A1FC-01	46.7742
TCGA-BH-A1FD-01	42.8696
TCGA-BH-A1FE-01	35.9649
TCGA-BH-A1FG-01	32.1802
TCGA-BH-A1FH-01	30.1313
TCGA-BH-A1FJ-01	36.1964
TCGA-BH-A1FM-01	26.8347
TCGA-BH-A1FN-01	31.1541
TCGA-BH-A1FR-01	34.0733
TCGA-BH-A203-01	38.749
TCGA-BH-A204-01	36.6145
TCGA-BH-A208-01	29.0971
TCGA-BH-A209-01	43.4878
TCGA-E2-A15I-01	31.9529
TCGA-E2-A15K-01	41.9428
TCGA-E2-A1BC-01	33.2234
TCGA-E2-A1L7-01	36.915
TCGA-E2-A1LB-01	39.9561
TCGA-E2-A1LS-01	31.4875
TCGA-E9-A1N4-01	32.0427
TCGA-E9-A1N5-01	36.5762
TCGA-E9-A1N6-01	39.076
TCGA-E9-A1NA-01	47.551
TCGA-E9-A1ND-01	46.3471
TCGA-E9-A1NF-01	37.7669
TCGA-E9-A1NG-01	36.3845
TCGA-E9-A1R7-01	36.8514
TCGA-E9-A1RB-01	35.2036
TCGA-E9-A1RC-01	43.5461
TCGA-E9-A1RD-01	36.6346
TCGA-E9-A1RF-01	36.3647
TCGA-E9-A1RH-01	41.8412
TCGA-E9-A1RI-01	36.3267
TCGA-A7-A0D9-11	31.3619
TCGA-A7-A13E-11	32.4574
TCGA-A7-A13F-11	29.6589
TCGA-A7-A13G-11	29.0672
TCGA-AC-A23H-11	30.3034
TCGA-AC-A2FB-11	33.6333
TCGA-AC-A2FF-11	28.8875
TCGA-AC-A2FM-11	27.1144
TCGA-BH-A0AU-11	26.0258
TCGA-BH-A0AZ-11	28.7755
TCGA-BH-A0B3-11	28.6485
TCGA-BH-A0B8-11	29.0397
TCGA-BH-A0BA-11	29.164
TCGA-BH-A0BC-11	30.6956
TCGA-BH-A0BJ-11	27.0343
TCGA-BH-A0BM-11	26.2317
TCGA-BH-A0BT-11	28.6414
TCGA-BH-A0BZ-11	34.0655
TCGA-BH-A0C0-11	27.2243
TCGA-BH-A0C3-11	25.2486
TCGA-BH-A0DG-11	31.5071
TCGA-BH-A0DH-11	27.5952
TCGA-BH-A0DK-11	29.2165
TCGA-BH-A0DP-11	30.7493
TCGA-BH-A0DQ-11	29.2692
TCGA-BH-A0DV-11	24.4355
TCGA-BH-A0E0-11	24.696
TCGA-BH-A0E1-11	28.7561
TCGA-BH-A0H7-11	31.5906
TCGA-BH-A0H9-11	27.3631
TCGA-BH-A0HA-11	26.6826
TCGA-BH-A0HK-11	29.7638
TCGA-BH-A1EN-11	32.7252
TCGA-BH-A1EO-11	35.9567
TCGA-BH-A1ET-11	29.506
TCGA-BH-A1EU-11	28.9534
TCGA-BH-A1EV-11	27.0872
TCGA-BH-A1EW-11	28.5747
TCGA-BH-A1F0-11	29.0273
TCGA-BH-A1F2-11	26.7433
TCGA-BH-A1F6-11	32.2091
TCGA-BH-A1F8-11	31.9292
TCGA-BH-A1FB-11	28.1072
TCGA-BH-A1FC-11	37.2057
TCGA-BH-A1FD-11	29.3909
TCGA-BH-A1FE-11	27.5493
TCGA-BH-A1FG-11	28.5265
TCGA-BH-A1FH-11	30.498
TCGA-BH-A1FJ-11	30.751
TCGA-BH-A1FM-11	27.5769
TCGA-BH-A1FN-11	29.1
TCGA-BH-A1FR-11	33.1034
TCGA-BH-A203-11	29.4056
TCGA-BH-A204-11	29.632
TCGA-BH-A208-11	27.6494
TCGA-BH-A209-11	36.2094
TCGA-E2-A15I-11	29.7073
TCGA-E2-A15K-11	31.7005
TCGA-E2-A1BC-11	26.81
TCGA-E2-A1L7-11	26.7098
TCGA-E2-A1LB-11	27.762
TCGA-E2-A1LS-11	29.9108
TCGA-E9-A1N4-11	30.7715
TCGA-E9-A1N5-11	28.5964
TCGA-E9-A1N6-11	29.7076
TCGA-E9-A1NA-11	29.6684
TCGA-E9-A1ND-11	29.5072
TCGA-E9-A1NF-11	33.3249
TCGA-E9-A1NG-11	34.6732
TCGA-E9-A1R7-11	34.3054
TCGA-E9-A1RB-11	30.6792
TCGA-E9-A1RC-11	32.1678
TCGA-E9-A1RD-11	30.063
TCGA-E9-A1RF-11	32.0088
TCGA-E9-A1RH-11	29.2595
TCGA-E9-A1RI-11	30.0447
