# Supplementary material for: Integrative Analysis of Gene Expression and DNA Methylation Depicting the Impact of Obesity on Breast Cancer
Source: Front Cell Dev Biol. 2022 Mar 8;10:818082. doi: 10.3389/fcell.2022.818082 (PMC8957964; doi:10.3389/fcell.2022.818082)
Supplement: Supplementary file 4 [file Table5.XLS]

## Sheet: coefficient
BMI predictors	coef	UCSC_RefGene symbol
cg25108841	-0.675879	PINK1
cg13152501	-0.476771	SMURF1
cg01546378	-0.228394	GALM
cg27517652	-0.148364	TOR3A
cg18199434	-0.125793	EBF3
cg21511203	-0.048777	PLEC
cg07470341	-0.0199584	GALM
cg27000386	0.0152983	OGFOD2
cg12610887	0.0203942	CFAP52
cg05878098	0.0223782	DNAJA2
cg01102270	0.0224939	RIMBP2
cg18541234	0.0408014	RCE1
cg00287016	0.043846	MCM7
cg23553442	0.0460793	TRPM3
cg26767544	0.0506393	OAZ2
cg16450249	0.0559543	FARP1
cg19585156	0.0681814	IGSF21
cg19556854	0.0682568	BRD2
cg11466935	0.072981	VENTX
cg04273431	0.103611	GNL1
cg02374944	0.104201	MAN2A2
cg20300514	0.108554	C1orf86
cg14896906	0.11045	COG5
cg24572995	0.113188	MBNL1
cg04450037	0.130833	TXNDC11
cg04029738	0.169108	FASN
cg06088032	0.218442	ZMYND10
cg10548254	0.220451	TUBGCP6
cg02979120	0.2574	C16orf70
cg02680314	0.29493	MMP25
cg04212884	0.298454	CENPT
cg12768767	0.329992	STIL
cg05390402	0.416351	PIFO
cg11086642	0.528046	LRP5
cg07775601	0.575217	ZFYVE28
cg26455175	0.0188927	-
cg24881973	0.0275206	-
cg17209612	0.0284553	-
cg20706746	0.0314517	-
cg25477576	0.201575	-
cg17435929	0.302965	-
cg05731218	-0.860721	-
