# Supplementary material for: Integrative Analysis of Gene Expression and DNA Methylation Depicting the Impact of Obesity on Breast Cancer
Source: Front Cell Dev Biol. 2022 Mar 8;10:818082. doi: 10.3389/fcell.2022.818082 (PMC8957964; doi:10.3389/fcell.2022.818082)
Supplement: Supplementary file 5 [file Table3.XLS]

## Sheet: TCGA-T
ID	Fat_GSE48472	GSM999342_fibroblasts	GSM999353_B-lymphocyte	GSM999359_mammary gland	GSM999373_mammary gland	GSM999374_B-lymphocyte	GSM999375_B-lymphocyte	GSM999376_B-lymphocyte	GSM999377_mammary ductal carcinoma	GSM999379_embryonic stem cell	GSM999385_mammary epithelial cells	GSM999392_mammary gland
TCGA-3C-AAAU-01	0.0855103	-1.73e-16	0.290469	0	6.57e-18	0.0107363	-7.39e-17	-1.41e-18	0.542148	2.78e-17	0.0711364	9.42e-18
TCGA-3C-AALI-01	0.130469	-1.3e-16	0.286502	0	-8.25e-18	0.0209868	9.14e-18	4.44e-18	0.519875	-4.17e-17	0.0421677	6.47e-17
TCGA-3C-AALJ-01	0.210697	-1.13e-16	0.268489	2.97e-17	-3.47e-18	0.0294821	-1.37e-18	5.14e-18	0.461831	-1e-16	0.0295001	2.78e-16
TCGA-3C-AALK-01	0.249929	-1.59e-16	0.262565	1.73e-18	5.32e-18	0.0211762	-8.65e-17	-3.33e-18	0.397648	6.72e-20	0.068682	-1.73e-18
TCGA-4H-AAAK-01	0.199712	-1.62e-16	0.266532	0	6.06e-18	0.0196999	-5.92e-17	-2.9e-18	0.422781	-2.77e-17	0.0912752	1.64e-18
TCGA-5L-AAT0-01	0.176946	-1.65e-16	0.283749	0	2.53e-17	0.0326951	-1.03e-16	-4.33e-18	0.4166	3.41e-20	0.0900096	3.33e-18
TCGA-5L-AAT1-01	0.22872	-1.57e-16	0.283742	-3.47e-18	9.11e-18	0.0468648	-8.59e-17	-3.62e-18	0.393368	7.75e-20	0.0473047	2.24e-16
TCGA-5T-A9QA-01	0.33233	-1.07e-16	0.231793	2.52e-17	0	0.0376731	-2.4e-18	3.37e-18	0.384283	-6.64e-17	0.0139206	4.7e-17
TCGA-A1-A0SB-01	0.111772	1.04e-16	0.265942	3.86e-19	-5.52e-18	0	1e-16	-4.23e-17	0.347537	-5.99e-21	0.274749	5.91e-16
TCGA-A1-A0SE-01	0.149926	-1.69e-16	0.27336	0	1.6e-17	0.00245224	-1.56e-16	-5.55e-18	0.465495	8.53e-20	0.108766	5.57e-18
TCGA-A1-A0SF-01	0.149919	-1.51e-16	0.281669	0	1.52e-17	0.039135	-9.96e-17	-3.53e-18	0.452965	4.28e-20	0.0763115	1.26e-17
TCGA-A1-A0SG-01	0.0675916	-2.25e-17	0.306676	6.94e-18	1.8e-17	0.0429666	-1.77e-17	-3.94e-17	0.539656	-2.77e-17	0.0431097	5.21e-17
TCGA-A1-A0SH-01	0.207154	1.06e-17	0.279265	0	3.49e-17	0.011551	-3.7e-18	-3.05e-17	0.419061	6.27e-20	0.0829689	4.56e-17
TCGA-A1-A0SI-01	0.128142	5.22e-19	0.301644	0	3.25e-18	0.0351622	-1.35e-18	-2.71e-17	0.46998	4.71e-20	0.0650717	5.25e-17
TCGA-A1-A0SJ-01	0.226969	7.68e-17	0.257844	0.00488065	0	0.0427437	-2.35e-18	-2.76e-18	0.400158	-2.78e-17	0.0674052	1.8e-17
TCGA-A1-A0SK-01	0.132167	2.01e-16	0.308796	0	-1.22e-17	0.00328822	7.39e-17	-3.69e-17	0.368594	1.27e-16	0.187155	-7.27e-16
TCGA-A1-A0SM-01	0.323107	-1.08e-16	0.236135	0	-1.74e-18	0.0217838	1.36e-17	-1.81e-18	0.375535	-5.75e-17	0.0434402	4.28e-17
TCGA-A1-A0SN-01	0.281602	-1.51e-16	0.24849	-5.71e-18	0	0.0395279	-5.15e-17	-1.41e-19	0.399608	5.33e-20	0.0307729	1.79e-17
TCGA-A1-A0SO-01	0.257645	2.14e-16	0.269919	-3.47e-18	-5.91e-18	0.0150024	3.73e-17	6.34e-18	0.365491	-4.48e-16	0.0919438	-9.01e-19
TCGA-A1-A0SP-01	0.159559	-1.82e-16	0.318163	0.00557957	-1.52e-17	0.0589344	-1.11e-16	0	0.348975	2.26e-20	0.10879	-2.33e-17
TCGA-A1-A0SQ-01	0.0248391	2.57e-17	0.320865	0	-7.52e-19	0.0457847	4.14e-17	-5.08e-17	0.54268	2.77e-17	0.0658313	-4.09e-16
TCGA-A2-A04R-01	0.0564889	5.66e-19	0.326864	0	2.5e-18	0.0118522	5.13e-20	-2.7e-17	0.558461	6.82e-20	0.0463345	5.41e-17
TCGA-A2-A0CK-01	0.211122	8.32e-17	0.26846	0	-1.58e-32	0.0165732	3.36e-17	-1.96e-17	0.424437	1.12e-20	0.0794082	1.82e-17
TCGA-A2-A0CO-01	0.141966	-2.35e-17	0.310327	0	-6.87e-18	0.0557437	-7.13e-18	-3.31e-17	0.467275	-2.77e-17	0.0246893	5.45e-17
TCGA-A2-A0CR-01	0.293418	-1.07e-16	0.292809	0	-7.97e-18	0.08154	3.36e-17	-9.08e-18	0.320201	-3.84e-17	0.0120317	6.15e-17
TCGA-A2-A0CT-01	0.235174	-1.5e-16	0.2452	0	0.0230755	0.0525503	-5.66e-17	5.97e-33	0.409872	3.52e-20	0.0341285	2.33e-17
TCGA-A2-A0EN-01	0.261313	-1.54e-16	0.276022	0	1.15e-17	0.0471468	-8.99e-17	-3.93e-18	0.389377	9.05e-20	0.0261407	4.42e-18
TCGA-A2-A0EP-01	0.345546	-1.56e-16	0.291984	5.92e-18	-1.62e-17	0.0734938	-1.06e-16	-2.26e-17	0.288976	3.88e-20	0	1.62e-17
TCGA-A2-A0EU-01	0.0820332	-1.42e-17	0.290983	0	2.94e-18	0.058553	-8.2e-18	-1.03e-17	0.47089	9.85e-21	0.0975406	6.15e-17
TCGA-A2-A0ST-01	0.262931	-1.09e-16	0.316981	0	-5.65e-18	0.107253	5e-17	-9.71e-18	0.297364	-2.54e-17	0.0154715	6.44e-17
TCGA-A2-A0SU-01	0.214333	8.79e-17	0.2678	0	-4.02e-32	0.0285275	3.19e-17	-2.46e-17	0.382166	-1.6e-20	0.107174	-2.11e-16
TCGA-A2-A0SV-01	0.15037	-1.65e-16	0.276301	0	3.02e-18	0.0231095	-8.53e-17	-3.22e-18	0.497281	6e-20	0.0529387	-4.38e-18
TCGA-A2-A0SW-01	-5.84e-18	5.26e-18	0.397747	0	1.74e-17	0.0730714	7.37e-18	-2.34e-17	0.51363	5.23e-20	0.0155521	4.2e-17
TCGA-A2-A0SX-01	0.19907	8.43e-17	0.304306	0	-4.13e-18	0.0560516	4.08e-17	6.94e-19	0.326862	1.86e-20	0.11371	-1.95e-16
TCGA-A2-A0SY-01	0.243685	-1.54e-16	0.260837	1.73e-18	8.79e-18	0.0336726	-6.2e-17	-1.34e-18	0.39966	3.05e-20	0.0621456	6.69e-18
TCGA-A2-A0T0-01	0.134232	2.85e-17	0.30372	0	3.41e-18	0.024407	1.32e-18	-3.37e-17	0.436779	3.09e-20	0.100862	5.85e-17
TCGA-A2-A0T1-01	0.19948	-1.13e-16	0.314187	0	-1.03e-17	0.0699778	5.5e-17	-6.71e-18	0.400219	-3.4e-17	0.0161359	6.51e-17
TCGA-A2-A0T2-01	0.101558	-1.24e-16	0.280402	0	-1.47e-18	-4.71e-18	5.35e-17	-7.64e-18	0.507168	-4.51e-17	0.110872	6.37e-17
TCGA-A2-A0T4-01	0.345156	-1.54e-16	0.244775	0	1.34e-17	0.0341761	-8.24e-17	-2.32e-18	0.355059	8.69e-20	0.0208338	1.48e-17
TCGA-A2-A0T5-01	0.179404	-1.63e-16	0.267189	0	3.66e-19	0.0180709	-8.18e-17	-2.85e-18	0.408266	2.7e-20	0.127069	-6.8e-18
TCGA-A2-A0T6-01	0.283787	-1.54e-16	0.262204	0	3.72e-18	0.0236094	-8.3e-17	-3.39e-18	0.389257	-2.77e-17	0.0411425	-4.71e-18
TCGA-A2-A0T7-01	0.206439	-1.65e-16	0.248759	-9.51e-17	0	0.0133111	-1e-16	-2.35e-18	0.422049	5.98e-20	0.109441	2.93e-17
TCGA-A2-A0YC-01	0.189196	-1.42e-16	0.28264	0	1.02e-18	0.0282604	-7.56e-17	-3.17e-18	0.451327	2.78e-17	0.0485765	-7.79e-18
TCGA-A2-A0YD-01	0.305796	-1.52e-16	0.250236	-3.47e-18	1.56e-17	0.0356306	-7.89e-17	-2.56e-18	0.369158	2.78e-17	0.0391796	6.44e-18
TCGA-A2-A0YE-01	0.0796171	6.68e-18	0.306527	-1.73e-18	3.53e-17	0.0221836	-1.56e-19	-2.9e-17	0.449163	8.73e-20	0.14251	4.77e-17
TCGA-A2-A0YF-01	0.0998677	-1.6e-16	0.289569	0	6.16e-18	0.0371144	-6.97e-17	-1.79e-18	0.521005	-2.77e-17	0.0524443	6.4e-18
TCGA-A2-A0YG-01	0.286846	-1.52e-16	0.23467	3.32e-19	0	0.0209523	-5.79e-17	-7.77e-20	0.413971	2.78e-17	0.0435605	2.08e-17
TCGA-A2-A0YH-01	0.0924993	-2.62e-17	0.329759	0	1.81e-17	0.0665261	-1.65e-17	-4.65e-17	0.470806	-2.77e-17	0.0404091	5.29e-17
TCGA-A2-A0YI-01	0.268738	-1.08e-16	0.273703	0	-7.69e-18	0.0552722	2.49e-17	1.55e-17	0.358946	-4.9e-17	0.0433403	6.01e-17
TCGA-A2-A0YJ-01	0.0449463	6.52e-19	0.33646	0	1.03e-17	0.0337362	5.77e-18	1.6e-17	0.470304	7.56e-20	0.114553	5.16e-17
TCGA-A2-A0YK-01	0.314814	-1.54e-16	0.272148	0	1.82e-17	0.0577104	-9.73e-17	-4.07e-18	0.334393	-2.77e-17	0.0209347	1.39e-17
TCGA-A2-A0YL-01	0.179525	-1.82e-16	0.273845	0	2.19e-17	0.0168516	-1.3e-16	-5.51e-18	0.394648	7.48e-20	0.13513	1.44e-17
TCGA-A2-A0YM-01	0.275035	1.57e-16	0.264615	0	3.47e-18	0.0318615	-2.47e-17	-2.6e-17	0.321607	-4.45e-16	0.106881	-1.8e-17
TCGA-A2-A0YT-01	0.0482251	-1.74e-16	0.293003	0	1.64e-17	0.0329341	-8.83e-17	-2.07e-18	0.562718	-2.77e-17	0.0631202	2.12e-17
TCGA-A2-A1FV-01	0.110405	4.12e-18	0.310916	0	-3.89e-33	0.00678956	-4.19e-17	5.19e-17	0.537931	-5.56e-17	0.0339587	7.3e-18
TCGA-A2-A1FW-01	0.104368	-1.74e-16	0.285082	0	0.0136203	0.0356704	-5.33e-17	2.85e-33	0.51523	-4.74e-21	0.0460288	2.36e-16
TCGA-A2-A1FX-01	0.108273	-1.84e-17	0.310381	0	1.55e-17	0.0472894	-1.67e-17	-3.08e-17	0.493828	5.81e-20	0.0402288	-1.69e-16
TCGA-A2-A1FZ-01	0.287292	-1.62e-16	0.265424	0	1.23e-17	0.0291048	-1.07e-16	-4.48e-18	0.363154	7.22e-20	0.0550249	3.83e-18
TCGA-A2-A1G0-01	0.157204	-1.68e-16	0.304826	0	6.99e-18	0.0355278	-1.17e-16	-6e-18	0.424258	7.64e-21	0.078184	-1.06e-17
TCGA-A2-A1G1-01	0.138159	-1.7e-16	0.317891	0.038101	-1.29e-17	0.0483362	-1.09e-16	0	0.36554	2.78e-17	0.0919726	-2.54e-17
TCGA-A2-A1G4-01	0.228352	7.66e-17	0.267091	0.00258362	0	0.0412564	2.85e-17	-1.25e-17	0.383379	3.96e-21	0.0773388	1.93e-17
TCGA-A2-A1G6-01	0.237568	-1.71e-16	0.252941	0	3.13e-17	0.0047368	-1.55e-16	-6.34e-18	0.311168	5.59e-20	0.193586	2.53e-17
TCGA-A2-A259-01	0.269811	-1.57e-16	0.254366	0	2.01e-17	0.0308778	-9.89e-17	-3.26e-18	0.363899	6.88e-20	0.0810463	2.09e-17
TCGA-A2-A25A-01	0.275771	-1.11e-16	0.252511	0	-1.14e-17	0.00939363	3.15e-17	3.31e-18	0.383604	-5.43e-17	0.07872	8.09e-17
TCGA-A2-A25B-01	0.0317902	6.19e-19	0.339202	0	5.33e-18	0.000596867	-3.05e-18	-3.35e-17	0.586709	3.53e-20	0.0417019	6e-17
TCGA-A2-A25C-01	0.254401	-1.07e-16	0.244853	0	0.00305183	0.0268509	-1.17e-17	6.16e-18	0.416843	-7.31e-17	0.0540007	4.85e-17
TCGA-A2-A25E-01	0.146776	-1.71e-16	0.292583	0	-4.58e-18	0.00250447	-1.15e-16	-5.18e-18	0.51067	5.74e-20	0.0474668	-3.2e-18
TCGA-A2-A25F-01	0.326012	-1.09e-16	0.304052	4.85e-17	-7.77e-18	0.100799	4.49e-17	-1.55e-17	0.269138	-2.76e-17	0	7.18e-17
TCGA-A2-A3KC-01	0.253704	-1.48e-16	0.259087	0	1.21e-17	0.0254215	-9.62e-17	-3.19e-18	0.379637	2.78e-17	0.0821508	9.54e-18
TCGA-A2-A3KD-01	0.220752	-1.63e-16	0.261119	0	-1.69e-18	0.00400644	-1.1e-16	-4.42e-18	0.406098	9e-20	0.108025	4.33e-18
TCGA-A2-A3XS-01	0.20169	-1.11e-16	0.268891	-6.94e-18	-8.14e-18	0.0200677	9.37e-18	4.36e-18	0.427369	-6.58e-17	0.0819826	6.32e-17
TCGA-A2-A3XT-01	0.172367	-1.73e-16	0.310077	0	-1.62e-17	0.0319315	-1.23e-16	-3.66e-19	0.41103	3.89e-20	0.0745949	-2.62e-17
TCGA-A2-A3XU-01	0.0237137	9.7e-17	0.30116	0.00381741	0	0.0247908	5.83e-17	-4.04e-17	0.419631	-5.51e-20	0.226886	4.65e-16
TCGA-A2-A3XV-01	0.177166	-1.64e-16	0.279198	0.0195351	0	0.0215706	-8.36e-17	-3.21e-18	0.454267	3.81e-20	0.0482631	-8.86e-18
TCGA-A2-A3XW-01	0.255606	1.38e-16	0.253821	0	9.18e-18	0.00969938	-3.43e-17	-3.49e-17	0.350861	-4.49e-16	0.130013	-1.62e-17
TCGA-A2-A3XX-01	0.240989	-1.63e-16	0.270535	0	1.17e-17	0.017313	-1.17e-16	-5.31e-18	0.38133	8.29e-20	0.0898325	-4.16e-19
TCGA-A2-A3XY-01	0.195466	-2.33e-17	0.288926	0	1.65e-17	0.0489165	-1.52e-17	-4.16e-17	0.385453	5.84e-20	0.0812378	4.93e-17
TCGA-A2-A3XZ-01	0.273019	1.63e-16	0.289224	6.94e-18	1.02e-17	0.0667844	9.3e-18	-3.74e-17	0.339489	1.04e-16	0.0314831	1.37e-17
TCGA-A2-A3Y0-01	0.0420707	-1.88e-16	0.338419	0.00907497	0	0.060227	-1e-16	-5.49e-18	0.44792	-2.77e-17	0.102288	-1.9e-17
TCGA-A2-A4RW-01	0.322429	-1.59e-16	0.254705	6.94e-18	1.87e-17	0.0342409	-9.75e-17	-3.12e-18	0.341791	3e-20	0.0468342	1.93e-17
TCGA-A2-A4RX-01	0.25873	-1.62e-16	0.280266	0	-1.85e-17	0.0511901	-1.09e-16	-8.29e-18	0.314678	-2.77e-17	0.0951367	-7.92e-18
TCGA-A2-A4RY-01	0.250924	-1.65e-16	0.254204	0	2.69e-17	0.0128398	-1.32e-16	-5.06e-18	0.338809	6.71e-20	0.143224	2.39e-17
TCGA-A2-A4S0-01	0.1671	8.41e-17	0.273667	0	-8.27e-33	0.027132	3.36e-17	-1.86e-17	0.414529	-1.87e-20	0.117572	2.05e-17
TCGA-A2-A4S1-01	0.19113	-1.55e-18	0.313448	0	-9.6e-18	0.0385806	-4.14e-17	9.06e-18	0.437901	-3.99e-17	0.0189407	2e-18
TCGA-A2-A4S2-01	0.230827	-1.54e-16	0.274893	0	7.48e-18	0.0402406	-7.7e-17	-2.73e-18	0.407901	5.34e-20	0.0461381	3.69e-18
TCGA-A2-A4S3-01	0.167606	-1.62e-16	0.284078	0	1.67e-17	0.0571391	-7.93e-17	-2.05e-18	0.465124	4.22e-20	0.0260527	2.09e-17
TCGA-A7-A0D9-01	0.19839	-1.56e-16	0.244404	0	0.0640718	0.0198159	-6.02e-17	5.93e-33	0.419904	5.38e-20	0.0534146	2.37e-17
TCGA-A7-A13D-01	0.203891	-1.19e-16	0.258353	0	-8.7e-19	0.00367564	3.74e-17	-6.67e-18	0.413701	-2.66e-17	0.120379	-1.69e-16
TCGA-A7-A13E-01	0.0327122	7.22e-18	0.309869	0.0355143	0	0.0404734	-3.35e-17	3.76e-17	0.446621	-8.82e-17	0.13481	1.07e-17
TCGA-A7-A13F-01	0.133293	-1.61e-16	0.281701	0.00338575	0	0.0201098	-7.35e-17	-2.37e-18	0.514831	5.66e-20	0.046679	2.17e-16
TCGA-A7-A13G-01	0.202907	8.46e-17	0.24495	-4.86e-17	0	0.0268504	2.56e-17	-1.16e-17	0.414889	1.5e-20	0.110403	6.69e-18
TCGA-A7-A13H-01	0.246126	-1.76e-16	0.270053	0	1.48e-17	0.0215083	-1.08e-16	-4.36e-18	0.387844	5.1e-20	0.0744687	8.28e-18
TCGA-A7-A26E-01	0.269667	-1.58e-16	0.244505	3.47e-18	1.06e-17	0.0216977	-7.59e-17	-1.64e-18	0.411988	7.87e-20	0.0521426	1.36e-17
TCGA-A7-A26F-01	0.260054	-9.8e-17	0.262762	0.0125528	-1.39e-17	0.0374595	3.27e-17	-6.36e-18	0.367715	-4.81e-17	0.0594565	4.1e-17
TCGA-A7-A26G-01	0.178211	-1.7e-16	0.317037	0	-2.01e-17	0.0623025	-1.17e-16	-1.13e-17	0.34901	2.78e-17	0.0934391	-4.77e-18
TCGA-A7-A26H-01	0.146709	8.38e-17	0.285043	0.00202564	0	0.0297495	3.58e-17	-2.1e-17	0.459636	-2.78e-17	0.0768374	2.45e-17
TCGA-A7-A26I-01	0.186793	-1.81e-16	0.273979	-1.45e-19	5.95e-18	0	-1.3e-16	-6.23e-18	0.382081	5.73e-20	0.157148	-1.33e-17
TCGA-A7-A26J-01	0.236628	-1.09e-16	0.257461	0	-1.86e-18	0.0310542	1.09e-17	4.74e-18	0.449351	-3.53e-17	0.0255062	6.35e-17
TCGA-A7-A2KD-01	0.0722027	-1.97e-17	0.313917	0	1.19e-17	0.0445838	-1.41e-17	-2.75e-17	0.503295	7.07e-21	0.0660013	5.76e-17
TCGA-A7-A3IY-01	0.184544	8.62e-17	0.287484	0	-6.23e-32	0.0354193	3.12e-17	-3.99e-17	0.344223	2.65e-20	0.148329	4.12e-18
TCGA-A7-A3IZ-01	0.00123361	3.07e-17	0.339063	0.0114782	0	0.0308541	-8.55e-18	-5.16e-17	0.556045	-5.01e-20	0.061326	-4.49e-16
TCGA-A7-A3J0-01	0.0135833	-1.78e-16	0.301741	0	1.12e-17	0.0283498	-9.86e-17	-3.23e-18	0.479712	-7.63e-21	0.176614	8.46e-18
TCGA-A7-A3J1-01	0.239791	-1.1e-16	0.272098	0	-6.2e-18	0.0382138	2.22e-17	7.16e-19	0.413026	-5.16e-17	0.0368721	5.59e-17
TCGA-A7-A3RF-01	-4.25e-18	6.66e-19	0.335362	0	3.36e-18	0.0186141	1.75e-18	-3.85e-17	0.565556	3.68e-20	0.0804677	5.35e-17
TCGA-A7-A425-01	0.0872674	-1.71e-16	0.309159	0	6.52e-18	0.0301919	-9.41e-17	-3.72e-18	0.501809	3.77e-20	0.0715722	-1.12e-18
TCGA-A7-A426-01	0.164877	-1.8e-16	0.277773	0	1.55e-17	0.00399499	-1.15e-16	-4.68e-18	0.48011	8.59e-20	0.0732454	8.37e-18
TCGA-A7-A4SA-01	0.212807	-1.13e-16	0.285717	-6.94e-18	-9.99e-18	0.0517378	2.64e-17	3.17e-18	0.419604	-8.35e-17	0.030135	7.21e-17
TCGA-A7-A4SB-01	0.0757522	-1.69e-16	0.294804	0	1.11e-18	0.0248978	-9.11e-17	-3.67e-18	0.535019	4.47e-20	0.0695275	-8.98e-18
TCGA-A7-A4SC-01	0.295054	-1.56e-16	0.250091	0	1.45e-17	0.0284941	-9.48e-17	-3.43e-18	0.366797	7.54e-20	0.0595643	1.16e-17
TCGA-A7-A4SD-01	0.0172021	-4.88e-18	0.371346	0	9.09e-18	0.068832	5.39e-18	-4.37e-18	0.464773	5.66e-20	0.0778462	4.81e-17
TCGA-A7-A4SE-01	0.200339	-1.67e-16	0.282649	0.00974084	0	0.01659	-1.03e-16	-5.09e-18	0.381395	5.74e-20	0.109287	-1.72e-17
TCGA-A7-A4SF-01	-2.06e-17	-1.97e-18	0.36734	1.67e-16	-5.19e-17	0	-4.94e-17	7.85e-17	0.63266	-6.87e-17	0	-3.98e-17
TCGA-A7-A56D-01	0.156281	1.22e-19	0.264918	0	7.2e-18	0.0205701	-1.2e-17	-2.22e-17	0.50571	6.98e-20	0.0525207	5.37e-17
TCGA-A7-A5ZV-01	0.253209	-1.09e-16	0.250239	0	-3.94e-18	0.019503	1.73e-17	-5.06e-19	0.38619	-5.57e-17	0.0908592	4.98e-17
TCGA-A7-A5ZW-01	0.287367	-1.57e-16	0.25012	0	1.35e-17	0.0222216	-9.74e-17	-3.52e-18	0.354722	-2.77e-17	0.0855691	9.88e-18
TCGA-A7-A5ZX-01	0.230511	-1.65e-16	0.25124	0	1.92e-17	0.00608996	-1.17e-16	-4.06e-18	0.371715	2.78e-17	0.140444	1.68e-17
TCGA-A7-A6VV-01	0.167218	6.17e-19	0.288329	0	1.29e-17	0.0308318	-1.08e-17	-4.12e-17	0.388885	-2.77e-17	0.124737	-1.67e-16
TCGA-A7-A6VW-01	0.239785	-1.1e-16	0.257571	0.0208964	0	0.0237133	2.11e-17	-4.41e-18	0.378254	-5.22e-17	0.0797803	3.67e-17
TCGA-A7-A6VX-01	0.101085	-1.68e-16	0.27373	0	-3.45e-18	0.0172541	-8.02e-17	-2.15e-18	0.529895	4.73e-20	0.0780372	1.25e-18
TCGA-A7-A6VY-01	0.115716	-3.06e-17	0.322396	0.0020644	0	0.0640271	2.18e-18	-4.12e-17	0.372937	5.94e-20	0.122859	5.61e-17
TCGA-A8-A075-01	0.00514061	3.97e-17	0.339907	0	-2e-18	0.0537408	5.92e-17	-6.24e-17	0.510157	-6.1e-20	0.0910542	-5.2e-16
TCGA-A8-A08O-01	0.117179	5.24e-19	0.293027	0.00154421	0	0.0273021	1.56e-18	-2.45e-17	0.458931	4.94e-21	0.102018	5.74e-17
TCGA-A8-A0A6-01	0.252137	7.84e-17	0.266135	0	-3.35e-32	0.0471391	2.64e-17	-2.39e-17	0.340258	2.78e-17	0.0943307	9.15e-18
TCGA-A8-A0AD-01	0.0120461	6.21e-18	0.362111	0	1.07e-17	0.0392304	-4.95e-18	1.63e-17	0.536145	4.3e-20	0.050467	4.65e-17
TCGA-AC-A23C-01	0.217032	-1.62e-16	0.285762	0	1.56e-17	0.0467172	-9.19e-17	-3.12e-18	0.408278	-2.77e-17	0.04221	1.48e-17
TCGA-AC-A23E-01	0.146621	4.27e-19	0.292556	0	1.55e-18	0.0225418	-1.21e-18	-2.33e-17	0.452828	1.07e-20	0.0854526	5.45e-17
TCGA-AC-A23G-01	0.258957	-2.3e-17	0.272386	0	1.45e-17	0.0301129	-1.4e-17	-3.75e-17	0.377613	8.01e-20	0.0609308	4.99e-17
TCGA-AC-A23H-01	0.207157	-1.1e-16	0.251515	0	0.0319656	0.0159479	-1.29e-17	6.73e-18	0.456762	-7.89e-17	0.0366534	5.36e-17
TCGA-AC-A2B8-01	0.190987	-1.67e-16	0.282082	-3.47e-18	-5.48e-18	0.0330732	-9.69e-17	-3.82e-18	0.434147	3.46e-20	0.0597105	1.02e-18
TCGA-AC-A2BK-01	0.0847765	6.7e-18	0.293941	0.0129359	0	0.0208969	-3.27e-17	3.67e-17	0.478623	-5.43e-17	0.108827	1.29e-17
TCGA-AC-A2BM-01	0.217686	-1.61e-16	0.277347	0	8.48e-18	0.0247853	-9.12e-17	-3.71e-18	0.444551	-2.77e-17	0.0356311	1.23e-18
TCGA-AC-A2FB-01	0.282423	-1.54e-16	0.28614	0	-5.22e-18	0.0693893	-1.01e-16	-1.6e-17	0.301745	7.9e-20	0.0603019	5.87e-18
TCGA-AC-A2FE-01	0.312098	-1.51e-16	0.265448	0	1.46e-17	0.0587283	-8.95e-17	-3.74e-18	0.322996	7.29e-20	0.0407292	9.79e-18
TCGA-AC-A2FF-01	0.347752	-1.09e-16	0.252791	0	-9.45e-18	0.0401862	3.85e-17	6.69e-19	0.313023	-4.67e-17	0.0462485	7.33e-17
TCGA-AC-A2FG-01	0.102525	-1.76e-16	0.296916	0	9.69e-18	0.0117448	-1.27e-16	-5.8e-18	0.469033	3.07e-20	0.119781	-4.85e-18
TCGA-AC-A2FK-01	0.24573	-1.72e-16	0.244162	-1.07e-19	3.71e-17	0	-1.63e-16	-6.42e-18	0.315442	9.88e-20	0.194666	3.33e-17
TCGA-AC-A2FM-01	0.290391	7.76e-17	0.228465	0	0.0453382	0.0223006	2e-17	2.23e-33	0.384044	1.44e-20	0.0294603	4.41e-18
TCGA-AC-A2FO-01	0.166737	-1.53e-17	0.309097	-6.94e-18	-2.75e-17	0.037693	-4.99e-17	-9.55e-18	0.45853	-7.38e-17	0.0279423	3.56e-18
TCGA-AC-A2QH-01	0.181536	1.73e-18	0.28953	0	1.6e-17	0.0190244	4.96e-18	-1.84e-17	0.440574	1.59e-21	0.0693361	3.31e-17
TCGA-AC-A2QI-01	0	1.22e-17	0.362999	-1.38e-17	1.41e-17	0.0264811	-5e-18	1.37e-17	0.560526	7.75e-20	0.0499938	4.23e-17
TCGA-AC-A2QJ-01	0.100141	0	0.342966	0.0221942	7.96e-18	0.036296	1.27e-17	6.64e-18	0.424762	8.7e-20	0.0736412	2.67e-17
TCGA-AC-A3BB-01	0.226961	-1.54e-16	0.279948	0	1.14e-17	0.0488492	-8.45e-17	-1.73e-17	0.389326	8.41e-20	0.0549155	6.81e-18
TCGA-AC-A3EH-01	0.0910199	-1.64e-16	0.285741	0.00890392	0	0.0270903	-6.67e-17	-1.53e-18	0.486288	-2.78e-17	0.100956	-1.69e-18
TCGA-AC-A3HN-01	0.288285	-1.55e-16	0.263722	0	-1.28e-18	0.0371154	-9.44e-17	-3.84e-18	0.360647	7.78e-20	0.0502311	6.76e-18
TCGA-AC-A3OD-01	0.355456	-1.05e-16	0.253623	0	-8.8e-18	0.0613308	2.14e-17	-1.07e-17	0.318973	-4.78e-17	0.010618	6.11e-17
TCGA-AC-A3QP-01	0.168597	-1.65e-16	0.285331	0	1.59e-17	0.024165	-1.08e-16	-4.08e-18	0.437347	4.3e-20	0.0845607	1.14e-17
TCGA-AC-A3QQ-01	0.0453713	4.43e-19	0.316939	0	3.46e-18	0.0233703	-2.54e-18	-2.46e-17	0.571077	2.78e-17	0.0432425	5.18e-17
TCGA-AC-A3TM-01	0.210018	-1.58e-16	0.257002	0	1.52e-18	0.0194536	-6.62e-17	-1.66e-18	0.427783	3.62e-20	0.085744	-2.04e-19
TCGA-AC-A3TN-01	0.202096	-1.57e-16	0.248361	0.00451057	0	0.0160024	-5.65e-17	-6.8e-19	0.465871	4.28e-20	0.0631582	1.98e-18
TCGA-AC-A3W5-01	0.198515	-1.13e-16	0.268927	0	-4.22e-18	0.0289619	1.91e-17	-5.57e-19	0.46797	-5.9e-17	0.0356255	-1.7e-16
TCGA-AC-A3W7-01	0.197153	8.37e-17	0.253478	0	-2.61e-32	0.0276745	2.85e-17	-1.37e-17	0.393293	-2.35e-21	0.128402	1.26e-17
TCGA-AC-A3YI-01	0.307253	-1.63e-16	0.257837	0	2.49e-17	0.0113182	-1.27e-16	-4.91e-18	0.342491	7.31e-20	0.0811	2.13e-17
TCGA-AC-A3YJ-01	0.163968	-1.63e-16	0.275469	-4e-17	-3.47e-18	0.0265676	-6.78e-17	-9.91e-19	0.477657	3.13e-20	0.0563381	1.51e-17
TCGA-AC-A4ZE-01	0.11939	-1.73e-16	0.294041	0.00614343	0	0.0441699	-6.35e-17	-1.76e-18	0.484438	2.78e-17	0.0518181	-2.9e-18
TCGA-AC-A5EH-01	0.138636	-1.85e-17	0.291968	0	-3.73e-18	0.00578839	-4.32e-17	-4.2e-17	0.511916	-5.63e-17	0.0516919	1.16e-17
TCGA-AC-A5EI-01	0.216933	1.39e-17	0.286435	0	3.3e-17	0.031035	-5.99e-17	-2.7e-17	0.386027	5.33e-20	0.0795701	3e-17
TCGA-AC-A5XS-01	0.177339	-1.15e-16	0.289511	0	-1.19e-17	0.0500182	2.27e-17	5.36e-18	0.479246	-6.01e-17	0.00388532	7.74e-17
TCGA-AC-A5XU-01	0.0867667	1.64e-19	0.299843	-1.73e-18	5.93e-18	0.0411821	-1e-17	-2.2e-17	0.513729	2.78e-17	0.0584795	2.76e-16
TCGA-AC-A62V-01	0.104874	1.59e-18	0.303408	0	1.39e-17	0.0268738	-3.49e-17	4.49e-17	0.549807	-6.26e-17	0.0150374	2.82e-18
TCGA-AC-A62X-01	0.190214	-1.65e-16	0.258481	0	1.56e-17	0.0116237	-1e-16	-3.16e-18	0.383606	2.78e-17	0.156076	1.51e-17
TCGA-AC-A62Y-01	0.202277	-1.6e-16	0.272369	0	7.01e-18	0.0397815	-7.41e-17	-2.08e-18	0.412496	-2.77e-17	0.0730766	6.31e-18
TCGA-AC-A6IV-01	0.291929	-1.75e-16	0.277232	0	2.15e-17	0.0304455	-1.13e-16	-4.58e-18	0.385043	8.77e-20	0.0153509	1.73e-17
TCGA-AC-A6IW-01	0.236259	8.08e-17	0.309927	0	-5.15e-18	0.0551232	3.54e-17	1.62e-17	0.34498	4.81e-20	0.05371	2.12e-17
TCGA-AC-A6IX-01	0.326914	-1.59e-16	0.24756	0	2.62e-17	0.030043	-1.23e-16	-2.74e-18	0.351063	4.74e-20	0.04442	2.2e-17
TCGA-AC-A6NO-01	0.071617	-1.87e-16	0.291856	0	5.56e-18	0.00539965	-1.01e-16	-3.81e-18	0.546222	4.02e-20	0.0849055	-2.55e-18
TCGA-AC-A7VB-01	0.127571	-1.67e-16	0.268767	1.73e-18	5.72e-18	0.00256227	-6.98e-17	-8.66e-19	0.557261	5.81e-20	0.0438385	1.03e-17
TCGA-AC-A7VC-01	0.127226	0.0140564	0.333719	0.00963487	-1.99e-17	0.0310897	1.37e-17	0	0.414891	3.58e-20	0.0693828	1.48e-17
TCGA-AC-A8OP-01	0.155757	-1.16e-16	0.286547	0	1.06e-17	0.00502177	3.04e-17	-3.39e-18	0.514545	-2.71e-17	0.0381294	5.49e-17
TCGA-AC-A8OQ-01	0.110261	-4.56e-18	0.355774	0	-1.82e-17	0.0856046	-7.08e-18	-2.07e-17	0.382857	2.78e-17	0.0655023	4.98e-17
TCGA-AC-A8OR-01	0.167494	-1.59e-16	0.262901	0	5.92e-18	0.0207435	-7.21e-17	-1.78e-18	0.409196	5.01e-20	0.139666	5.95e-18
TCGA-AC-A8OS-01	0.169564	-2.49e-17	0.288289	0	7.2e-18	0.0350993	-6.99e-18	-3.49e-17	0.4274	3.3e-20	0.0796478	2.76e-16
TCGA-AN-A0XL-01	0.0549058	9.79e-18	0.358896	0	-1.6e-17	0.0276854	-1.03e-17	1.77e-17	0.502894	2.17e-20	0.0556195	4.53e-17
TCGA-AN-A0XN-01	0.33292	-1.54e-16	0.238773	0	1.28e-17	0.0368	-8.58e-17	-2.63e-18	0.342168	5.85e-20	0.0493397	1.24e-17
TCGA-AN-A0XO-01	0.172024	-1.64e-16	0.266599	0	2.04e-18	0.0198597	-8.14e-17	-2.73e-18	0.44711	2.68e-20	0.0944065	-3.62e-18
TCGA-AN-A0XP-01	0.165328	-1.78e-16	0.276776	-1.73e-18	5.91e-18	0.0245068	-8.78e-17	-3.1e-18	0.479103	5.51e-20	0.0542862	6.71e-19
TCGA-AN-A0XR-01	0.200865	-1.22e-16	0.260849	0.0075293	0	0.0156941	7.8e-18	-2.29e-18	0.465467	-6.18e-17	0.0495953	3.53e-17
TCGA-AN-A0XS-01	0.164048	-1.4e-16	0.290187	-3.47e-18	1.16e-17	0.0549208	-8.22e-17	-3.12e-18	0.437042	6.04e-20	0.0538019	8.4e-18
TCGA-AN-A0XT-01	0.0128658	3.49e-17	0.331117	0	-2.93e-18	0.0553781	5.41e-17	-6.2e-17	0.495997	-4.72e-20	0.104642	-4.85e-16
TCGA-AN-A0XU-01	0.257559	-1.62e-16	0.259071	3.47e-18	2.59e-17	0.0340642	-1.02e-16	-4.18e-18	0.339951	7e-20	0.109355	4.67e-18
TCGA-AN-A0XV-01	0.278873	-1.54e-16	0.257778	0	8.81e-18	0.0382538	-7.28e-17	-1.99e-18	0.378849	4.42e-20	0.0462454	9.14e-18
TCGA-AN-A0XW-01	0.257724	-1.59e-16	0.275202	-1.73e-18	4.85e-18	0.0401839	-8.62e-17	-3.66e-18	0.379467	4.04e-20	0.0474229	-4.12e-18
TCGA-AO-A03L-01	0.160326	-1.6e-16	0.290039	0	1.14e-17	0.0430321	-8.28e-17	-2.91e-18	0.457212	5.46e-20	0.0493904	9.21e-18
TCGA-AO-A03M-01	0.207727	-1.66e-16	0.284766	6.94e-18	2e-17	0.0447321	-1.06e-16	-4.21e-18	0.392023	2.88e-20	0.0707521	1.65e-17
TCGA-AO-A03N-01	0.108799	2.95e-19	0.290581	0	1.09e-18	0.0379193	-3.26e-18	-2.07e-17	0.47235	1.1e-20	0.0903496	-1.63e-16
TCGA-AO-A03U-01	0.248295	-1.88e-16	0.270218	0	1.08e-17	0.0300004	-1.09e-16	-5.34e-18	0.321242	-2.77e-17	0.130245	-2.42e-18
TCGA-AO-A0JA-01	0.225747	-1.63e-16	0.265155	3.47e-18	9.82e-18	0.0168134	-9.48e-17	-3.41e-18	0.41951	7.09e-20	0.072775	4.97e-18
TCGA-AO-A0JB-01	-1.28e-18	5.85e-17	0.355243	0	1.07e-17	0.00444734	6.52e-17	-4.73e-17	0.534689	4.72e-20	0.105621	-6.09e-16
TCGA-AO-A0JC-01	0.326497	-1.1e-16	0.298077	-1.19e-18	-7.59e-18	0.10048	1.38e-17	4.04e-18	0.274946	-2.23e-17	0	7.58e-17
TCGA-AO-A0JD-01	0.065051	-1.62e-16	0.331388	0	-2.21e-17	0.0406159	-1.3e-16	-1.39e-17	0.497257	6.2e-20	0.0656885	-3.91e-18
TCGA-AO-A0JE-01	0.205562	-1.28e-16	0.294627	0	-4.63e-18	0.0570538	4.38e-17	-4.24e-18	0.403542	-7.2e-17	0.0392151	5.87e-17
TCGA-AO-A0JF-01	0.286353	-1.6e-16	0.275685	0	9.94e-18	0.0315059	-1.07e-16	-4.92e-18	0.371603	6.05e-20	0.0348536	-1.58e-18
TCGA-AO-A0JG-01	0.193484	-1.58e-16	0.279523	3.47e-18	9.57e-18	0.0382576	-6.85e-17	-1.66e-18	0.435467	2.78e-17	0.0532678	1.19e-17
TCGA-AO-A0JI-01	0.372338	-1.06e-16	0.223163	9.39e-18	0	0.0230222	-1.15e-17	8.6e-18	0.370683	-7.27e-17	0.0107944	5.88e-17
TCGA-AO-A0JJ-01	0.243337	-1.57e-16	0.279959	0	9.82e-18	0.0324849	-9.96e-17	-4.51e-18	0.393836	8.39e-20	0.0503836	-2.06e-19
TCGA-AO-A0JL-01	0.145765	-1.19e-16	0.271665	0	-7.85e-18	0.00320448	4.41e-17	-1.89e-18	0.444968	-5.48e-17	0.134397	7.81e-17
TCGA-AO-A0JM-01	0.154251	-1.65e-16	0.287087	0	2.07e-18	0.0403755	-7.02e-17	-2.09e-18	0.449892	-2.78e-17	0.0683945	-1.07e-18
TCGA-AO-A124-01	-1.76e-19	3.52e-17	0.366733	-8.08e-18	6.49e-17	0	2.84e-17	-1.57e-17	0.543544	-2.75e-17	0.0897232	2.16e-17
TCGA-AO-A125-01	0.0506428	-1.64e-16	0.279637	0.0273552	0	0.0211022	-6.33e-17	-1.23e-18	0.527391	4.19e-20	0.0938716	-2.65e-19
TCGA-AO-A126-01	0.283254	-1.55e-16	0.243036	0	5.2e-18	0.0151289	-7.54e-17	-2.12e-18	0.399316	5.85e-20	0.0592655	-2.19e-16
TCGA-AO-A128-01	0.250412	-1.13e-16	0.308356	0	-8.35e-18	0.0817269	5.75e-17	-7.86e-18	0.342758	-2.62e-17	0.0167476	6.52e-17
TCGA-AO-A129-01	0.197022	9.91e-17	0.328719	0	2.05e-17	0.0586469	4.29e-17	3.88e-18	0.329428	2.94e-20	0.0861837	2.36e-17
TCGA-AO-A12B-01	0.13577	-1.61e-16	0.284381	0	8.73e-19	0.0185692	-7.74e-17	-2.82e-18	0.479163	6.61e-20	0.0821167	-5.96e-18
TCGA-AO-A12C-01	0.25182	-1.1e-16	0.240004	0	-5.46e-18	0.0076505	2.01e-18	3.24e-18	0.444673	-6.9e-17	0.0558521	5.32e-17
TCGA-AO-A12E-01	0.229313	-1.56e-16	0.265749	0	1.41e-17	0.0299705	-8.57e-17	-2.51e-18	0.397042	6.24e-20	0.0779255	2.37e-16
TCGA-AO-A12G-01	0.216865	-1.47e-16	0.268534	0	7.32e-18	0.0336464	-9.11e-17	-3.39e-18	0.407956	2.78e-17	0.0729986	1.17e-18
TCGA-AO-A1KO-01	0.236918	-1.72e-16	0.263234	0	2.98e-17	0.0130483	-1.56e-16	-6.78e-18	0.315701	6.12e-20	0.171099	2.11e-17
TCGA-AO-A1KP-01	0.149639	-1.56e-16	0.249442	0	0.0306094	0.0189232	-5.77e-17	4.41e-33	0.492325	4.92e-20	0.0590605	1.88e-17
TCGA-AO-A1KQ-01	0.0387338	5.43e-18	0.348759	0	1.02e-17	0.0524725	-5.42e-18	1.76e-17	0.517875	5.21e-20	0.0421597	4.95e-17
TCGA-AO-A1KR-01	0.2048	-1.11e-16	0.280858	0	-3.59e-18	0.0475306	3.13e-17	-3.02e-18	0.375354	-4.64e-17	0.0914579	5.07e-17
TCGA-AO-A1KS-01	0.236357	-1.58e-16	0.241722	0	1.4e-17	0.015605	-8.11e-17	-1.82e-18	0.42941	2.78e-17	0.0769068	1.8e-17
TCGA-AO-A1KT-01	0.0362131	1.78e-17	0.344403	0	3.51e-17	0.0510935	-8.9e-18	-3.53e-17	0.519933	-2.77e-17	0.0483574	4.46e-17
TCGA-AQ-A04H-01	0.106834	3.82e-19	0.315991	0.0103897	0	0.044999	-1.03e-19	-2.04e-17	0.489664	2.67e-20	0.032122	5.46e-17
TCGA-AQ-A04L-01	0.0763192	-1.61e-16	0.285839	0	3.08e-18	0.0426487	-6.12e-17	-1.45e-18	0.491679	6.76e-20	0.103514	3.3e-18
TCGA-AQ-A0Y5-01	0.227898	-1.64e-16	0.254845	0	3.26e-18	0.0259335	-5.89e-17	-4.01e-19	0.406204	6.94e-21	0.0851199	8.38e-18
TCGA-AQ-A1H2-01	0.0237269	2.05e-19	0.298749	0	6.29e-18	0.0302612	-1.08e-17	-2.58e-17	0.57976	6.19e-20	0.0675024	6.22e-17
TCGA-AQ-A1H3-01	0.269665	-1.52e-16	0.266397	0	3.52e-18	0.0410728	-7.47e-17	-2.97e-18	0.368069	6.25e-20	0.0547961	-3.42e-18
TCGA-AQ-A54N-01	0.134568	-1.77e-16	0.274629	0	5.61e-18	0.00567314	-1.03e-16	-3.93e-18	0.385709	5.38e-20	0.19942	2.19e-16
TCGA-AQ-A54O-01	0.232812	-1.57e-16	0.244839	-3.65e-18	0	0.0229258	-6.28e-17	-9.05e-20	0.431059	5.07e-20	0.0683644	2.44e-17
TCGA-AQ-A7U7-01	0.281303	-1.51e-16	0.282991	0	1.35e-17	0.0698707	-8.65e-17	-3.89e-18	0.340559	7.1e-20	0.0252755	7.36e-18
TCGA-AR-A0TP-01	0.21278	-1.68e-16	0.252578	0	1.88e-17	0.0125547	-1.23e-16	-4.98e-18	0.371507	9.68e-20	0.150581	1.21e-17
TCGA-AR-A0TQ-01	0.25328	-1.51e-16	0.266016	0	7.71e-18	0.0441346	-6.07e-17	-1.46e-18	0.407042	6.13e-20	0.0295273	9.48e-18
TCGA-AR-A0TR-01	0.115715	-1.59e-16	0.278235	-1.66e-17	0	0.0275909	-6.19e-17	-3.26e-19	0.514107	5.88e-20	0.0643518	2.19e-17
TCGA-AR-A0TT-01	0.191733	-1.58e-16	0.30583	0	1.48e-17	0.0808126	-8.83e-17	-3.87e-18	0.400382	5.14e-20	0.0212424	9.6e-18
TCGA-AR-A0TU-01	0.282667	1.5e-16	0.267799	0	3.39e-18	0.0541159	-2.45e-17	-2.76e-17	0.310304	-4.37e-16	0.0851139	-1.72e-17
TCGA-AR-A0TV-01	0.107241	-1.5e-17	0.307915	0	6.17e-19	0.0704568	-1.06e-17	-1.86e-17	0.470706	2.78e-17	0.0436809	5.42e-17
TCGA-AR-A0TW-01	0.098278	-1.62e-16	0.302655	0	7.86e-18	0.0478723	-7.82e-17	-2.84e-18	0.524486	4.32e-20	0.0267088	4.12e-18
TCGA-AR-A0TX-01	0.250467	-1.6e-16	0.282628	0	1.73e-17	0.0525357	-9.23e-17	-3.49e-18	0.376634	-2.77e-17	0.0377352	1.53e-17
TCGA-AR-A0TZ-01	0.258343	-1.55e-16	0.2402	0	0.0243112	0.020784	-5.7e-17	4.42e-33	0.412964	4.47e-20	0.0433979	1.87e-17
TCGA-AR-A0U0-01	0.218512	-1.58e-16	0.30606	0	-1.28e-17	0.0665657	-9.03e-17	1.12e-17	0.346042	6.83e-20	0.0628201	-1.47e-17
TCGA-AR-A0U2-01	0.0704465	9.05e-17	0.313314	0	-4.14e-32	0.0523945	2.65e-17	-1.66e-17	0.500771	-4.27e-20	0.0630734	8.11e-18
TCGA-AR-A0U3-01	0.175539	-1.1e-16	0.260744	0	-4.49e-18	0.013268	2.35e-19	2.82e-18	0.501913	-6.83e-17	0.0485354	-1.74e-16
TCGA-AR-A0U4-01	0.341238	1.53e-16	0.278668	0	7.03e-18	0.0516357	-3.27e-17	-2.76e-17	0.2962	-4.56e-16	0.0322585	-1.16e-17
TCGA-AR-A1AI-01	0.0463593	-2.66e-17	0.348453	0	3.68e-18	0.0910557	-1.21e-17	-2.23e-17	0.426453	7.04e-20	0.0876794	5.25e-17
TCGA-AR-A1AJ-01	0.277529	-1.58e-16	0.300505	0	-3.4e-17	0.0793357	-1.05e-16	-1.99e-17	0.309939	2.79e-17	0.0326911	1.09e-17
TCGA-AR-A1AK-01	0.253051	-1.51e-16	0.25288	0	1.18e-17	0.0336464	-7.05e-17	-1.49e-18	0.391307	6.87e-20	0.0691154	1.58e-17
TCGA-AR-A1AL-01	0.132033	-1.82e-16	0.289165	0	1.52e-17	0.032066	-1.19e-16	-5.1e-18	0.444921	-2.77e-17	0.101815	6.1e-18
TCGA-AR-A1AM-01	0.131816	-1.78e-16	0.293875	0	1.84e-17	0.0108506	-1.41e-16	-6.5e-18	0.465168	5.7e-20	0.0982906	5.16e-18
TCGA-AR-A1AN-01	0.168196	2.73e-17	0.29167	0	-1.72e-18	0.0393781	4.37e-17	-5.28e-17	0.422799	-2.77e-20	0.0779565	-4.21e-16
TCGA-AR-A1AO-01	0.315719	-1.11e-16	0.275946	0	-1.16e-17	0.0473811	4.61e-17	-1.02e-17	0.322988	-6.52e-17	0.037965	7.38e-17
TCGA-AR-A1AP-01	0.235399	7.93e-17	0.241566	-1.44e-17	0	0.0206614	2.51e-17	-3.43e-18	0.417497	3.11e-20	0.0848765	1.43e-17
TCGA-AR-A1AQ-01	0.234346	1.56e-16	0.307079	0	-1.13e-20	0.074346	1.1e-17	-3.18e-32	0.298359	9.27e-17	0.0858692	1.11e-17
TCGA-AR-A1AR-01	0.225054	-1.69e-16	0.294895	0	1.1e-17	0.0516423	-1.12e-16	-5.49e-18	0.32062	4.26e-20	0.107788	-2.67e-18
TCGA-AR-A1AS-01	0.0624143	-1.03e-16	0.281612	0.00734137	-6.92e-18	5.42e-20	1.92e-17	-4.27e-18	0.580827	-6.46e-17	0.0678056	4.33e-17
TCGA-AR-A1AT-01	0.23416	-1.64e-16	0.288263	0	7.57e-18	0.0391578	-9.68e-17	-4.35e-18	0.388362	6.8e-20	0.050057	-2.92e-18
TCGA-AR-A1AU-01	0.176894	8.91e-17	0.270161	0	-3.03e-32	0.00783489	3.76e-17	-2.78e-17	0.411352	-2.78e-17	0.133758	1.69e-17
TCGA-AR-A1AV-01	0.134492	-1.72e-16	0.27991	0.00992543	3.47e-18	0.0334487	-3.95e-17	-1.2e-18	0.467719	7.21e-21	0.0745059	1.01e-19
TCGA-AR-A1AW-01	0.318959	-1.07e-16	0.289302	3e-18	-7.62e-18	0.0884093	2.18e-17	-1.18e-17	0.30333	-4.23e-17	1.08e-19	6.59e-17
TCGA-AR-A1AX-01	0.273891	-1.52e-16	0.287173	0	-1.86e-17	0.0728304	-9.29e-17	-1.58e-17	0.322132	5.82e-20	0.0439741	8.32e-18
TCGA-AR-A1AY-01	0.246901	1.63e-16	0.236781	0	7.28e-18	0.0206722	-2.91e-17	-2.92e-17	0.33539	-4.52e-16	0.160255	-1.55e-17
TCGA-AR-A24H-01	0.0369807	-1.66e-16	0.290401	-3.86e-17	0	0.0458555	-7.16e-17	-1.04e-18	0.566201	2.51e-21	0.0605618	1.78e-17
TCGA-AR-A24K-01	0.148747	8.22e-17	0.259134	0.00966166	0	0.0231788	3.41e-17	-1.44e-17	0.453122	-1.02e-20	0.106156	2.31e-17
TCGA-AR-A24L-01	0.195427	4.59e-19	0.284891	0	1.01e-17	0.00176023	-1.05e-17	-3.49e-17	0.466581	7.25e-20	0.0513412	5.71e-17
TCGA-AR-A24M-01	0.161548	-1.46e-16	0.263307	0	4.37e-18	0.0134397	-6.67e-17	-1.21e-18	0.457652	-2.77e-17	0.104053	6.34e-18
TCGA-AR-A24N-01	0.202796	-1.07e-16	0.253486	0.011807	0	0.0416442	5.72e-18	-1.84e-18	0.424931	-8.82e-17	0.0653365	3.22e-17
TCGA-AR-A24O-01	0.202986	-1.67e-16	0.286325	0	1.31e-17	0.0257614	-1.11e-16	-4.83e-18	0.409684	3.92e-20	0.0752437	3.88e-18
TCGA-AR-A24P-01	0.264173	-1.55e-16	0.244581	0	3.42e-18	0.0173742	-7.25e-17	-2.03e-18	0.394389	5.27e-20	0.0794826	1.01e-18
TCGA-AR-A24Q-01	0.155774	-3.87e-17	0.297626	0	7.5e-18	0.0322909	-2.72e-18	-5.77e-17	0.382673	-2.77e-17	0.131636	5.43e-17
TCGA-AR-A24R-01	0.224174	-1.09e-16	0.249488	0	0.0108213	0.016161	-1.28e-17	7.07e-18	0.450754	-7.44e-17	0.0486014	5.17e-17
TCGA-AR-A24S-01	0.00398629	1.17e-17	0.34644	0	1.12e-17	0.053424	-1.77e-17	1.8e-17	0.539704	3.32e-20	0.0564454	4.56e-17
TCGA-AR-A24T-01	0.319542	-1.7e-16	0.238036	0	1.57e-17	0.0168519	-9.52e-17	-2.85e-18	0.354003	5.87e-20	0.0715667	1.62e-17
TCGA-AR-A24U-01	0.200903	-1.61e-16	0.325148	0	-1.78e-17	0.0781567	-1.1e-16	-1.44e-17	0.366359	-2.77e-17	0.0294338	-1.12e-18
TCGA-AR-A24V-01	0.0231066	9.45e-18	0.33941	0	2.77e-17	0.0477402	-1.33e-18	-2.81e-17	0.541633	4.88e-20	0.0481105	4.06e-17
TCGA-AR-A24W-01	0.224255	-1.65e-16	0.246441	6.94e-18	2.29e-17	0.00935554	-1.22e-16	-4.27e-18	0.378411	7.14e-20	0.141537	2.16e-17
TCGA-AR-A24X-01	0.242692	-1.54e-16	0.25678	0	2.03e-18	0.0338734	-6.98e-17	-2.22e-18	0.398404	2.78e-17	0.068251	-2.18e-18
TCGA-AR-A24Z-01	0.0194627	-1.76e-16	0.30222	0	2.08e-17	0.00750471	-9.04e-17	-2.06e-18	0.618746	4.5e-20	0.052066	1.78e-17
TCGA-AR-A250-01	0.168352	-1.61e-16	0.274363	0	0.00350059	0.0379343	-5.53e-17	4.06e-33	0.47321	2.78e-17	0.0426408	1.78e-17
TCGA-AR-A251-01	0.153975	-1.76e-16	0.290068	0	1.52e-17	0.00448255	-1.34e-16	-6.08e-18	0.430508	2.78e-17	0.120966	2.12e-18
TCGA-AR-A252-01	0.268683	-1.56e-16	0.294066	0	-7.62e-18	0.0715585	-1.06e-16	-2.09e-17	0.33026	7.01e-20	0.0354326	1.35e-17
TCGA-AR-A254-01	0.276073	8.26e-17	0.263496	0	-2.33e-32	0.0269261	3.17e-17	-2.28e-17	0.358897	-1.45e-21	0.0746081	1.52e-17
TCGA-AR-A255-01	0.172246	-1.12e-16	0.269467	0	-5.07e-18	0.0312304	2.28e-17	-5.11e-19	0.479092	-2.91e-17	0.0479647	5.67e-17
TCGA-AR-A256-01	0	-1.91e-16	0.324868	0.0237675	-2.75e-18	0.0167867	-1.27e-16	-1.05e-17	0.474469	2.78e-17	0.160108	-2.46e-17
TCGA-AR-A2LE-01	0.0266338	-2.76e-17	0.31372	0	9.93e-19	0.0402391	-1.87e-18	-3.1e-17	0.551892	2.66e-20	0.0675147	6.28e-17
TCGA-AR-A2LH-01	0.247902	-1.54e-16	0.281334	0	1.33e-17	0.0621301	-9.36e-17	-1.82e-17	0.33552	7.85e-20	0.0731148	5.02e-18
TCGA-AR-A2LJ-01	0.249935	-1.64e-16	0.254355	0	1.81e-17	0.0232963	-1.2e-16	-4.9e-18	0.343832	4.65e-20	0.128581	1.11e-17
TCGA-AR-A2LK-01	0.057825	4.62e-18	0.290464	0.00975598	0	0.0479356	1.41e-17	-3.37e-17	0.501102	2.77e-17	0.0929171	-1.65e-16
TCGA-AR-A2LL-01	0.233806	-1.56e-16	0.25467	0.00931362	0	0.0257242	-7.09e-17	-2.34e-18	0.434245	2.78e-17	0.0422409	-5.56e-18
TCGA-AR-A2LM-01	0.169527	-1.66e-16	0.26511	0	1.09e-18	0.00579386	-9.3e-17	-3.65e-18	0.433665	3.04e-20	0.125904	-9.05e-18
TCGA-AR-A2LN-01	0.174002	-1.62e-16	0.272399	0	1.24e-17	0.0200516	-8.84e-17	-2.6e-18	0.458656	6.81e-20	0.0748915	1.25e-17
TCGA-AR-A2LO-01	0.224917	-1.61e-16	0.254713	0	1.72e-17	0.021124	-9.97e-17	-3.08e-18	0.377947	5.37e-20	0.121299	-2.04e-16
TCGA-AR-A2LQ-01	0.272622	-1.67e-16	0.248191	0	2.11e-17	0.0102165	-1.31e-16	-5.15e-18	0.346597	-2.77e-17	0.122374	1.5e-17
TCGA-AR-A2LR-01	0.182624	9.16e-17	0.263089	0	1.39e-17	0.00528411	3.65e-17	-3.2e-17	0.376307	-9.61e-22	0.172696	-2.13e-16
TCGA-AR-A5QM-01	0.257729	-1.1e-16	0.26427	0	-9.68e-18	0.0283106	1.55e-17	4.67e-18	0.428336	-3.22e-17	0.021354	6.78e-17
TCGA-AR-A5QN-01	0.304989	8.03e-17	0.247804	0	-3.81e-32	0.0347126	2.42e-17	-1.35e-17	0.36533	-2.78e-17	0.0471641	6.68e-18
TCGA-AR-A5QP-01	0.24321	-1.62e-16	0.252096	6.94e-18	1.75e-17	0.0206659	-1.06e-16	-3.47e-18	0.36319	3.7e-20	0.120839	2.39e-16
TCGA-AR-A5QQ-01	0.188689	-1.58e-16	0.316695	0.0111976	-1.06e-17	0.0791484	-8.86e-17	0	0.349664	7.4e-20	0.0546061	-2.05e-17
TCGA-B6-A0I1-01	0.120687	-1.74e-16	0.295655	0	2.61e-17	0.0316311	-1.05e-16	-4.28e-18	0.437138	6.03e-20	0.114889	5.17e-18
TCGA-B6-A0IK-01	0.263592	8.44e-17	0.270549	0	-3.15e-32	0.0288893	3.15e-17	-2.66e-17	0.3446	1.14e-20	0.0923696	1.28e-17
TCGA-B6-A0RE-01	0.152564	-1.86e-16	0.296848	0.0105242	0	0.0315129	-1.04e-16	-5.36e-18	0.361486	2.78e-17	0.147065	-1.82e-17
TCGA-B6-A0RG-01	-8.92e-18	9.98e-19	0.334833	-2.06e-18	-4.03e-18	0	1.6e-17	-6.37e-17	0.661618	2.79e-17	0.00354973	3.43e-17
TCGA-B6-A0RI-01	0.0818673	5.13e-19	0.301484	0.00661861	-1.39e-17	0.0214355	1.39e-18	-2.44e-17	0.4985	1.82e-20	0.0900942	-1.63e-16
TCGA-B6-A0RL-01	0.196142	-1.4e-16	0.25317	0	0.0368885	0.0521365	-4.92e-17	1.57e-33	0.422283	2.78e-17	0.0393806	9.51e-18
TCGA-B6-A0RM-01	0.136061	-1.59e-16	0.269805	0	3.74e-18	0.0409014	-6.55e-17	-1.47e-18	0.449726	-6.03e-21	0.103507	3.93e-18
TCGA-B6-A0RN-01	0.116621	-1.51e-16	0.269648	0.00355348	0	0.00750023	-7.83e-17	-2.37e-18	0.530073	7.38e-20	0.0726043	-5.05e-18
TCGA-B6-A0RO-01	0.197411	-1.13e-16	0.242877	8.81e-19	0	0.00655818	-4.45e-17	1.04e-17	0.484064	-8.51e-17	0.0690901	6.63e-17
TCGA-B6-A0RP-01	0.0759091	5.62e-19	0.306175	1.73e-18	5.95e-18	0.0234975	-3.36e-18	-3.03e-17	0.551675	8.33e-20	0.0427433	2.73e-16
TCGA-B6-A0RS-01	0.0781074	-3e-17	0.310819	0	4.88e-18	0.0366656	-3.93e-18	-3.98e-17	0.491664	4.28e-20	0.0827435	5.84e-17
TCGA-B6-A0RT-01	0.348322	2.19e-16	0.288217	0	-3.38e-18	0.0838042	5.23e-18	-2.44e-32	0.275878	-4.58e-16	0.00377896	-5.43e-18
TCGA-B6-A0RU-01	0.212658	-1.72e-16	0.270615	0	1.8e-17	0.00522082	-1.4e-16	-6.41e-18	0.357105	4.92e-20	0.154402	4.87e-18
TCGA-B6-A0RV-01	0.25614	-1.56e-16	0.259503	0	9.83e-18	0.0316553	-8.3e-17	-2.78e-18	0.363455	3.33e-20	0.0892464	7.33e-18
TCGA-B6-A0WT-01	0.149957	-1.69e-16	0.287533	0	2.2e-17	0.0207926	-1.03e-16	-4.28e-18	0.478582	4.47e-20	0.0631352	-1.1e-18
TCGA-B6-A0WV-01	0.139473	-1.61e-16	0.269093	-3.03e-17	0	0.00365747	-6.91e-17	-8.35e-19	0.528928	2.78e-17	0.0588487	1.78e-17
TCGA-B6-A0WW-01	0.213194	-1.59e-16	0.266334	3.47e-18	7.94e-18	0.0187114	-7.74e-17	-1.99e-18	0.467027	7.27e-20	0.0347335	8.32e-18
TCGA-B6-A0WX-01	0.28703	-1.11e-16	0.261347	0	-1.09e-17	0.0343203	2.6e-17	3.92e-18	0.343579	-5.62e-17	0.0737238	7.6e-17
TCGA-B6-A0WY-01	0.256119	-1.62e-16	0.251833	0	2.62e-17	0.0180848	-1.11e-16	-3.31e-18	0.367724	5.81e-20	0.106239	3.03e-17
TCGA-B6-A0WZ-01	0.229802	-1.22e-16	0.258067	1.73e-18	-2.83e-18	0.0259044	9.57e-18	-1.39e-19	0.434447	-6.26e-17	0.0517791	4.48e-17
TCGA-B6-A0X1-01	0.21088	-1.62e-16	0.276417	0.0171347	0	0.0353806	-9.34e-17	-4.99e-18	0.369698	8.51e-20	0.0904889	-1.74e-17
TCGA-B6-A0X4-01	0.155328	-1.66e-16	0.269411	0	3.61e-18	0.0136918	-7.55e-17	-2.05e-18	0.455671	2.88e-20	0.105898	1.62e-18
TCGA-B6-A0X5-01	-8.47e-18	4.15e-17	0.380726	1.48e-17	5.31e-17	0	7.24e-17	-1.21e-16	0.619274	1.67e-19	0	-4.31e-17
TCGA-B6-A0X7-01	0.24845	-1.63e-16	0.260455	0	2.05e-17	0.0172322	-1.06e-16	-4.54e-18	0.399586	2.78e-17	0.0742765	-4.66e-18
TCGA-B6-A1KC-01	0.185198	-1.62e-16	0.28241	0	1.32e-17	0.036512	-8.44e-17	-2.4e-18	0.468295	3.09e-20	0.0275858	1.44e-17
TCGA-B6-A1KF-01	0.17257	-1.68e-16	0.26474	0	7.65e-18	0.00112297	-1.06e-16	-4.23e-18	0.418427	8.88e-20	0.143139	-1.53e-18
TCGA-B6-A1KI-01	0.247661	-1.58e-16	0.264733	0	1e-17	0.0231397	-9.17e-17	-3.35e-18	0.427554	7.32e-20	0.0369126	5.41e-18
TCGA-B6-A1KN-01	0.152488	-1.64e-16	0.287416	0	1.04e-17	0.0540614	-7.81e-17	-2.11e-18	0.453113	4.63e-20	0.0529214	1.15e-17
TCGA-B6-A2IU-01	0.0576933	3.42e-19	0.2978	0	6.41e-18	0.0114809	-8.35e-18	-2.79e-17	0.585317	7.64e-20	0.0477087	5.83e-17
TCGA-B6-A3ZX-01	0.316169	1.69e-16	0.298936	1.72e-17	1.13e-17	0.0877162	3.07e-17	2.42e-19	0.297179	-4.7e-16	0	-6.39e-18
TCGA-B6-A400-01	0.109759	6.15e-19	0.302625	0.00166587	0	0.0316208	3.71e-18	-2.52e-17	0.420487	2.78e-17	0.133843	5.33e-17
TCGA-B6-A401-01	0.186874	-9.52e-17	0.280898	0	-8.2e-18	0.0469815	6.83e-18	5.01e-18	0.461301	-6.3e-17	0.0239457	5.83e-17
TCGA-B6-A402-01	0.162348	9.17e-17	0.278786	0	-1.39e-32	0.00185413	4.78e-17	-4.12e-17	0.404464	-1.23e-20	0.152548	2.76e-17
TCGA-B6-A408-01	0.0538832	-1.75e-17	0.306952	-1.73e-18	-2.94e-18	0.0489904	-7.54e-18	-1.82e-17	0.542801	3.75e-20	0.0473725	6e-17
TCGA-B6-A409-01	0.142228	-1.71e-17	0.298051	0	-3.41e-18	0.0333669	-4.08e-17	-3.88e-17	0.427864	-5.62e-17	0.0984905	1.11e-17
TCGA-B6-A40B-01	0.174331	-1.45e-16	0.265922	0	3.66e-18	0.02823	-6.25e-17	-1.09e-18	0.488637	-2.77e-17	0.0428795	5.68e-18
TCGA-B6-A40C-01	0.1021	1.74e-19	0.285477	0.00204447	0	0.0369387	-4.35e-18	-1.77e-17	0.504171	1.09e-20	0.0692692	2.83e-16
TCGA-BH-A0AU-01	0.216816	-1.58e-16	0.256004	0	8.32e-18	0.0191167	-7.62e-17	-2.12e-18	0.444655	5.53e-20	0.0634072	8.09e-18
TCGA-BH-A0AW-01	0.200723	-1.63e-16	0.282702	0	1.4e-18	0.0420033	-9.68e-17	-3.86e-18	0.421814	2.78e-17	0.0527582	1.08e-17
TCGA-BH-A0AZ-01	0.152049	5.02e-19	0.28053	0	7.81e-18	0.0208304	-7.4e-18	-3.34e-17	0.457872	1.12e-20	0.0887183	5.78e-17
TCGA-BH-A0B3-01	0.178431	-1.15e-16	0.303886	0.0145187	-1.24e-17	0.0492696	5.93e-17	0	0.367572	-3.33e-17	0.0863235	4.73e-17
TCGA-BH-A0B5-01	0.156585	-1.11e-16	0.271099	0	-3.9e-18	0.0118768	5.97e-18	1.32e-18	0.511874	-6.8e-17	0.0485645	2.71e-16
TCGA-BH-A0B6-01	0.229352	-1.58e-16	0.283003	0	1.9e-17	0.0524032	-8.62e-17	-3.08e-18	0.397238	7.87e-20	0.0380037	1.94e-17
TCGA-BH-A0B8-01	0.147111	-1.04e-17	0.276867	5.48e-18	0	0.0276186	-1.88e-17	3.46e-17	0.524383	-8.71e-17	0.0240214	-8.91e-18
TCGA-BH-A0B9-01	0.221874	8.66e-17	0.300616	-6.94e-18	-1.22e-17	0.0445105	3.55e-17	8.73e-18	0.315662	6.83e-20	0.117338	1.2e-17
TCGA-BH-A0BA-01	0.148994	-1.11e-16	0.276166	0	-6.09e-18	0.0326917	2.01e-17	8.7e-19	0.473071	-5.85e-17	0.0690762	5.83e-17
TCGA-BH-A0BC-01	0.224338	-1.57e-16	0.269169	0	9.69e-18	0.0347526	-8.61e-17	-3.22e-18	0.411482	5.1e-20	0.0602584	-2.17e-16
TCGA-BH-A0BF-01	0.178576	-1.59e-16	0.309085	0	8.49e-18	0.0602979	-9.62e-17	8.99e-18	0.415723	4.6e-20	0.0363181	-2.26e-16
TCGA-BH-A0BJ-01	0.24327	-1.73e-16	0.262385	0	1.64e-17	0.0355426	-1.01e-16	-3.73e-18	0.363098	6.32e-20	0.0957045	1.34e-17
TCGA-BH-A0BM-01	0.214506	-1.6e-16	0.260228	3.47e-18	8.27e-18	0.0179043	-8.83e-17	-3.05e-18	0.4096	4.76e-20	0.0977616	4.19e-18
TCGA-BH-A0BS-01	0.0713914	-1.71e-16	0.298888	0	4.06e-18	0.00919852	-9.13e-17	-3.2e-18	0.535866	-2.77e-17	0.0846558	-2.29e-18
TCGA-BH-A0BT-01	0	-6.79e-18	0.306806	-8.34e-17	7.1e-20	0.00331401	-4.01e-17	6.27e-17	0.647837	-9.43e-17	0.0420431	-5.88e-18
TCGA-BH-A0BZ-01	0.195727	-1.74e-16	0.287068	0	1.21e-17	0.0237929	-8.8e-17	-3.27e-18	0.475929	7.82e-20	0.0174831	8.59e-18
TCGA-BH-A0C0-01	0.284128	-1.51e-16	0.292753	6.94e-18	-1.92e-17	0.0857953	-9.39e-17	-1.87e-17	0.31819	7.97e-20	0.0191334	1.24e-17
TCGA-BH-A0C3-01	0.257121	-2.54e-17	0.273443	3.47e-18	2.24e-17	0.0198171	-7.96e-18	-3.67e-17	0.427491	7.95e-20	0.0221283	5.29e-17
TCGA-BH-A0DD-01	0.0110099	2.94e-19	0.332414	0.00526852	0	0.0254387	-2.36e-18	-1.97e-17	0.565539	3.82e-20	0.0603302	6.23e-17
TCGA-BH-A0DG-01	0.294826	-1.58e-16	0.258794	0	1.74e-17	0.02938	-8.35e-17	-2.64e-18	0.368519	2.51e-20	0.0484807	8.91e-18
TCGA-BH-A0DH-01	0.0492217	1.78e-18	0.317388	0	-5.05e-33	0.0335138	-3.91e-17	5.03e-17	0.57362	-5.91e-17	0.0262558	2.21e-18
TCGA-BH-A0DI-01	0.270746	-1.49e-16	0.263878	0	1.61e-17	0.0386015	-1.03e-16	-3.79e-18	0.341146	-2.77e-17	0.0856286	1.28e-17
TCGA-BH-A0DK-01	0.264863	-1.69e-16	0.283063	0	7.95e-18	0.0531415	-8.37e-17	-3.63e-18	0.357681	3.3e-20	0.0412515	3.15e-19
TCGA-BH-A0DP-01	0.21866	-1.55e-16	0.269074	0	4.54e-18	0.0362538	-7.8e-17	-2.91e-18	0.392373	5.49e-20	0.0836394	-1.33e-18
TCGA-BH-A0DQ-01	0.0351303	6.52e-19	0.323937	0	1.43e-17	0.00701546	-1.1e-17	-4.17e-17	0.582754	2.78e-17	0.0511631	-1.72e-16
TCGA-BH-A0DS-01	0.239172	-1.53e-16	0.265002	0.00210376	0	0.0383599	-3.45e-17	-1.88e-18	0.397653	4.24e-20	0.0577087	-3.72e-18
TCGA-BH-A0DV-01	0.287668	-1.62e-16	0.26712	0	-1.96e-18	0.0212041	-1.11e-16	-4.81e-18	0.376408	4.83e-20	0.0475995	2.19e-18
TCGA-BH-A0E0-01	0.168923	-1.21e-16	0.298903	0	-5.11e-18	0.018961	5.49e-17	-5.91e-18	0.409266	-4.13e-17	0.103948	6.78e-17
TCGA-BH-A0E1-01	0.237734	7.94e-17	0.24866	0	-5.69e-33	0.0216512	3.32e-17	-1.84e-17	0.38391	3.34e-20	0.108045	2.43e-16
TCGA-BH-A0E2-01	0.262553	8.19e-17	0.247915	0	-3.25e-32	0.0364798	2.64e-17	-1.41e-17	0.3978	1.22e-21	0.0552519	9.78e-18
TCGA-BH-A0GY-01	0.118449	-1.18e-16	0.28167	0	-1.12e-17	0.0384096	1.69e-17	5.61e-18	0.484633	-6.78e-17	0.0768386	7.74e-17
TCGA-BH-A0GZ-01	0.299809	-1.57e-16	0.234295	0	7.14e-18	0.0225067	-7.19e-17	-1.52e-18	0.375241	6.97e-20	0.0681486	8.98e-18
TCGA-BH-A0H0-01	0.138204	-1.11e-16	0.302032	0	-4.14e-18	0.0212582	3.79e-17	-3.79e-18	0.516345	-4.96e-17	0.0221604	5.84e-17
TCGA-BH-A0H3-01	0.257244	-1.59e-16	0.253174	0	8.5e-18	0.0256526	-9.05e-17	-3.16e-18	0.382466	2.87e-20	0.0814629	3.99e-18
TCGA-BH-A0H6-01	0.11367	-1.63e-16	0.275897	0	8.02e-18	0.02747	-8.18e-17	-2.47e-18	0.475272	4.42e-20	0.107691	6.42e-18
TCGA-BH-A0H7-01	0.104727	2.16e-19	0.270562	-7.84e-17	0	0.0154929	-2.48e-17	-4.06e-17	0.564057	2.78e-17	0.045161	2.78e-16
TCGA-BH-A0H9-01	0.0264023	9.78e-17	0.321931	0	-3.04e-32	0.0350466	3.93e-17	-3.38e-17	0.505458	-3.09e-20	0.111162	-2.03e-16
TCGA-BH-A0HA-01	0.218474	-1.61e-16	0.25035	-4.31e-17	0	0.0146019	-4.61e-17	-1.07e-18	0.444647	4.24e-20	0.0719279	1.84e-17
TCGA-BH-A0HB-01	0.197989	-1.53e-16	0.281974	0	7.54e-18	0.0426009	-6.72e-17	-2.06e-18	0.428543	6.36e-20	0.0488931	6.7e-18
TCGA-BH-A0HF-01	0.224676	-1.62e-16	0.280456	0	8.78e-18	0.0250777	-9.69e-17	-4e-18	0.404649	4.83e-20	0.0651416	7.62e-19
TCGA-BH-A0HI-01	0.234333	-1.58e-16	0.253416	0	7.24e-18	0.0263172	-7.19e-17	-1.69e-18	0.416175	4.54e-20	0.0697588	2.3e-16
TCGA-BH-A0HK-01	0.15073	-1.52e-16	0.291168	0.0202752	0	0.0496768	-7.8e-17	-3e-18	0.422482	3.1e-21	0.0656685	-8.29e-18
TCGA-BH-A0HN-01	0.103933	-1.14e-16	0.27056	2.17e-19	-3.78e-19	0.0194396	1.66e-18	-1.05e-18	0.533367	-7.1e-17	0.072701	3.88e-17
TCGA-BH-A0HP-01	0.206241	-1.64e-16	0.259801	0	1.26e-17	0.0171228	-1.02e-16	-3.74e-18	0.409422	5.56e-20	0.107414	7.86e-18
TCGA-BH-A0HX-01	0.200273	-1.62e-16	0.27225	0	8.99e-18	0.012625	-8.73e-17	-2.89e-18	0.480338	8.44e-20	0.0345142	6.06e-18
TCGA-BH-A0HY-01	0.234279	8.33e-17	0.259818	0	-1.23e-32	0.00827922	3.68e-17	-2.34e-17	0.428865	4.19e-20	0.0687589	2.08e-17
TCGA-BH-A0RX-01	0.259151	-1.1e-16	0.308969	0	-8.19e-18	0.0887524	4.78e-17	-9.35e-18	0.315158	-3.25e-17	0.0279697	6.74e-17
TCGA-BH-A0W3-01	0.134766	-1.58e-16	0.271673	0.00124717	-3.47e-18	0.0346268	-5.57e-17	-1e-18	0.469532	2.05e-20	0.0881554	3.55e-19
TCGA-BH-A0W4-01	0.192297	-1.62e-16	0.266188	0	9.09e-18	0.017521	-9.55e-17	-3.59e-18	0.418707	4.97e-20	0.105287	3.17e-18
TCGA-BH-A0W5-01	0.245494	-1.54e-16	0.294348	-6.94e-18	-1.88e-17	0.0769571	-9.4e-17	-1.61e-17	0.337038	5.57e-20	0.0461629	8.71e-18
TCGA-BH-A0WA-01	0.194651	-1.72e-16	0.285132	0	9.49e-18	0.0174222	-1.24e-16	-5.99e-18	0.383003	2.78e-17	0.119792	-6.33e-18
TCGA-BH-A1EN-01	0.215119	-1.55e-16	0.254058	0.0237089	0.00145921	0.0354773	-4.28e-17	0	0.418689	6.49e-20	0.0514881	4.51e-18
TCGA-BH-A1EO-01	0.230171	3.16e-19	0.269599	0	2.23e-18	0.0299569	-3.52e-18	-2.13e-17	0.429828	6.53e-20	0.0404446	5.25e-17
TCGA-BH-A1ES-01	0.243431	7.92e-17	0.235531	0	0.0156074	0.0190137	2.36e-17	7.76e-34	0.385979	1.02e-20	0.100439	1.36e-17
TCGA-BH-A1ET-01	0.0982922	-1.52e-16	0.291086	0	6.16e-18	0.0214496	-8.84e-17	-3.19e-18	0.515615	5.54e-20	0.0735575	6.38e-19
TCGA-BH-A1EU-01	0.264814	-1.52e-16	0.268497	-6.94e-18	1.82e-17	0.0502835	-9.4e-17	-3.73e-18	0.362146	9.26e-20	0.0542596	1.53e-17
TCGA-BH-A1EV-01	0.25532	-1.6e-16	0.242831	0	6.46e-18	0.0233457	-6.9e-17	-8.98e-19	0.408038	2.78e-17	0.0704651	1.09e-17
TCGA-BH-A1EW-01	0.289961	-1.54e-16	0.256395	0	8.58e-18	0.0406232	-7.53e-17	-2.29e-18	0.365824	3.95e-20	0.0471975	7.37e-18
TCGA-BH-A1EX-01	0.115918	-1.66e-16	0.299096	1.73e-18	4.2e-18	0.0363521	-8.68e-17	-3.47e-18	0.472216	6.36e-20	0.0764187	-3.75e-18
TCGA-BH-A1EY-01	0.279326	-1.6e-16	0.276573	0	1.4e-17	0.0467298	-8.83e-17	-3.21e-18	0.362592	2.78e-17	0.0347792	1.17e-17
TCGA-BH-A1F0-01	0.292058	-1.11e-16	0.299404	0	-9.06e-18	0.0781969	5.79e-17	-1.04e-17	0.324362	-2.87e-17	0.00597965	7.51e-17
TCGA-BH-A1F2-01	0.124607	3.75e-19	0.298071	0	1.4e-17	0.0232311	-1.55e-17	-3.62e-17	0.514117	7.06e-20	0.0399732	5.27e-17
TCGA-BH-A1F5-01	0.174402	-1.56e-16	0.251813	0	0.00150591	0.0159464	-5.7e-17	4.87e-33	0.477484	6.29e-20	0.0788481	2.02e-17
TCGA-BH-A1F6-01	0.301803	-1.1e-16	0.273465	0	-1.19e-17	0.0463021	4.86e-17	-1.91e-17	0.325599	-3.33e-17	0.052832	5.89e-17
TCGA-BH-A1F8-01	0.177442	-1.59e-16	0.263737	-4.92e-18	-4.34e-19	0.0594644	-5.56e-17	-1.22e-19	0.450122	2.79e-20	0.0492341	1.94e-17
TCGA-BH-A1FB-01	0.280779	-1.57e-16	0.275565	0	-2.41e-17	0.0435358	-1.17e-16	-2.13e-17	0.317899	8.79e-20	0.0822204	1.27e-17
TCGA-BH-A1FC-01	0.274121	2.03e-16	0.292864	0	-5.61e-18	0.0540311	3.64e-17	-9.93e-33	0.307854	-4.5e-16	0.07113	1.08e-18
TCGA-BH-A1FD-01	0.264789	-1.11e-16	0.245821	0	-1.83e-18	0.0269354	3.83e-18	2.89e-18	0.406748	-9.41e-17	0.055707	5.14e-17
TCGA-BH-A1FE-01	0.270292	-1.57e-16	0.285876	6.94e-18	-2.07e-17	0.0494517	-1.06e-16	-1.6e-17	0.356689	9.2e-20	0.037692	6.25e-18
TCGA-BH-A1FG-01	0.238949	7.73e-17	0.242895	0	-2.5e-32	0.0302248	2.26e-17	-7.25e-18	0.399063	2.36e-20	0.0888676	9.16e-18
TCGA-BH-A1FH-01	0.263461	-1.68e-16	0.262806	0	2.67e-17	0.0140903	-1.41e-16	-5.81e-18	0.330711	2.78e-17	0.128932	2.05e-17
TCGA-BH-A1FJ-01	0.109346	-1.14e-16	0.275774	0.0213658	0	0.011715	2.54e-17	-5.31e-18	0.521387	-5.85e-17	0.0604118	4.32e-17
TCGA-BH-A1FL-01	0.13137	-1.61e-16	0.273938	0.000797075	0	0.0272232	-6.77e-17	-1.77e-18	0.483607	1.71e-20	0.0830644	-2.76e-18
TCGA-BH-A1FM-01	0.0796403	-1.81e-16	0.306309	0	2.03e-18	0.01288	-9.45e-17	-3.4e-18	0.536365	4.17e-20	0.0648054	-5.95e-18
TCGA-BH-A1FN-01	0.105105	9.33e-17	0.300617	0	-7.94e-19	0.0271116	6.24e-17	-3.89e-17	0.449739	-4.77e-20	0.117427	4.44e-16
TCGA-BH-A1FR-01	0.19916	-1.12e-16	0.287426	0	-7.04e-18	0.0257898	4.44e-17	-2.37e-18	0.428604	-4.39e-17	0.0590197	6.75e-17
TCGA-BH-A1FU-01	0.251156	-1.62e-16	0.281006	0	-2.32e-17	0.0545329	-1.21e-16	-1.95e-17	0.335268	2.78e-17	0.0780365	8.04e-18
TCGA-BH-A201-01	0.207796	-1.63e-16	0.261713	0	1.44e-17	0.0186396	-1.01e-16	-3.44e-18	0.371785	3.55e-20	0.140067	1.19e-17
TCGA-BH-A202-01	0.281506	-1.53e-16	0.259989	0	4.94e-18	0.0385485	-8.24e-17	-3.5e-18	0.363024	2.78e-17	0.0569325	-3.52e-18
TCGA-BH-A203-01	0.312075	1.9e-16	0.251242	0	9.24e-18	0.0441035	-2.41e-17	-2.17e-17	0.340258	-4.54e-16	0.0523209	-8.21e-18
TCGA-BH-A204-01	0.0353205	5.08e-19	0.325125	0	6.08e-18	0.00394186	-2.03e-17	-4.68e-17	0.600944	-2.77e-17	0.0346689	5.56e-17
TCGA-BH-A208-01	0.0149993	1.76e-18	0.368906	0	1.67e-17	0.0399236	8.8e-17	-1.22e-17	0.439197	-7.87e-20	0.136973	-6.38e-16
TCGA-BH-A209-01	0.303743	-1.1e-16	0.274559	0	-9.75e-18	0.0757076	2.91e-17	2.72e-18	0.313522	-4.28e-17	0.0324686	6.49e-17
TCGA-BH-A28O-01	0.273414	-1.66e-16	0.245552	0	3.03e-17	0.00724337	-1.47e-16	-5.88e-18	0.323159	8.74e-20	0.150632	2.57e-17
TCGA-BH-A28Q-01	0.243477	-1.54e-16	0.246928	0	1.4e-18	0.025726	-6.24e-17	-1.35e-18	0.409673	3.85e-20	0.0741962	-2.21e-16
TCGA-BH-A2L8-01	0.22921	7.74e-17	0.278459	0	-1.11e-32	0.0529976	2.73e-17	-2.12e-17	0.367856	-2.77e-17	0.0714777	1.65e-17
TCGA-BH-A42T-01	0.251982	-1.57e-16	0.250206	0	1.82e-18	0.0295423	-5.41e-17	-3.44e-19	0.421968	3.34e-20	0.0463017	5.97e-18
TCGA-BH-A42U-01	0.266493	-1.62e-16	0.267165	0	2.69e-17	0.036685	-1.31e-16	-5.7e-18	0.322881	9.06e-20	0.106777	2.06e-17
TCGA-BH-A42V-01	0.222141	-1.72e-16	0.274116	0	1.07e-17	0.0338031	-9.56e-17	-3.91e-18	0.385695	4.97e-20	0.0842445	3.9e-18
TCGA-BH-A5IZ-01	0.109688	-1.76e-16	0.304252	0.0438531	-1.72e-17	0.0192792	-1.19e-16	0	0.397059	2.78e-17	0.125869	-2.4e-17
TCGA-BH-A5J0-01	0	1.39e-17	0.357699	-1.6e-17	1.78e-17	0.0403047	4.55e-19	1.06e-17	0.560421	2.68e-20	0.0415751	-1.75e-16
TCGA-BH-A6R8-01	0.0438031	-7.41e-18	0.300001	0	-9.78e-18	0.0109657	-3.58e-17	-1.48e-17	0.633185	-6.74e-17	0.0120457	-1.43e-18
TCGA-BH-A6R9-01	0.281804	0	0.279766	0.00511945	8.41e-18	0.03556	6.2e-18	1.23e-17	0.329948	-2.77e-17	0.0678026	4.08e-17
TCGA-BH-A8FY-01	0.0352666	4.89e-19	0.312277	0.00197737	0	0.00842101	6.62e-19	-2.45e-17	0.59536	6.54e-20	0.0466977	6.19e-17
TCGA-BH-A8FZ-01	0.263592	-1.11e-16	0.251592	0	-1.1e-17	0.0250798	1.82e-17	5.3e-18	0.370838	-5.78e-17	0.0888987	7.31e-17
TCGA-BH-A8G0-01	0.265121	-1.6e-16	0.265343	0	3.41e-18	0.0277067	-1.12e-16	-4.82e-18	0.352226	-2.77e-17	0.0896042	-2.12e-16
TCGA-BH-AB28-01	0.26523	-1.1e-16	0.253048	0	4.2e-18	0.0328162	1.33e-17	-8.78e-19	0.387184	-5.88e-17	0.0617214	4.57e-17
TCGA-C8-A1HE-01	0.274447	7.79e-17	0.242289	0	-2.56e-32	0.0308568	2.42e-17	-8.84e-18	0.376104	2.02e-20	0.0763038	9.65e-18
TCGA-C8-A1HF-01	0.198631	8e-17	0.26898	0.00270326	0	0.0366093	3.29e-17	-2.06e-17	0.384738	1.52e-20	0.108338	2.26e-17
TCGA-C8-A1HG-01	0.0700526	9.17e-17	0.342288	0	-4.48e-32	0.0573549	3.3e-17	-4.08e-17	0.474419	-1.41e-20	0.055885	1.23e-17
TCGA-C8-A1HI-01	0.187709	-1.67e-16	0.26192	0	1.07e-17	0.00695925	-1e-16	-3.33e-18	0.408289	2.62e-20	0.135123	7.03e-18
TCGA-C8-A1HJ-01	0.128298	-1.21e-16	0.297491	0	-1.53e-17	0.0179908	6.26e-17	-3.22e-18	0.399576	-3.83e-17	0.156644	6.44e-17
TCGA-C8-A1HK-01	0.0715525	-1.74e-16	0.29152	0	9.82e-18	0.037717	-7.79e-17	-1.73e-18	0.498983	9.41e-21	0.100228	1.27e-17
TCGA-C8-A1HL-01	0.0126548	-1.5e-18	0.302175	0	-4.03e-33	0.0133583	-2.95e-17	4.02e-17	0.620005	-1.06e-16	0.0518069	-2.17e-16
TCGA-C8-A1HM-01	0.090417	-9.95e-17	0.297299	4.76e-17	0	0.0554036	3.72e-18	6.19e-18	0.523904	-4.22e-17	0.0329761	6.26e-17
TCGA-C8-A1HN-01	0.0892739	9.21e-17	0.303897	0	-1.92e-19	0.0143803	5.33e-17	-3.58e-17	0.523056	-2.78e-17	0.0693937	4.56e-16
TCGA-C8-A1HO-01	0.261692	7.91e-17	0.25207	-1.15e-17	0	0.0259279	2.19e-17	-3.56e-18	0.406048	-2.4e-21	0.0542623	9.2e-18
TCGA-C8-A26V-01	0.151134	-1.59e-16	0.276702	0.037265	0	0.0354166	-6.53e-17	-2e-18	0.429737	-2.77e-17	0.0697454	-2.26e-16
TCGA-C8-A26W-01	0.0228577	-2.72e-17	0.332565	0	1.56e-17	0.0579503	-1.37e-17	-4.51e-17	0.522267	6.96e-20	0.0643592	5.21e-17
TCGA-C8-A26X-01	0.178035	-1.12e-16	0.325539	0	-8.79e-18	0.091861	3.85e-17	-6.27e-18	0.376664	-1.46e-17	0.0279007	5.74e-17
TCGA-C8-A26Z-01	0.0283852	5.97e-19	0.301625	-1.73e-18	-1.84e-33	0.000116902	-2.66e-17	3.43e-17	0.622621	-7.6e-17	0.0472522	9.94e-18
TCGA-C8-A273-01	0.200081	-9.88e-17	0.26439	0	1.59e-18	0.00485768	9.87e-18	1.87e-18	0.485791	-3.79e-17	0.0448801	5.5e-17
TCGA-C8-A274-01	0.227313	7.87e-17	0.225803	0	0.0351091	0.0196103	2.26e-17	1.45e-33	0.432109	4.63e-20	0.0600557	9.28e-18
TCGA-C8-A275-01	0.254138	-1.53e-16	0.275526	-3.47e-18	1.14e-17	0.0697173	-6.76e-17	1.18e-17	0.354687	5.09e-20	0.0459315	1.22e-17
TCGA-C8-A278-01	0.233645	-1.54e-16	0.304138	0	1.35e-17	0.071128	-8.54e-17	-3.84e-18	0.363639	7.27e-20	0.0274501	7.59e-18
TCGA-C8-A27A-01	0.0664362	-1.84e-16	0.313311	0	1.74e-17	0.00725064	-1.01e-16	-2.63e-18	0.556562	5.49e-20	0.0564403	2.09e-17
TCGA-C8-A27B-01	0.165178	-1.62e-16	0.286455	0.0119575	1.39e-17	0.042716	-8.55e-17	-4.45e-18	0.377423	2.78e-17	0.116271	-1.49e-17
TCGA-C8-A3M7-01	0.261038	-1.7e-16	0.277978	0	1.36e-17	0.0479415	-8.96e-17	-3.37e-18	0.369496	-2.77e-17	0.0435475	1.04e-17
TCGA-C8-A3M8-01	0.213166	-1.64e-16	0.279271	0.00656623	0	0.0297788	-7.54e-17	-2.7e-18	0.441606	3.1e-20	0.0296114	-6.9e-18
TCGA-C8-A8HP-01	0.238383	-1.57e-16	0.309325	0	1.74e-17	0.0845403	-8.62e-17	-3.66e-18	0.339491	6.44e-20	0.0282611	1.43e-17
TCGA-C8-A8HQ-01	0.168612	8.32e-17	0.275807	0	-1.72e-32	0.0332378	2.68e-17	-9.35e-18	0.467614	-3.84e-20	0.0547294	1.5e-17
TCGA-C8-A8HR-01	0.292847	-1.59e-16	0.260139	0	1.78e-17	0.0336853	-1.11e-16	-4.54e-18	0.34731	8.46e-20	0.0660177	1.2e-17
TCGA-C8-A9FZ-01	0.228918	7.99e-17	0.256399	0	-1.11e-32	0.023412	3.03e-17	-1.17e-17	0.413972	-1.41e-20	0.0772995	1.7e-17
TCGA-D8-A1J8-01	0.279726	-1.51e-16	0.260779	0	6.12e-18	0.0624424	-6.03e-17	-1.34e-18	0.359016	2.77e-20	0.0380367	1.27e-17
TCGA-D8-A1J9-01	0.234789	-1.6e-16	0.261387	0.00752046	0	0.0312535	-6.88e-17	-2.18e-18	0.40119	3.97e-20	0.0638602	2.17e-16
TCGA-D8-A1JA-01	0.105388	-1.64e-16	0.291994	0	2.52e-18	0.0262924	-8.21e-17	-2.42e-18	0.481428	-2.78e-17	0.0948977	-1.07e-18
TCGA-D8-A1JB-01	0.233864	-1.63e-16	0.280875	0	2.51e-17	0.0514907	-1.22e-16	-5.21e-18	0.325796	6.5e-20	0.107975	1.99e-17
TCGA-D8-A1JC-01	0.118196	-1.11e-16	0.288044	0	-1.11e-17	0.00577512	3.01e-17	3.17e-18	0.530039	-6.6e-17	0.0579466	8.42e-17
TCGA-D8-A1JD-01	0.153489	-3.37e-17	0.298972	0	2.51e-18	0.035861	7.88e-19	-4.68e-17	0.466605	7.15e-20	0.0450735	5.33e-17
TCGA-D8-A1JE-01	0.166431	5.63e-19	0.303207	0	5.05e-18	0.0351026	-2.62e-18	-3e-17	0.428456	2.62e-20	0.0668028	5.17e-17
TCGA-D8-A1JF-01	0.121818	-1.8e-17	0.313235	0	-4.64e-18	0.0490526	-4.49e-17	-4.6e-17	0.481629	-1.89e-17	0.0342655	1.03e-17
TCGA-D8-A1JG-01	0.211608	-1.56e-16	0.300434	0	1.6e-17	0.0746497	-8.08e-17	-3.31e-18	0.3774	8e-20	0.0359093	1.36e-17
TCGA-D8-A1JH-01	0.272685	-1.23e-16	0.283471	0	-2.5e-17	0.0386031	3.86e-17	1.91e-18	0.355708	-5.64e-17	0.0495327	8.42e-17
TCGA-D8-A1JI-01	0.0324925	8.34e-19	0.326782	0	-6.72e-33	0.0135861	-4.33e-17	5.7e-17	0.605972	-6.03e-17	0.0211665	-4.84e-19
TCGA-D8-A1JJ-01	0.234114	8.28e-17	0.267125	0	-1.6e-32	0.0370525	2.88e-17	-1.51e-17	0.3899	2.77e-17	0.0718084	1.62e-17
TCGA-D8-A1JL-01	0.228683	-1.64e-16	0.302207	-3.47e-18	-1.83e-17	0.0592542	-1.13e-16	-1.08e-17	0.321392	7.54e-20	0.0884636	-6.14e-18
TCGA-D8-A1JM-01	0.30804	1.6e-16	0.234975	0	6.34e-18	0.0352687	-2.32e-17	-2.18e-17	0.32636	-4.47e-16	0.0953559	-1.26e-17
TCGA-D8-A1JN-01	0.093042	-1.64e-16	0.281495	-5.61e-18	0	0.0328674	-5.14e-17	-1.39e-19	0.489634	2.78e-17	0.102961	7.21e-18
TCGA-D8-A1JP-01	0.228543	8.53e-17	0.27797	0	-3.96e-32	0.0447599	3.14e-17	-2.64e-17	0.370202	-2.25e-20	0.0785257	1.05e-17
TCGA-D8-A1JS-01	0.0514345	-1.67e-16	0.293463	0.0105666	0	0.0306365	-7.24e-17	-2.17e-18	0.494166	8.72e-21	0.119734	-4.26e-18
TCGA-D8-A1JT-01	0.0138289	6.07e-19	0.335603	0.0184639	0	0.0247141	3.38e-18	-2.55e-17	0.565344	4.29e-20	0.0420466	5.5e-17
TCGA-D8-A1JU-01	0.295633	-1.47e-16	0.269221	0	8.97e-18	0.02409	-1.1e-16	-5.06e-18	0.364793	6.18e-20	0.0462638	-2.26e-16
TCGA-D8-A1X5-01	0.157916	-1.02e-16	0.277754	0	-5.82e-18	0.0379762	8.58e-18	2.49e-18	0.506574	-9.72e-17	0.0197792	5.69e-17
TCGA-D8-A1X6-01	0.0146053	-1.47e-17	0.328049	0	-2.2e-18	0.0364009	-3.48e-17	-3.14e-17	0.576587	-3e-17	0.0443583	1.13e-17
TCGA-D8-A1X7-01	0.0396639	0	0.336597	0.0117822	1.05e-17	0.0264387	6.19e-18	1.7e-17	0.517206	5.83e-20	0.068313	5.43e-17
TCGA-D8-A1X8-01	0.21467	-1.6e-16	0.27154	0	1.09e-17	0.0244803	-9.72e-17	-3.83e-18	0.430406	6.63e-20	0.0589035	4.72e-18
TCGA-D8-A1X9-01	0.0915125	-1e-16	0.303701	0	3.48e-18	0.0284719	1.69e-17	-8.45e-19	0.530974	-6.29e-17	0.045341	5.04e-17
TCGA-D8-A1XA-01	0.0153703	3.57e-19	0.301197	-8.67e-19	2.32e-18	0.0263497	-3.58e-18	-2.36e-17	0.588016	4.41e-20	0.0690676	5.84e-17
TCGA-D8-A1XB-01	0.208085	-1.49e-16	0.263256	-1.73e-18	-9.75e-18	0.018373	-9.22e-17	-3.64e-18	0.427437	4.92e-20	0.0828492	-4.54e-18
TCGA-D8-A1XC-01	0.0816376	-1.65e-16	0.302275	0.00325595	0	0.0359286	-8.58e-17	-3.65e-18	0.469826	1.73e-20	0.107077	-1.09e-17
TCGA-D8-A1XD-01	0.196497	-1.69e-16	0.254671	-3.47e-18	9.25e-18	0.0201996	-8.37e-17	-1.89e-18	0.429937	3.23e-20	0.0986956	-2.11e-16
TCGA-D8-A1XF-01	0.365949	1.63e-16	0.226454	0	0.0082466	0.0321576	-1.5e-17	-6.7e-18	0.348878	-4.41e-16	0.0183151	-7.85e-18
TCGA-D8-A1XG-01	0.0667932	8.78e-17	0.286336	0	-3.13e-32	0.0245488	3.63e-17	-3.06e-17	0.408114	-1.81e-21	0.214208	2.38e-16
TCGA-D8-A1XJ-01	0.333528	-1.53e-16	0.222767	-4.24e-17	0	0.0272618	-7.28e-17	-1.05e-18	0.355586	6.67e-20	0.0608572	2.23e-17
TCGA-D8-A1XK-01	0.324993	1.56e-16	0.265875	0	6.38e-18	0.0376535	1.17e-17	-5e-17	0.288583	9.6e-17	0.0828955	1.12e-17
TCGA-D8-A1XL-01	0.233223	7.74e-17	0.269101	0	-3.38e-32	0.0434936	2.14e-17	-1.34e-17	0.38897	3.18e-20	0.0652125	6.31e-18
TCGA-D8-A1XM-01	0.258432	-1.57e-16	0.270484	0	1.11e-17	0.0331947	-8.51e-17	-3.08e-18	0.381411	6.73e-20	0.0564772	7.74e-18
TCGA-D8-A1XO-01	0.257304	-1.52e-16	0.252016	-3.47e-18	1.15e-17	0.0288303	-7.44e-17	-1.86e-18	0.406801	-2.77e-17	0.0550483	1.38e-17
TCGA-D8-A1XQ-01	0.139332	-1.15e-16	0.313755	0	-1.3e-17	0.0357468	4.59e-17	-7.31e-18	0.464314	-7.51e-17	0.0468525	7.01e-17
TCGA-D8-A1XR-01	0.00684537	-1.75e-16	0.320276	0	9.66e-19	0.0385264	-8.62e-17	-3.26e-18	0.535301	-2.78e-17	0.0990504	-7.36e-18
TCGA-D8-A1XS-01	0.144451	-1.74e-16	0.284961	0	2.11e-18	0.0339685	-7.83e-17	-2.8e-18	0.468348	9.9e-21	0.0682714	-4.12e-18
TCGA-D8-A1XT-01	0.334197	-1.1e-16	0.246119	0	-6.65e-18	0.0186278	2.37e-17	6.87e-19	0.364431	-5.35e-17	0.0366253	6.09e-17
TCGA-D8-A1XU-01	0.299616	-1.11e-16	0.237453	1.75e-17	0	0.0239426	-9.9e-18	9.47e-18	0.400079	-1.05e-16	0.0389097	6.54e-17
TCGA-D8-A1XV-01	0.133993	-1.59e-16	0.273388	0.0122351	6.94e-18	0.0299507	-7.17e-17	-2.36e-18	0.440237	3.25e-20	0.110197	-5.46e-18
TCGA-D8-A1XW-01	0.0812666	-3.41e-17	0.322706	3.47e-18	9.65e-18	0.0673828	-5.14e-18	-1.33e-17	0.382996	2.78e-17	0.145649	5.43e-17
TCGA-D8-A1XY-01	0.0631718	-9.85e-18	0.339754	0	-5.4e-17	0.0140438	-5.97e-17	2.4e-17	0.545035	-4.82e-17	0.037995	-2.25e-16
TCGA-D8-A1XZ-01	0.0250689	4.62e-19	0.337166	-3.47e-18	-2.57e-18	0.0819174	-1.01e-17	-3.29e-17	0.50159	1.6e-20	0.0542577	4.59e-17
TCGA-D8-A1Y0-01	0.26026	-1.08e-16	0.257662	5.49e-17	0	0.0332914	2.39e-18	7.41e-18	0.421058	-6.73e-17	0.0277283	6.59e-17
TCGA-D8-A1Y1-01	0.115204	4.2e-19	0.306963	0	5.67e-18	0.0359316	-5.22e-18	-2.65e-17	0.488747	3.13e-20	0.0531551	5e-17
TCGA-D8-A1Y2-01	0.175893	-1.63e-16	0.302012	-3.47e-18	9.48e-18	0.0675737	-9.08e-17	-4.02e-18	0.378049	1.28e-20	0.0764731	1.23e-18
TCGA-D8-A1Y3-01	0.177613	-1.57e-16	0.277699	0	5.3e-18	0.0571359	-7.47e-17	-2.44e-18	0.432536	2.87e-20	0.0550161	2.04e-18
TCGA-D8-A27E-01	0.147444	-1.68e-16	0.282425	6.94e-18	6.84e-18	0.0280219	-1.16e-16	-4.43e-18	0.407809	5.45e-20	0.1343	1.72e-17
TCGA-D8-A27F-01	0.0986749	-2.04e-16	0.30617	0	-2.6e-17	0.00329006	-1.37e-16	-7.16e-18	0.393054	2.78e-17	0.198811	-2.24e-17
TCGA-D8-A27G-01	0.228495	-1.57e-16	0.287175	0	2.37e-18	0.0415471	-8.28e-17	-3.77e-18	0.409683	5.84e-20	0.0330995	-8.39e-18
TCGA-D8-A27H-01	0.161035	9.06e-17	0.282913	0.026131	-2.78e-17	0.00444594	5.22e-17	-5.09e-17	0.378254	2.06e-20	0.147221	3.43e-17
TCGA-D8-A27I-01	0.227359	-1.14e-16	0.279652	0	-1.13e-17	0.0296996	4.51e-17	1.04e-18	0.383894	-2.11e-17	0.0793961	8.41e-17
TCGA-D8-A27K-01	0.259159	-1.55e-16	0.258134	-3.47e-18	9.43e-18	0.0357401	-8.15e-17	-2.72e-18	0.364612	5.98e-20	0.082354	6.85e-18
TCGA-D8-A27L-01	0.144177	-2.78e-17	0.300593	6.94e-18	1.82e-17	0.0329955	-1.6e-17	-4.85e-17	0.457356	-2.77e-17	0.0648788	5.2e-17
TCGA-D8-A27M-01	0.121359	-4.45e-18	0.376165	0	-2.19e-17	0.0914333	1.68e-17	-1.48e-17	0.340798	-2.77e-17	0.0702448	4.78e-17
TCGA-D8-A27N-01	0.204179	-1.46e-16	0.280538	0	4.09e-18	0.057302	-7.03e-17	-2.33e-18	0.401666	1.3e-20	0.0563149	5.7e-19
TCGA-D8-A27P-01	0.126594	-1.72e-16	0.273508	0	1.26e-17	0.0155537	-1.09e-16	-4e-18	0.442489	1.93e-20	0.141855	-2.15e-16
TCGA-D8-A27R-01	0.258367	8.48e-17	0.276309	0	-4.75e-32	0.0286039	2.78e-17	-2.41e-17	0.404685	2.44e-20	0.032035	6.38e-18
TCGA-D8-A27T-01	0.0936963	-1.83e-17	0.300306	0	-4.06e-18	0.0200981	-4.36e-17	-4.41e-17	0.556004	-7.79e-17	0.0298953	1.09e-17
TCGA-D8-A27V-01	0.0559363	8.7e-18	0.330123	0	3.83e-17	0.0131385	6.9e-20	-3.38e-17	0.533051	3.55e-20	0.0677514	4.98e-17
TCGA-D8-A27W-01	0.209931	7.83e-17	0.278169	-5.21e-18	0	0.0619665	1.86e-17	-1.24e-18	0.423903	-2.94e-20	0.0260309	9.13e-18
TCGA-D8-A3Z5-01	0.170496	-1.65e-16	0.267706	0	-4.71e-18	0.00858376	-1.04e-16	-4.06e-18	0.455944	-2.77e-17	0.0972699	1.54e-18
TCGA-D8-A3Z6-01	0.121681	3.65e-19	0.278456	0	7.98e-18	0.0069205	-9.66e-18	-3.01e-17	0.535049	4.93e-20	0.0578935	5.78e-17
TCGA-D8-A4Z1-01	0.264069	-1.61e-16	0.248766	-6.94e-18	2.29e-17	0.018002	-1.2e-16	-4.56e-18	0.355084	9.31e-20	0.11408	1.99e-17
TCGA-D8-A73U-01	0.200422	-1.42e-16	0.336603	0	-1.64e-17	0.115361	-9.1e-17	-1.55e-17	0.332251	4.02e-20	0.0153626	6.37e-18
TCGA-D8-A73W-01	0.0966603	-1.69e-16	0.293978	0	3.35e-18	0.0329725	-9.59e-17	-4.06e-18	0.476296	8.03e-21	0.100092	-7.39e-18
TCGA-D8-A73X-01	0.24914	7.74e-17	0.237201	0	-1.65e-32	0.0232372	2.64e-17	-9.95e-18	0.391932	-2.77e-17	0.0984897	1.35e-17
TCGA-E2-A105-01	0.14823	-1.71e-16	0.269453	-6.15e-19	0	0.0133483	-6.42e-17	-1.52e-20	0.486887	1.02e-20	0.0820813	2.03e-17
TCGA-E2-A106-01	0.166434	-1.66e-16	0.269042	3.47e-18	1.44e-17	0.0269716	-7.69e-17	-1.43e-18	0.471162	1.75e-20	0.06639	1.56e-17
TCGA-E2-A107-01	0.213014	-1.57e-16	0.267991	0	1.16e-17	0.0316229	-8.06e-17	-2.43e-18	0.432693	7.85e-20	0.0546794	1.16e-17
TCGA-E2-A108-01	0.327111	-1.52e-16	0.279607	0	-2.12e-17	0.0701189	-1.08e-16	-2.02e-17	0.288375	8.99e-20	0.0347873	1.14e-17
TCGA-E2-A109-01	0.098018	2.88e-20	0.2774	-1.05e-17	8.67e-19	0.0329862	-2.63e-17	-3.5e-17	0.553993	3.12e-20	0.0376033	5.92e-17
TCGA-E2-A10B-01	0.303546	-1.06e-16	0.247039	0	-6.88e-18	0.0289042	9.43e-18	3.36e-18	0.393196	-5.95e-17	0.0273146	5.58e-17
TCGA-E2-A10C-01	0.136284	-1.64e-16	0.304274	0	1.92e-17	0.0573003	-9.8e-17	-3.62e-18	0.464852	8.88e-20	0.0372901	1.8e-17
TCGA-E2-A10E-01	0.264335	-1.55e-16	0.243753	0	3e-18	0.0263002	-4.04e-17	-1.37e-18	0.402715	5.52e-20	0.062897	8.52e-18
TCGA-E2-A10F-01	0.259435	-1.73e-16	0.266244	0	3.76e-18	0.0265283	-9.15e-17	-4.11e-18	0.39215	-2.77e-17	0.0556424	-7.61e-18
TCGA-E2-A14N-01	0.295795	-1.12e-16	0.276151	0	-1.27e-17	0.0391174	5.41e-17	-7.33e-18	0.311268	-3.42e-17	0.0776685	6.9e-17
TCGA-E2-A14U-01	0.27264	-1.63e-16	0.243075	0	2.35e-17	0.00967141	-1.19e-16	-4.13e-18	0.351087	7.58e-20	0.123526	2.27e-17
TCGA-E2-A15I-01	0.0476914	-3.13e-17	0.330313	0	1.23e-17	0.0302027	-9.33e-18	-4.99e-17	0.526799	5.43e-20	0.0649938	5.38e-17
TCGA-E2-A15J-01	0.202748	-1.55e-16	0.241979	0.00997723	0	0.0199491	-5.05e-17	-1.4e-19	0.439141	-2.77e-17	0.086205	4.12e-18
TCGA-E2-A15K-01	-2.49e-17	1.36e-17	0.382795	8.96e-17	-5.27e-17	0	-5.8e-17	5.46e-18	0.617205	-5.35e-17	1.67e-19	-2.21e-17
TCGA-E2-A1AZ-01	0.170061	-1.7e-16	0.304836	0	3.16e-18	0.0270777	-1.13e-16	-6.01e-18	0.380653	7.59e-20	0.117373	-1.65e-17
TCGA-E2-A1B0-01	0.034401	6.01e-18	0.333773	0	1.01e-17	0.0522665	-5.12e-18	1.49e-17	0.507293	3.67e-20	0.0722668	4.29e-17
TCGA-E2-A1B1-01	0.237111	-1.61e-16	0.272322	6.94e-18	1.61e-17	0.0395915	-9.68e-17	-3.5e-18	0.356478	-2.77e-17	0.0944978	1.37e-17
TCGA-E2-A1B4-01	0.0839093	-1.65e-16	0.282751	0	7.33e-18	0.0146589	-8.21e-17	-2.34e-18	0.531977	6.64e-20	0.0867045	6.16e-18
TCGA-E2-A1B5-01	0.357431	-1.09e-16	0.268085	2.3e-17	-1.04e-17	0.0647846	6.04e-17	-1.02e-17	0.3097	-3.94e-17	-8.67e-19	7.12e-17
TCGA-E2-A1B6-01	0.279237	-1.11e-16	0.313139	0	-7.08e-18	0.100982	5e-17	-1.21e-17	0.28678	-2.83e-17	0.0198625	7.4e-17
TCGA-E2-A1BC-01	0.215519	-1.68e-16	0.272292	0	9.11e-18	0.0214604	-9.68e-17	-3.39e-18	0.426455	2.78e-17	0.0642733	4.37e-18
TCGA-E2-A1BD-01	0.209584	7.71e-17	0.241707	0.00129183	0	0.0210852	2.62e-17	-1.47e-18	0.436842	2.78e-17	0.0894893	1.82e-17
TCGA-E2-A1IE-01	0.218277	-1.63e-16	0.268176	3.47e-18	1e-17	0.0203575	-9.59e-17	-3.4e-18	0.456926	-2.77e-17	0.0362639	5.5e-18
TCGA-E2-A1IF-01	0.223954	-1.65e-16	0.271627	0	1.4e-18	0.0250848	-1.13e-16	-4.62e-18	0.39645	4.94e-20	0.0828848	8.17e-18
TCGA-E2-A1IG-01	0.0907607	2.81e-17	0.301152	0.000890873	0	0.0144192	-1.59e-18	-2.24e-17	0.529495	2.78e-17	0.0632823	6.43e-17
TCGA-E2-A1IH-01	0.261706	-1.73e-16	0.273911	0	7.11e-18	0.0396986	-8.65e-17	-3.37e-18	0.375602	2.78e-17	0.0490829	7.13e-19
TCGA-E2-A1II-01	0.226784	-1.11e-16	0.311458	0	-8.76e-18	0.0809812	4.59e-17	-5.76e-18	0.343783	-3.49e-17	0.0369942	5.65e-17
TCGA-E2-A1IJ-01	0.254681	-1.58e-16	0.275779	0	1e-17	0.0365798	-9.35e-17	-3.85e-18	0.386203	5.83e-20	0.0467568	2.95e-18
TCGA-E2-A1IK-01	0.177296	-1.62e-16	0.293105	0	1.81e-17	0.0423386	-1.14e-16	-5.07e-18	0.409183	5.78e-20	0.0780775	9.92e-18
TCGA-E2-A1IL-01	0.158616	-1.67e-16	0.260989	3.47e-18	4.79e-18	0.0210002	-8.71e-17	-2.03e-18	0.480931	4.07e-20	0.0784641	1.43e-17
TCGA-E2-A1IN-01	0.114763	2.77e-19	0.284061	0	7.63e-18	0.0326499	-1.07e-17	-2.78e-17	0.487544	1.54e-20	0.0809822	5.83e-17
TCGA-E2-A1IO-01	0.189001	-1.63e-16	0.284124	6.94e-18	1.62e-17	0.0328286	-1.02e-16	-3.73e-18	0.431062	5.8e-20	0.062985	1.33e-17
TCGA-E2-A1IU-01	0.0671966	-3.67e-17	0.334661	0	1e-17	0.0340546	-5.52e-18	-1.54e-17	0.495978	6.34e-20	0.0681099	5.44e-17
TCGA-E2-A1L6-01	0.206789	-1.7e-16	0.282054	0	1.58e-17	0.030068	-1.13e-16	-4.63e-18	0.39408	7.08e-20	0.0870092	8.85e-18
TCGA-E2-A1L7-01	0.322277	1.83e-16	0.237068	0	6.73e-18	0.0383501	-2.03e-17	-1.7e-17	0.342403	-4.34e-16	0.0599025	-9.92e-18
TCGA-E2-A1L8-01	0.128038	-1.45e-17	0.295996	0	-6.35e-18	0.0329035	-6.92e-17	-3.45e-17	0.50076	-8.26e-17	0.0423029	6.32e-18
TCGA-E2-A1L9-01	0.222961	-1.61e-16	0.269267	0	9.2e-19	0.0190536	-9.06e-17	-4.02e-18	0.421918	5.8e-20	0.0668008	-1.12e-17
TCGA-E2-A1LA-01	0.0688876	9.56e-18	0.35232	0	1.05e-17	0.0497299	-1.37e-17	1.89e-17	0.516188	-2.77e-17	0.0128747	4.78e-17
TCGA-E2-A1LB-01	0.283664	-1.57e-16	0.244054	0	8.38e-18	0.0258123	-7.38e-17	-1.75e-18	0.390634	4.95e-20	0.0558353	9.92e-18
TCGA-E2-A1LE-01	0.227686	-1.54e-16	0.259473	-1.13e-17	0	0.0377442	-8.28e-17	-3.66e-19	0.413465	7.15e-20	0.0616323	1.87e-17
TCGA-E2-A1LG-01	0.0464725	1e-16	0.323294	0.0117543	8.48e-18	0.0239755	9.05e-17	0	0.426063	-2.73e-20	0.168441	4.25e-16
TCGA-E2-A1LH-01	0.227473	-1.66e-16	0.331205	0	-1.91e-17	0.0645654	-1.26e-16	-2.89e-17	0.327652	7.15e-20	0.0491058	-5.19e-18
TCGA-E2-A1LI-01	0.151057	-1.8e-16	0.327299	0	-1.7e-17	0.0639922	-1.16e-16	-2.31e-17	0.36589	6.81e-20	0.0917618	-1.13e-17
TCGA-E2-A1LK-01	0.170271	-1.15e-16	0.273771	0	-3.27e-18	0.0267162	1.25e-17	-3.86e-19	0.411404	-6.77e-17	0.117837	5.14e-17
TCGA-E2-A1LL-01	0.00877084	0	0.342159	0.0779458	1.02e-17	0.0337254	1.01e-17	1.4e-17	0.45502	-2.77e-17	0.0823795	4.54e-17
TCGA-E2-A1LS-01	0.119054	-1.74e-16	0.277437	3.47e-18	7.86e-18	0.0118637	-1.16e-16	-5.16e-18	0.422726	6.27e-20	0.168919	-5.07e-18
TCGA-E2-A2P5-01	0.127671	-1.8e-16	0.280318	0	8.17e-18	0.020808	-9.24e-17	-3.39e-18	0.501445	2.78e-17	0.0697586	-2.19e-16
TCGA-E2-A2P6-01	0.0887667	9.58e-17	0.286765	0.0181859	0	0.0409557	2.11e-17	-1.39e-17	0.479208	-2.78e-17	0.0861183	3.93e-16
TCGA-E2-A3DX-01	0.262131	-1.57e-16	0.302237	0	-1.87e-17	0.0686445	-1.08e-16	-1.5e-17	0.345068	7.31e-20	0.0219194	1.57e-18
TCGA-E2-A56Z-01	0.0706853	1.08e-17	0.303264	0	-1.17e-18	0.0388336	2.28e-17	-4.15e-17	0.519509	-5.89e-20	0.0677076	-2.45e-16
TCGA-E2-A570-01	0.184549	2.86e-19	0.26498	0	8.11e-19	0.0182403	-3.37e-18	-2.08e-17	0.449345	3.49e-20	0.0828856	2.82e-16
TCGA-E2-A572-01	0.161145	-1.1e-16	0.278046	0	-4.64e-18	0.0234545	2.11e-17	-5.16e-19	0.471858	-8.4e-17	0.0654965	5.35e-17
TCGA-E2-A573-01	0.244681	-1.61e-16	0.297723	3.47e-18	-1.82e-17	0.053782	-1.04e-16	-1.18e-17	0.345448	6.62e-20	0.0583669	-2.24e-16
TCGA-E2-A574-01	0.0164496	0	0.327776	0.0406587	4.07e-17	0.00238152	5.14e-18	-2.79e-17	0.49605	9.74e-20	0.116684	5.56e-17
TCGA-E2-A576-01	0.215903	-1.57e-16	0.253873	-9.04e-18	0	0.0476339	-5.98e-17	-2.24e-19	0.427008	1.07e-20	0.0555819	2.23e-17
TCGA-E9-A1N3-01	0.176009	-1.68e-16	0.271336	0	-1.57e-18	0.0123124	-1.03e-16	-3.77e-18	0.455887	-2.77e-17	0.0844555	7.45e-18
TCGA-E9-A1N4-01	0.107676	-1.66e-16	0.317504	0	1.62e-17	0.0457259	-1.08e-16	-4.8e-18	0.485333	6.47e-20	0.0437604	8.45e-18
TCGA-E9-A1N5-01	0.226122	-1.55e-16	0.275648	0	6.38e-18	0.0331344	-8.53e-17	-3.62e-18	0.41541	5.82e-20	0.0496859	-1.67e-18
TCGA-E9-A1N6-01	0.224302	-1.49e-16	0.252791	0	5.57e-18	0.011009	-7.86e-17	-2.14e-18	0.453572	2.78e-17	0.0583264	4.18e-18
TCGA-E9-A1N8-01	0.142329	1.74e-16	0.259153	0	5.84e-18	0.0173685	-3.05e-17	-3.04e-17	0.356435	-4.76e-16	0.224715	-1.99e-17
TCGA-E9-A1N9-01	0.231741	-1.61e-16	0.258893	-6.63e-17	0	0.0351754	-8.95e-17	-1.64e-18	0.404018	6.56e-20	0.0701716	3.77e-17
TCGA-E9-A1NA-01	0.27034	-1.08e-16	0.237976	0	0.0341215	0.0214124	-7.13e-18	1.28e-18	0.394492	-9.64e-17	0.0416585	3.47e-17
TCGA-E9-A1NC-01	0.13364	-1.55e-16	0.342375	0	1.2e-17	0.0786529	-1.19e-16	-8.47e-18	0.3399	3.26e-20	0.105432	2.07e-16
TCGA-E9-A1ND-01	0.2332	-1.1e-16	0.300141	0	1.18e-17	0.0624222	3.59e-17	-4.88e-18	0.361898	-6.63e-17	0.0423386	4.24e-17
TCGA-E9-A1NE-01	0.324429	-1.09e-16	0.268242	0	-1.08e-17	0.0531158	3.44e-17	-1.23e-17	0.312195	-4.14e-17	0.0420174	7.57e-17
TCGA-E9-A1NF-01	0.173965	-1.53e-16	0.290268	0.000892008	0	0.0401176	-6.48e-17	-1.8e-18	0.411462	-1.54e-20	0.0832955	-2.92e-18
TCGA-E9-A1NG-01	0.246463	1.06e-17	0.293821	0	3.9e-17	0.0293557	-2.7e-18	-3.34e-17	0.391171	2.78e-17	0.0391895	4.72e-17
TCGA-E9-A1NH-01	0.226833	-1.58e-16	0.264867	0	3.16e-19	0.0252493	-7.63e-17	-2.85e-18	0.411532	4.29e-20	0.0715181	-2.29e-16
TCGA-E9-A1NI-01	0.134579	-1.13e-16	0.265812	1.77e-17	-1.73e-18	0.0024827	-3.37e-18	2.58e-18	0.551235	-1.03e-16	0.0458908	4.73e-17
TCGA-E9-A1QZ-01	0.202085	-1.62e-16	0.303501	0	-2.33e-17	0.0597573	-1.22e-16	-3.52e-17	0.390082	8.3e-20	0.0445755	1.02e-17
TCGA-E9-A1R0-01	0.155957	-1.02e-16	0.30867	0	-1.4e-17	0.0382243	5.08e-17	-7.3e-18	0.467192	-7.25e-17	0.0299571	-1.5e-16
TCGA-E9-A1R2-01	0.236429	8.13e-17	0.263302	0	-2.58e-32	0.0294066	2.9e-17	-2.02e-17	0.39438	2.13e-20	0.0764826	1.29e-17
TCGA-E9-A1R3-01	0.127662	-1.68e-16	0.293155	0	8.78e-18	0.0474161	-8.86e-17	-3.1e-18	0.443184	8.16e-21	0.0885833	4.79e-18
TCGA-E9-A1R4-01	0.1039	8.37e-17	0.344954	3.47e-18	-8.06e-18	0.0769708	3.06e-17	-8.69e-18	0.427513	-1.58e-20	0.0466619	1.5e-17
TCGA-E9-A1R5-01	0.282973	-1.51e-16	0.234289	0.00102535	0	0.0303851	-4.84e-17	-2.75e-19	0.391177	4.34e-20	0.0601507	-2.19e-16
TCGA-E9-A1R6-01	0.182569	-1.45e-16	0.280319	0.00872411	0	0.0158638	-7.4e-17	-2.56e-18	0.478472	7.64e-20	0.0340528	-6.36e-18
TCGA-E9-A1R7-01	0.234311	8.11e-17	0.257531	0	-2.48e-32	0.0310703	2.67e-17	-1.3e-17	0.435713	2.78e-17	0.0413747	1.22e-17
TCGA-E9-A1RA-01	0.2362	-1.57e-16	0.29413	0	2.04e-17	0.0630633	-8.73e-17	9.49e-18	0.353995	3.65e-20	0.052612	-5.25e-18
TCGA-E9-A1RB-01	0.113872	-1.76e-16	0.278102	0	2.18e-18	0.0237763	-7.99e-17	-3.03e-18	0.480678	7.49e-20	0.103571	-5.12e-18
TCGA-E9-A1RC-01	0.29953	7.96e-17	0.225039	0	0.0012242	0.0165762	2.16e-17	2.25e-33	0.393312	3.63e-20	0.0643184	5.17e-18
TCGA-E9-A1RD-01	0.243791	-1.58e-16	0.252601	0	4.75e-18	0.0245892	-7.82e-17	-2.43e-18	0.410723	5.35e-20	0.0682962	1.42e-18
TCGA-E9-A1RE-01	0.080211	9.67e-20	0.30526	0	5.88e-18	0.0548476	-1.17e-17	-2.21e-17	0.49958	-1.87e-20	0.060101	2.81e-16
TCGA-E9-A1RF-01	0.257068	-1.13e-16	0.255272	0	-6.78e-18	0.0161931	1.22e-17	2.7e-18	0.429804	-6.4e-17	0.0416629	5.98e-17
TCGA-E9-A1RG-01	0	-3.92e-18	0.323758	-5.6e-17	4.76e-20	0.0237362	-3.94e-17	5.81e-17	0.607078	-6.79e-17	0.0454285	-4.25e-18
TCGA-E9-A1RH-01	0.0847784	1.07e-32	0.296994	0	-8.42e-18	0.0271898	-3.74e-17	4.84e-17	0.531521	-6.26e-17	0.0595176	-7.32e-18
TCGA-E9-A1RI-01	0.272066	-1.53e-16	0.246979	0	8.56e-18	0.0234558	-8.14e-17	-2.59e-18	0.391408	7.23e-20	0.0660909	6.34e-18
TCGA-E9-A226-01	0.258097	-1.11e-16	0.251742	0	-4.97e-18	0.0129168	3.31e-17	-2.37e-18	0.431612	-5.27e-17	0.045632	6.1e-17
TCGA-E9-A227-01	0.0998679	-1.83e-16	0.31727	0	5.03e-18	0.0514112	-1.05e-16	-5.55e-18	0.445424	2.03e-20	0.0860276	-1.2e-17
TCGA-E9-A228-01	0.327161	-1.1e-16	0.240082	0	-6.25e-18	0.0205747	3.82e-18	3.58e-18	0.39779	-6.55e-17	0.0143926	-1.66e-16
TCGA-E9-A229-01	0.163483	-1.49e-16	0.278779	0	8.39e-18	0.0216321	-9.18e-17	-3.53e-18	0.45274	4.71e-20	0.0833661	2.29e-18
TCGA-E9-A22A-01	0.350091	-1.09e-16	0.255592	0	-8.97e-18	0.0382105	2.75e-17	2.11e-18	0.332188	-5.01e-17	0.0239192	6.74e-17
TCGA-E9-A22B-01	0.323013	-1.56e-16	0.240481	0	1.1e-17	0.0302875	-7.59e-17	-1.73e-18	0.36944	2.78e-17	0.0367783	1.39e-17
TCGA-E9-A22D-01	0.304945	-1.07e-16	0.268584	0	-6.5e-18	0.0707557	2.16e-17	1.21e-18	0.337194	-4.67e-17	0.0185212	5.27e-17
TCGA-E9-A22E-01	0.235443	-9.94e-17	0.260105	0	-8.08e-18	0.0284745	-9.33e-18	2.73e-18	0.438929	-6.36e-17	0.0370483	6.7e-17
TCGA-E9-A22G-01	0.0878788	-1.22e-16	0.306916	0.00965347	0	0.0137804	6.6e-17	-1.22e-17	0.43621	-3.85e-17	0.145561	2.79e-16
TCGA-E9-A22H-01	0.141683	-1.75e-16	0.281248	0	5.67e-18	0.0297022	-7.25e-17	-2.15e-18	0.470798	-2.77e-17	0.0765697	3.88e-18
TCGA-E9-A243-01	0.214006	-1.61e-16	0.326186	0	-1.63e-17	0.081461	-1.1e-16	-1.25e-17	0.344265	5.98e-20	0.0340811	-5.53e-18
TCGA-E9-A244-01	0.119049	0	0.3245	0.00461592	3.88e-17	0.0286995	8.74e-18	1.73e-17	0.388252	1.64e-20	0.134884	5.39e-17
TCGA-E9-A245-01	0.0711853	-1.73e-16	0.297965	0	1.21e-17	0.0240837	-9.82e-17	-3.34e-18	0.493938	2.49e-20	0.112828	9.34e-18
TCGA-E9-A247-01	0.212387	-1.08e-16	0.244693	0	0.0424578	0.0322806	-1.34e-17	7.47e-18	0.407958	-7.59e-17	0.0602239	5.32e-17
TCGA-E9-A248-01	0.118301	-1.19e-16	0.339277	0	-9.42e-18	0.102629	4.8e-17	-1.14e-17	0.407719	-4.27e-17	0.0320743	-1.44e-16
TCGA-E9-A249-01	0.177858	-1.57e-16	0.255286	0.0148254	0	0.0249585	-6.23e-17	-1.42e-18	0.428977	5.33e-20	0.0980947	-1.44e-18
TCGA-E9-A24A-01	0.175887	8.4e-17	0.284132	0	-1.48e-32	0.045755	3.39e-17	-2.63e-17	0.406667	-2.78e-17	0.0875592	1.9e-17
TCGA-E9-A295-01	0.205672	-1.61e-16	0.269131	0	1.19e-17	0.0270922	-7.76e-17	-1.52e-18	0.449407	4.32e-20	0.0486969	1.64e-17
TCGA-E9-A2JS-01	0.235174	8.09e-17	0.244693	0	0.0327851	0.0350337	2.08e-17	1.91e-33	0.402605	-3.55e-20	0.0497085	6.73e-18
TCGA-E9-A2JT-01	0.300234	-1.09e-16	0.304073	4.14e-17	-7.07e-18	0.110657	3.42e-17	-4.95e-19	0.285035	-2.94e-17	0	6.28e-17
TCGA-E9-A3HO-01	0.121169	8.22e-17	0.281697	1.73e-18	-1.04e-32	0.0444736	2.99e-17	-1.35e-17	0.445572	-2.1e-20	0.107089	1.76e-17
TCGA-E9-A3Q9-01	0.0188344	7.74e-18	0.35525	0	1.08e-17	0.03878	-9.36e-18	1.83e-17	0.542135	4.21e-20	0.0450001	4.98e-17
TCGA-E9-A3QA-01	0.252439	-1.15e-16	0.319908	0	-7.84e-18	0.0908776	5.14e-17	-6.01e-18	0.307053	-2.92e-17	0.0297224	5.68e-17
TCGA-E9-A3X8-01	0.23953	-1.04e-17	0.268781	0	-5.93e-18	0.0411538	-3.41e-17	-2.27e-17	0.398426	-5.52e-17	0.0521086	5.48e-18
TCGA-E9-A54X-01	0.156994	-1.49e-16	0.275763	0.00636292	0	0.0213626	-7.98e-17	-2.96e-18	0.443979	3.06e-20	0.0955382	-7.97e-18
TCGA-E9-A54Y-01	-6.51e-19	1.86e-17	0.367804	2.13e-18	4.08e-17	0.014549	1.85e-17	-3.59e-17	0.617647	5.93e-20	0	3.78e-17
TCGA-E9-A5FK-01	0.257825	-1.53e-16	0.289512	0	-2.11e-17	0.0618729	-1.02e-16	-1.88e-17	0.346879	7.91e-20	0.0439112	1.19e-17
TCGA-E9-A5FL-01	0.202761	9.01e-17	0.283559	0	-9.65e-33	0.0297958	3.98e-17	-3.09e-17	0.385021	2.78e-17	0.0988633	2.45e-17
TCGA-E9-A5UO-01	0.0780383	-1.59e-16	0.305284	0	-1.24e-17	0.00476559	-9.65e-17	-3.98e-18	0.577146	6.99e-20	0.034766	-9.41e-18
TCGA-E9-A5UP-01	0.153955	-1.57e-16	0.264632	0.0117985	0	0.0333839	-4.83e-17	-2.01e-19	0.461792	4.16e-20	0.0744395	3.76e-18
TCGA-E9-A6HE-01	0.279416	-1.58e-16	0.259376	0	4.45e-18	0.0200764	-9.34e-17	-3.94e-18	0.380983	2.78e-17	0.0601484	-5.65e-18
TCGA-EW-A1IW-01	0.304199	-1.55e-16	0.253866	0	1.46e-17	0.03282	-9.03e-17	-3e-18	0.345425	6.24e-20	0.0636901	1.34e-17
TCGA-EW-A1IX-01	0.192579	-1.6e-16	0.273524	0	1.18e-17	0.0229418	-8.89e-17	-3.09e-18	0.467153	8.38e-20	0.0438022	9.32e-18
TCGA-EW-A1IY-01	0.286445	-1.55e-16	0.273093	0	1.24e-17	0.056594	-8.84e-17	1e-17	0.336361	6.52e-20	0.0475066	6.1e-18
TCGA-EW-A1IZ-01	0.239375	-1.09e-16	0.313501	0	-7.43e-18	0.095769	3.87e-17	-1.04e-17	0.343243	-3.68e-17	0.0081119	6.69e-17
TCGA-EW-A1J1-01	0.0275975	-1.98e-16	0.323834	0	2.28e-17	0.0329	-1.08e-16	-4.69e-18	0.534319	2.78e-17	0.0813496	-1.39e-18
TCGA-EW-A1J2-01	0.237723	-1.57e-16	0.268883	0	7.99e-18	0.0302642	-9.56e-17	-4.21e-18	0.384536	7.79e-20	0.0785934	-1.7e-18
TCGA-EW-A1J3-01	0.154988	-1.72e-16	0.279085	0	7.02e-19	0.0358911	-7.22e-17	-2.58e-18	0.442905	-2.77e-17	0.0871311	-5.46e-18
TCGA-EW-A1J5-01	0.163588	-1.14e-16	0.286789	0	-2e-17	0.029177	3.17e-17	-1.06e-18	0.473798	-2.25e-17	0.0466472	6.06e-17
TCGA-EW-A1J6-01	0.157267	-1.53e-16	0.270584	0	1.35e-17	0.0365788	-8.12e-17	-1.75e-18	0.473894	-2.77e-17	0.0616764	1.78e-17
TCGA-EW-A1OV-01	0.187171	-1.14e-16	0.301834	0	-1.32e-17	0.0836396	1.48e-17	8.02e-18	0.405782	-6.06e-17	0.0215732	7.53e-17
TCGA-EW-A1OW-01	0.0630105	0	0.31652	0.0099653	3.86e-17	0.0196203	6.04e-18	-2.8e-17	0.439645	3.12e-20	0.151239	5.36e-17
TCGA-EW-A1OX-01	0.221633	-1.11e-16	0.240749	9.99e-18	-4.47e-18	0	5.42e-19	3.36e-18	0.516851	-6.87e-17	0.0207672	5.24e-17
TCGA-EW-A1OY-01	0	3.31e-19	0.304471	-2.42e-18	1.29e-17	0.0238982	-1.5e-17	-3.59e-17	0.615476	7.22e-20	0.056155	5.53e-17
TCGA-EW-A1OZ-01	0.242743	-1.08e-16	0.243408	0	-5.15e-18	0.0169219	4.55e-18	-3.49e-19	0.461884	-6.43e-17	0.0350424	4.08e-17
TCGA-EW-A1P0-01	0.10353	9.89e-17	0.304071	0.00278316	0	0.0105243	4.02e-17	-2.97e-17	0.504174	2.78e-17	0.0749178	2.68e-17
TCGA-EW-A1P1-01	0.328858	-1.1e-16	0.261933	0	-1.35e-17	0.0345034	4.71e-17	-1.26e-17	0.300756	-1.42e-17	0.0739498	8.59e-17
TCGA-EW-A1P3-01	0.184254	-1.11e-16	0.265242	-1.73e-18	-2.21e-18	0.0131116	1.95e-17	-2.42e-18	0.479413	-3.05e-17	0.0579794	4.74e-17
TCGA-EW-A1P4-01	0.216816	8.18e-17	0.29664	0.0239512	-3.27e-18	0.053261	3.82e-17	0	0.330465	-2.77e-17	0.0788658	2.61e-17
TCGA-EW-A1P5-01	0.218344	-1.54e-16	0.254945	0.00540102	0	0.0253241	-5.56e-17	-1.07e-18	0.42372	5.56e-20	0.0722657	-2.29e-19
TCGA-EW-A1P6-01	0.0434512	3.47e-19	0.295298	0	1.46e-17	0.0362327	-1.72e-17	-3.75e-17	0.541478	1.91e-20	0.0835395	-1.65e-16
TCGA-EW-A1P7-01	0.264142	-1.1e-16	0.321534	-6.94e-18	-5.66e-18	0.115748	5.09e-17	-4.01e-18	0.286353	-2.58e-17	0.012223	6.87e-17
TCGA-EW-A1P8-01	0.227685	-1.15e-16	0.276024	0	-6.93e-18	0.0278902	3.49e-17	-8.96e-19	0.36228	-4.79e-17	0.106121	6.43e-17
TCGA-EW-A1PA-01	0.209258	-1.73e-16	0.266301	0	0.00382003	0.0435917	-6.22e-17	8.27e-33	0.418753	4.88e-20	0.0582757	-1.91e-16
TCGA-EW-A1PB-01	0.273919	-1.1e-16	0.281049	0	-2.74e-18	0.0483209	3.38e-17	-4.01e-18	0.357342	-3.83e-17	0.0393693	4.4e-17
TCGA-EW-A1PC-01	0.0802995	-3.69e-18	0.26706	0	0.0129337	0.0213971	-1.75e-17	2.62e-17	0.583542	-8.03e-17	0.0347676	5.06e-18
TCGA-EW-A1PD-01	0.246588	-1.63e-16	0.262663	0	1.36e-17	0.0433075	-1.21e-16	-2.7e-18	0.38544	-2.78e-17	0.0620025	1.38e-17
TCGA-EW-A1PE-01	0.157116	6.68e-17	0.291416	0	-1.18e-33	0.0488881	2.98e-17	-1.54e-17	0.435486	-6.29e-21	0.0670952	2.11e-17
TCGA-EW-A1PF-01	0.290444	-1.45e-16	0.258143	0	1.86e-17	0.0372862	-9.43e-17	-3.01e-18	0.367526	4.93e-20	0.0466007	1.98e-17
TCGA-EW-A1PG-01	0.273397	-1.63e-16	0.263725	0	2.15e-17	0.0168168	-1.29e-16	-5.57e-18	0.355265	8.47e-20	0.0907956	1.33e-17
TCGA-EW-A1PH-01	0.0139341	5.75e-18	0.315588	-3.47e-18	-3.19e-33	0.023905	-4.47e-17	5.39e-17	0.501173	-2.84e-17	0.1454	1.03e-17
TCGA-EW-A2FR-01	0.274233	4.34e-19	0.277214	0	1.23e-17	0.0290997	-1.29e-17	-3.61e-17	0.357056	-8.72e-23	0.0623976	5.38e-17
TCGA-EW-A2FS-01	0.184824	-1.63e-16	0.308902	0	5.01e-18	0.0545553	-9.51e-17	-4.52e-18	0.41283	2.77e-20	0.0388887	-2.29e-16
TCGA-EW-A2FV-01	0.16236	-1.13e-16	0.268763	3.19e-17	0	0.0234874	2.38e-17	8.62e-18	0.47806	-4.69e-17	0.0673296	6.63e-17
TCGA-EW-A2FW-01	0.117524	-1.6e-16	0.265888	0.0045351	0.0261249	0.0272912	-4.84e-17	0	0.488245	3.87e-20	0.0703923	4.93e-18
TCGA-EW-A3E8-01	0.212863	-1.52e-16	0.307157	0	1.92e-17	0.0699503	-7.54e-17	-3.65e-18	0.398895	5.28e-20	0.0111346	-3.97e-18
TCGA-EW-A3U0-01	0.133937	-3.68e-18	0.354056	6.94e-18	8.55e-18	0.100765	-1.15e-17	-2.64e-17	0.361041	3.82e-20	0.0502011	4.66e-17
TCGA-EW-A423-01	0.128662	8.29e-17	0.271263	0.00721671	0.000320126	0.0372425	2.82e-17	0	0.50359	-6.18e-21	0.051705	1.96e-17
TCGA-EW-A424-01	0.219449	-1.43e-16	0.246755	0.00544557	0	0.0224083	-5.87e-17	-8.51e-19	0.412507	2.17e-20	0.0934349	1.18e-18
TCGA-EW-A6S9-01	0.164122	-9.73e-18	0.267637	-1.67e-17	0	0.0348883	-1.15e-17	-3.53e-18	0.463089	2.7e-22	0.0702636	6.18e-17
TCGA-EW-A6SA-01	0.159548	-1.65e-16	0.287397	0.0110196	0	0.00959384	-8.71e-17	-3.37e-18	0.503331	6.22e-20	0.0291103	-9.54e-18
TCGA-EW-A6SB-01	0.135506	-1.58e-16	0.357068	0	-1.34e-17	0.120849	-9.99e-17	-1.25e-17	0.331135	6.78e-20	0.0554413	-5.06e-18
TCGA-EW-A6SC-01	0.0417447	2.55e-17	0.326988	0	4.2e-17	0.0157076	-1.28e-17	-4.56e-17	0.562493	7.45e-20	0.0530664	4.75e-17
TCGA-EW-A6SD-01	0.223647	-1.59e-16	0.256913	-1.7e-17	0	0.0389021	-6.43e-17	-4.21e-19	0.410599	2.78e-17	0.0699381	2.42e-17
TCGA-GI-A2C8-01	0.2246	-1.73e-17	0.279096	0	7.48e-18	0.0519218	-9.47e-18	-2.31e-17	0.419295	6.2e-20	0.0250869	5.22e-17
TCGA-GI-A2C9-01	0.180647	-1.54e-16	0.280334	0.0186828	0	0.0269074	-1.07e-16	-5.52e-18	0.375042	5.48e-20	0.118387	-1.9e-17
TCGA-GM-A2D9-01	0.175083	-1.46e-16	0.253029	0.00189233	0	0.0212343	-5.19e-17	-1e-19	0.496157	-2.77e-17	0.0526045	4.6e-18
TCGA-GM-A2DA-01	0	1.35e-17	0.36132	-1.11e-17	1.67e-17	0.023234	-4.63e-18	1.32e-17	0.584376	6.44e-20	0.0310701	4.87e-17
TCGA-GM-A2DB-01	0.0924756	-1.71e-16	0.314422	0	1.41e-17	0.0514737	-9.27e-17	-3.52e-18	0.487825	2.78e-17	0.0538044	1.08e-17
TCGA-GM-A2DC-01	0.200723	-1.66e-16	0.263341	-1.77e-18	4.08e-18	-2.17e-19	-8.68e-17	-2.7e-18	0.483554	5.79e-20	0.0523818	-4.96e-19
TCGA-GM-A2DD-01	0.128908	-3.98e-18	0.326281	-3.47e-18	-2.1e-17	0.0293972	-5.27e-17	1.75e-17	0.488276	-3.66e-17	0.0271375	2.32e-16
TCGA-GM-A2DF-01	0.19271	-1.26e-16	0.329479	0	-9.22e-18	0.0884262	5.49e-17	-5.65e-18	0.356935	-3.25e-17	0.0324494	6.02e-17
TCGA-GM-A2DH-01	0.223176	-1.53e-16	0.287469	0	1.61e-17	0.0684322	-7.76e-17	-2.93e-18	0.37418	6.99e-20	0.0467433	1.53e-17
TCGA-GM-A2DI-01	0.241299	-1.52e-16	0.293081	0	1.32e-17	0.0687708	-8.55e-17	-3.96e-18	0.353447	2.78e-17	0.043402	6.38e-18
TCGA-GM-A2DK-01	0.252999	-1.59e-16	0.255815	-5.12e-17	0	0.0236735	-7.31e-17	-1.27e-18	0.433122	5.94e-20	0.0343906	2.43e-16
TCGA-GM-A2DL-01	0.157468	-1.46e-16	0.281837	0.000785718	0	0.0342164	-6.58e-17	-2.06e-18	0.462319	4.09e-20	0.0633735	-4.21e-18
TCGA-GM-A2DM-01	0.183756	8.37e-17	0.265009	3.47e-18	-2.34e-32	0.028477	3.26e-17	-2.46e-17	0.407637	-2.78e-17	0.11512	1.55e-17
TCGA-GM-A2DN-01	0.214986	-1.57e-16	0.303586	0	-5.12e-18	0.0616587	-9.29e-17	-1.85e-17	0.357236	6.02e-20	0.0625335	-2.9e-18
TCGA-GM-A2DO-01	0.192616	-1.13e-16	0.328867	0	-8.12e-18	0.0910021	4.54e-17	-6.46e-18	0.380634	-3.44e-17	0.00688082	5.74e-17
TCGA-GM-A3NW-01	0.118	2.14e-17	0.303019	0.000985327	0	0.0437728	3.49e-17	-4.4e-17	0.474403	-3.26e-20	0.0598207	-3.46e-16
TCGA-GM-A3NY-01	0.199221	8.23e-17	0.260564	0	-4.05e-33	0.0216725	3.3e-17	-1.29e-17	0.428496	-2.78e-17	0.0900472	2.08e-17
TCGA-GM-A3XG-01	0.228754	8.74e-17	0.24481	0	1.39e-17	0.00153667	3.13e-17	-3.83e-17	0.322717	5.69e-20	0.202183	-1.34e-18
TCGA-GM-A3XL-01	0.262546	1.5e-16	0.267704	0	1.42e-17	0.0454743	-1.85e-17	-3.51e-17	0.337527	1.03e-16	0.0867479	3.16e-18
TCGA-GM-A3XN-01	0.27346	-1.73e-16	0.268136	0	1.39e-17	0.0231546	-1.03e-16	-4.12e-18	0.396358	6.22e-20	0.0388921	-2.14e-16
TCGA-GM-A4E0-01	0.307685	-1.56e-16	0.280805	0	1.33e-17	0.046051	-9.91e-17	-4.43e-18	0.350354	7.77e-20	0.0151055	5.19e-18
TCGA-GM-A5PV-01	0.0901547	-1.69e-16	0.293417	0	2.85e-17	0.0155812	-1.11e-16	-4.47e-18	0.516695	6.98e-20	0.0841523	8.16e-18
TCGA-GM-A5PX-01	0.205154	4.86e-19	0.274779	0	-9.08e-18	0.0180796	-3.81e-18	-2.82e-17	0.450193	5.32e-20	0.0517949	5.38e-17
TCGA-HN-A2NL-01	0.207998	-1.1e-16	0.263191	0	-1.18e-18	0.0129043	3.11e-17	-5.23e-18	0.398574	-4.97e-17	0.117333	4.7e-17
TCGA-HN-A2OB-01	0.137706	-1.76e-16	0.284434	0	1.43e-17	0.00898951	-1.33e-16	-5.82e-18	0.404802	-2.77e-17	0.164068	2.11e-18
TCGA-JL-A3YW-01	0.221677	-5.56e-20	0.276894	0	-2.13e-33	0.0370904	-2.19e-17	2.87e-17	0.431976	-9.47e-17	0.0323624	4.15e-18
TCGA-JL-A3YX-01	0.0487268	2.8e-19	0.286315	0.00410748	0	0.0226224	-2.72e-18	-1.97e-17	0.55494	3.98e-21	0.0832886	-1.61e-16
TCGA-LD-A66U-01	0.214175	-1.61e-16	0.272038	0	-2.2e-20	0.0385829	-9.93e-17	-3.9e-18	0.381319	6.2e-20	0.0938857	8.61e-18
TCGA-LD-A74U-01	0.234521	8.53e-17	0.277548	0	1.39e-17	0.0287332	3.17e-17	-2.94e-17	0.379758	3.48e-21	0.0794396	1.04e-17
TCGA-LD-A7W5-01	0.23225	-1.58e-16	0.295607	3.47e-18	1.19e-17	0.048363	-9.88e-17	-4.72e-18	0.383663	7.41e-20	0.0401176	1.76e-18
TCGA-LD-A7W6-01	0.161282	-1.61e-16	0.262006	1.73e-18	5.59e-18	0.0123408	-7.86e-17	-2.13e-18	0.456205	3.88e-20	0.108165	4.24e-18
TCGA-LD-A9QF-01	0.303478	-1.1e-16	0.291102	0	-2.37e-17	0.0763959	4.31e-17	-7.09e-18	0.312345	-3.65e-17	0.0166788	6.08e-17
TCGA-LL-A440-01	0.335991	-1.62e-16	0.271084	0	1.86e-17	0.02801	-1.27e-16	-5.99e-18	0.324906	-2.77e-17	0.0400099	6.89e-18
TCGA-LL-A441-01	0.280333	-1.13e-16	0.308784	0	-7.36e-18	0.0877403	4.9e-17	-1.07e-17	0.304659	-2.88e-17	0.0184828	6.94e-17
TCGA-LL-A442-01	-6.74e-19	4.53e-17	0.351769	0	1.69e-18	0.0343385	6.22e-17	-5.86e-17	0.558242	2.77e-17	0.0556497	-5.91e-16
TCGA-LL-A50Y-01	0.238681	-1.51e-16	0.254633	0	2.55e-18	0.036159	-5.14e-17	-6.82e-19	0.41165	3.4e-20	0.0588776	5.25e-18
TCGA-LL-A5YL-01	0.304393	-1.52e-16	0.249608	0	9.88e-18	0.0340976	-7.39e-17	-1.99e-18	0.371941	7.26e-20	0.0399608	-2.11e-16
TCGA-LL-A5YM-01	0.172956	2.16e-19	0.28284	0.00369084	6.94e-18	0.0491159	-3.33e-18	-1.79e-17	0.460703	-2.42e-20	0.0306936	5.88e-17
TCGA-LL-A5YN-01	0.162777	-1.16e-16	0.313784	0	2.52e-18	0.0618643	3.73e-17	2.67e-18	0.439872	-4.63e-17	0.0217025	7.53e-17
TCGA-LL-A5YO-01	0.307485	-1.09e-16	0.290874	0	-7.63e-18	0.0849367	3.24e-17	-1.18e-17	0.308005	-3.75e-17	0.00869914	6.87e-17
TCGA-LL-A5YP-01	0.17724	-1.6e-16	0.292234	0	8.87e-18	0.0291046	-1.17e-16	-5.54e-18	0.379899	4.29e-20	0.121522	-5.35e-18
TCGA-LL-A6FQ-01	0.00096289	3.23e-19	0.316457	0	2.04e-18	0.0208373	-4.38e-18	-2.36e-17	0.583416	2.55e-20	0.0783274	6.35e-17
TCGA-LL-A6FR-01	0.108268	5.48e-18	0.301583	0	4.24e-17	0.0171846	1.12e-18	-3.24e-17	0.391817	-1.54e-20	0.181147	5.68e-17
TCGA-LL-A73Y-01	0.231235	8.94e-17	0.294957	0	3.36e-18	0.0324094	7.94e-17	-3.71e-18	0.332584	-1.17e-20	0.108815	4.01e-16
TCGA-LL-A73Z-01	0.240079	-1.66e-16	0.255917	0	2.64e-17	0.0199758	-1.26e-16	-4.72e-18	0.351868	2.78e-17	0.13216	2.46e-17
TCGA-LL-A740-01	0.272508	-1.1e-16	0.258305	0	-1.83e-17	0.0181948	2.94e-17	-2.16e-18	0.4108	-7.79e-17	0.0401925	5.54e-17
TCGA-LL-A7SZ-01	0.0576796	-1.65e-16	0.368256	0	-1.79e-17	0.0999381	-9.96e-17	-1.43e-17	0.43499	4.04e-20	0.0391357	3.55e-18
TCGA-LL-A7T0-01	0.223283	8.01e-17	0.271391	0	-4.95e-33	0.0290092	3.2e-17	-1.75e-17	0.414378	9.56e-21	0.0619374	2.42e-16
TCGA-LL-A8F5-01	0.142428	-1.15e-16	0.297784	0.00560597	0	0.0380092	4.73e-17	-8.82e-18	0.415753	-4.08e-17	0.100419	4.58e-17
TCGA-LL-A9Q3-01	0.222824	-1.61e-16	0.262792	0	-3.44e-19	0.0237895	-7.96e-17	-2.38e-18	0.437382	5.62e-20	0.0532127	4.41e-18
TCGA-LQ-A4E4-01	0.190432	-1.56e-16	0.25039	0	0.0279029	0.0273642	-5.61e-17	5.27e-33	0.465493	-2.77e-17	0.0384171	-2.01e-16
TCGA-MS-A51U-01	0.220004	-1.62e-16	0.274649	0	1.06e-17	0.0246764	-1.02e-16	-4.31e-18	0.392696	4.87e-20	0.0879744	2.12e-18
TCGA-OK-A5Q2-01	0.273375	-1.44e-16	0.2805	0	1.7e-17	0.0552726	-1.05e-16	-4.61e-18	0.342862	6e-20	0.04799	9.93e-18
TCGA-OL-A5D6-01	0.276635	-1.6e-16	0.253043	0	1.26e-17	0.023292	-9.57e-17	-3.49e-18	0.379739	8.96e-20	0.0672908	8.75e-18
TCGA-OL-A5D7-01	0.237581	2.06e-16	0.28397	0	-5.91e-18	0.0642019	2.65e-17	6.26e-18	0.341581	-4.63e-16	0.0726663	-2.7e-18
TCGA-OL-A5D8-01	0.218127	-1.53e-16	0.243886	0	0.00946597	0.0120076	-4.87e-17	6.4e-34	0.458098	5.18e-20	0.0584165	6.72e-18
TCGA-OL-A5DA-01	0.169584	8.25e-17	0.2689	0	-1.79e-32	0.0224859	3.34e-17	-2.05e-17	0.428627	7.96e-22	0.110403	1.75e-17
TCGA-OL-A5RU-01	0.186072	-1.61e-16	0.306262	0	2.59e-17	0.0664171	-1.01e-16	9.06e-18	0.403974	2.78e-17	0.037275	1.51e-18
TCGA-OL-A5RV-01	0.174489	-1.66e-16	0.267487	0	1.39e-17	0.0140161	-1.07e-16	-3.94e-18	0.414368	4.58e-20	0.12964	9.04e-18
TCGA-OL-A5RW-01	0.22004	1.68e-16	0.266343	1.36e-20	1.85e-20	0.00807303	1.35e-17	-5.07e-17	0.350921	1.15e-16	0.154623	4.28e-18
TCGA-OL-A5RX-01	0.198253	8.41e-17	0.270803	0	-3.65e-32	0.0206146	3.26e-17	-2.86e-17	0.383055	2.04e-20	0.127274	1.2e-17
TCGA-OL-A5RY-01	0.287026	-1.51e-16	0.299238	-6.94e-18	-3.59e-18	0.0871333	-9.63e-17	-1.75e-17	0.304778	9.06e-20	0.0218256	7.69e-18
TCGA-OL-A5RZ-01	0.0114344	-1.84e-16	0.294295	-3.47e-17	0	0.00420549	-8.9e-17	2.71e-17	0.59283	3.59e-20	0.097235	3.42e-17
TCGA-OL-A5S0-01	0.252256	-1.79e-16	0.278441	0	-7.64e-18	0.0315562	-1.06e-16	-5.1e-18	0.34495	3.79e-20	0.0927981	-8.04e-18
TCGA-OL-A66H-01	0.174494	-1.62e-16	0.288166	0	8.62e-18	0.0281053	-8.77e-17	-3.46e-18	0.480262	5.62e-20	0.0289714	2.64e-18
TCGA-OL-A66I-01	0.299217	-1.54e-16	0.289101	0	-3.14e-17	0.077934	-9.92e-17	-1.47e-17	0.292492	6.43e-20	0.0412559	3.11e-18
TCGA-OL-A66J-01	0.0512131	2.39e-17	0.340964	0	3.81e-17	0.0352618	-1.06e-17	-4.39e-17	0.54044	6.28e-20	0.0321216	4.42e-17
TCGA-OL-A66K-01	0.188273	-1.64e-16	0.271486	0	7.43e-18	0.0372059	-8.8e-17	-2.81e-18	0.443977	5.86e-20	0.0590585	4.1e-18
TCGA-OL-A66L-01	0.276958	-1.1e-16	0.254315	0	-6.87e-18	0.0268574	1.67e-17	2.05e-18	0.384925	-5.72e-17	0.0569448	5.97e-17
TCGA-OL-A66N-01	0.250924	-1.56e-16	0.259225	3.47e-18	1.13e-17	0.0463916	-8.15e-17	-2.51e-18	0.362083	4.97e-20	0.0813766	1.06e-17
TCGA-OL-A66O-01	0.176184	-1.61e-16	0.279224	0	-2.34e-19	0.00525824	-8e-17	-2.44e-18	0.490955	6.81e-20	0.048378	4.49e-18
TCGA-OL-A66P-01	0.226416	-1.57e-16	0.328996	0	-1.59e-17	0.0980971	-1.08e-16	-1.49e-17	0.330206	9.09e-20	0.0162846	-2.03e-18
TCGA-OL-A6VO-01	0.156999	9.03e-17	0.316258	-8.67e-19	7.17e-18	0.0227061	9.16e-17	-8.46e-19	0.393891	-1.44e-20	0.110145	3.91e-16
TCGA-OL-A6VQ-01	0.213779	-1.62e-16	0.268755	0	1.32e-17	0.0229285	-9.58e-17	-3.35e-18	0.422694	-2.77e-17	0.0718425	1.03e-17
TCGA-OL-A6VR-01	0.247049	-1.07e-16	0.239764	1.45e-17	0	0.0190763	-6.15e-18	4.78e-18	0.417858	-6.95e-17	0.0762531	4.97e-17
TCGA-OL-A97C-01	0.19062	1.96e-17	0.294546	0	2.23e-17	0.0359353	-5.24e-18	-3.61e-17	0.364775	-1.35e-20	0.114124	2.99e-17
TCGA-PE-A5DC-01	0.0058382	3.17e-19	0.314939	0	1.63e-17	0.038022	-1.99e-17	-3.95e-17	0.578565	2.49e-20	0.0626358	-1.61e-16
TCGA-PE-A5DD-01	0.229749	-1.51e-16	0.247089	0	0.0110185	0.0374335	-5.01e-17	3.98e-33	0.43492	7.06e-20	0.0397899	2.39e-16
TCGA-PE-A5DE-01	0.115544	-1.01e-16	0.325382	0	-1.06e-17	0.0646972	3.72e-17	-2.13e-17	0.471378	-4.57e-17	0.0229998	6.29e-17
TCGA-PL-A8LX-01	0.204784	8.15e-17	0.269029	0	-2.02e-32	0.0336816	2.95e-17	-2.06e-17	0.422825	1.5e-20	0.0696803	1.49e-17
TCGA-PL-A8LY-01	0.193727	8.73e-17	0.265755	0	-8.3e-32	0.0175635	3.15e-17	-4.53e-17	0.313251	3.46e-20	0.209703	-1.29e-18
TCGA-PL-A8LZ-01	0.26539	-1.61e-16	0.292073	0	1.26e-17	0.047256	-1.05e-16	-4.99e-18	0.340211	6.3e-20	0.0550706	1.79e-18
TCGA-S3-A6ZF-01	0.163269	8.64e-17	0.276971	-3.96e-17	0	0.032926	2.25e-17	-9.45e-18	0.459874	-2.78e-17	0.0669596	4.17e-18
TCGA-S3-A6ZG-01	0.182974	-1.37e-16	0.268754	0.00141553	0	0.0572655	-4.64e-17	-5.83e-19	0.418459	2.78e-17	0.0711326	1.73e-18
TCGA-S3-A6ZH-01	-2.17e-19	-1.89e-16	0.309138	1.53e-19	2.09e-18	0.0217143	-8.39e-17	-3.09e-18	0.569981	1.1e-20	0.0991669	-2.71e-18
TCGA-S3-AA0Z-01	0.250426	8.42e-17	0.261049	0	1.39e-17	0.0240439	3.87e-17	-3.5e-17	0.340662	3.61e-20	0.12382	2.03e-17
TCGA-S3-AA10-01	0.125454	-1.75e-16	0.337046	0.00914967	-1.37e-17	0.0667085	-1.14e-16	0	0.35885	1.88e-20	0.102792	-2.63e-17
TCGA-S3-AA11-01	0.209086	-1.1e-16	0.262434	0	-2.51e-18	0.00289877	2.16e-17	-2.51e-18	0.471211	-2.89e-17	0.0543706	4.87e-17
TCGA-S3-AA12-01	-4.45e-18	2.72e-17	0.335092	1.98e-16	-5.62e-17	0	-4.23e-17	-1.26e-17	0.664908	-4.98e-17	1.32e-18	-3.33e-17
TCGA-S3-AA14-01	0.197228	-1.49e-16	0.263231	0	7.04e-18	0.0184466	-9.28e-17	-3.34e-18	0.43092	6.51e-20	0.0901758	-2.21e-16
TCGA-S3-AA15-01	0.251066	-1.12e-16	0.32925	0	-8.38e-18	0.111193	5.27e-17	-1.07e-17	0.295765	-4.27e-18	0.0127258	7.38e-17
TCGA-S3-AA17-01	0.231705	7.61e-17	0.294178	0	-2.56e-32	0.0731173	2.35e-17	-1.18e-17	0.36955	3.63e-21	0.0314493	1.02e-17
TCGA-UL-AAZ6-01	0.162702	-1.14e-16	0.24415	4.65e-18	0.0290638	0	-1.29e-17	6.25e-18	0.533956	-7.9e-17	0.0301282	5.27e-17
TCGA-UU-A93S-01	0.0247597	-2.39e-17	0.325234	0	-9.28e-19	0.034329	-4.81e-17	-5.79e-17	0.559025	-4.5e-17	0.0566529	1.87e-17
TCGA-V7-A7HQ-01	0.135007	-1.61e-16	0.258291	-3.43e-17	0	0.02366	-6.85e-17	-8.5e-19	0.494023	2.78e-17	0.0890189	1.85e-17
TCGA-W8-A86G-01	0.210314	-1.63e-16	0.238183	-6.41e-20	1.69e-17	-4.34e-19	-1.05e-16	-3.1e-18	0.395186	-2.77e-17	0.156317	1.71e-17
TCGA-WT-AB41-01	0.26392	-1.57e-16	0.280475	0	1.57e-17	0.0690656	-8.75e-17	-3.26e-18	0.355432	6.55e-20	0.0311077	1.36e-17
TCGA-WT-AB44-01	0.227496	-1.64e-16	0.256137	0	9.17e-18	0.0135008	-9.7e-17	-3.29e-18	0.42743	4.51e-20	0.0754358	4.77e-18
TCGA-XX-A899-01	0.257128	-1.56e-16	0.271255	0	9.22e-18	0.0497851	-8.68e-17	-3.53e-18	0.357166	2.78e-17	0.0646656	2.83e-18
TCGA-XX-A89A-01	0.106496	-2.51e-17	0.313108	6.94e-18	1.89e-17	0.0627683	-1.76e-17	-4.47e-17	0.465293	4.36e-20	0.0523342	5.27e-17
TCGA-Z7-A8R5-01	0.248429	-1.6e-16	0.258964	0	1.96e-17	0.0296713	-1.12e-16	-4.45e-18	0.352794	9.33e-20	0.110141	1.51e-17
TCGA-Z7-A8R6-01	0.0285201	2.04e-19	0.29841	0.00191891	0	0.0300954	-3.75e-18	-1.8e-17	0.53505	-1.17e-21	0.106006	6.11e-17

## Sheet: TCGA-matched tissue
ID	Fat_GSE48472	GSM999342_fibroblasts	GSM999353_B-lymphocyte	GSM999359_mammary gland	GSM999373_mammary gland	GSM999374_B-lymphocyte	GSM999375_B-lymphocyte	GSM999376_B-lymphocyte	GSM999377_mammary ductal carcinoma	GSM999379_embryonic stem cell	GSM999385_mammary epithelial cells	GSM999392_mammary gland	乳腺上皮	其他	B
TCGA-A7-A0D9-01	0.1931	0	0.2427	0	0.0738	0.0202	0	0	0.4285	0	0.0416	0	0.5439	0.2629	0.2629
TCGA-A7-A0D9-11	0.4323	0	0.2672	0	0	0.0226	0	0	0.2779	0	0	0	0.2779	0.2899	0.2899
TCGA-A7-A13E-01	0.0737	0	0.2961	0.0354	0	0.0434	0	0	0.4267	0	0.1247	0	0.5869	0.3395	0.3395
TCGA-A7-A13E-11	0.4189	0	0.2514	0	0	0.0219	0	0	0.2959	0	0.012	0	0.3078	0.2733	0.2733
TCGA-A7-A13F-01	0.1687	0	0.2722	0.0045	0	0.0236	0	0	0.4901	0	0.0408	0	0.5355	0.2958	0.2958
TCGA-A7-A13F-11	0.3449	0	0.2517	0	0	0.0164	0	0	0.3042	0	0.0828	0	0.387	0.2681	0.2681
TCGA-A7-A13G-01	0.1991	0	0.2417	0	0	0.026	0	0	0.4264	0	0.1067	0	0.5332	0.2677	0.2677
TCGA-A7-A13G-11	0.4168	0	0.2693	0	0	0.0134	0	0	0.3005	0	0	0	0.3005	0.2827	0.2827
TCGA-AC-A23H-01	0.1919	0	0.2511	0	0.0356	0.0173	0	0	0.4539	0	0.0502	0	0.5397	0.2684	0.2684
TCGA-AC-A23H-11	0.3367	0	0.2402	0	0	0.0078	0	0	0.3009	0	0.1144	0	0.4153	0.248	0.248
TCGA-AC-A2FB-01	0.2542	0	0.2871	0	0	0.0612	0	0	0.3375	0	0.0599	0	0.3975	0.3484	0.3484
TCGA-AC-A2FB-11	0.3168	0	0.2449	0	0	0.0035	0	0	0.3463	0	0.0884	0	0.4348	0.2484	0.2484
TCGA-AC-A2FF-01	0.3311	0	0.2512	0	0	0.0295	0	0	0.3464	0	0.0418	0	0.3882	0.2808	0.2808
TCGA-AC-A2FF-11	0.2365	0	0.2723	0	0	0.0097	0	0	0.3613	0	0.1203	0	0.4815	0.282	0.282
TCGA-AC-A2FM-01	0.2908	0	0.2437	0	0.011	0.0316	0	0	0.3959	0	0.027	0	0.4339	0.2753	0.2753
TCGA-AC-A2FM-11	0.238	0	0.2635	0	0	0.0077	0	0	0.3193	0	0.1715	0	0.4908	0.2713	0.2713
TCGA-BH-A0AU-01	0.2447	0	0.2536	0	0	0.0249	0	0	0.4227	0	0.0541	0	0.4768	0.2785	0.2785
TCGA-BH-A0AU-11	0.2501	0	0.2515	0	0	0.0098	0	0	0.3212	0	0.1674	0	0.4886	0.2613	0.2613
TCGA-BH-A0AZ-01	0.187	0	0.2752	0	0	0.0271	0	0	0.4326	0	0.0781	0	0.5107	0.3023	0.3023
TCGA-BH-A0AZ-11	0.2666	0	0.2465	0	0	0.0077	0	0	0.3249	0	0.1543	0	0.4792	0.2542	0.2542
TCGA-BH-A0B3-01	0.1765	0	0.3013	0.0173	0	0.0479	0	0	0.3873	0	0.0696	0	0.4743	0.3492	0.3492
TCGA-BH-A0B3-11	0.3199	0	0.2444	0	0	0.0133	0	0	0.3185	0	0.1038	0	0.4224	0.2577	0.2577
TCGA-BH-A0B8-01	0.1412	0	0.2768	0	0	0.028	0	0	0.5428	0	0.0112	0	0.554	0.3048	0.3048
TCGA-BH-A0B8-11	0.4196	0	0.2671	0	0	0.014	0	0	0.2994	0	0	0	0.2994	0.2811	0.2811
TCGA-BH-A0BA-01	0.1448	0	0.2755	0	0	0.0324	0	0	0.4953	0	0.0519	0	0.5472	0.308	0.308
TCGA-BH-A0BA-11	0.3183	0	0.2487	0	0	0.0141	0	0	0.305	0	0.1138	0	0.4189	0.2628	0.2628
TCGA-BH-A0BC-01	0.2829	0	0.2644	0	0	0.0404	0	0	0.377	0	0.0353	0	0.4123	0.3048	0.3048
TCGA-BH-A0BC-11	0.2999	0	0.2432	0	0	0.01	0	0	0.3024	0	0.1445	0	0.4469	0.2532	0.2532
TCGA-BH-A0BJ-01	0.2423	0	0.2616	0	0	0.0373	0	0	0.379	0	0.0797	0	0.4588	0.2989	0.2989
TCGA-BH-A0BJ-11	0.3136	0	0.2427	0	0	0.0068	0	0	0.3081	0	0.1288	0	0.4369	0.2496	0.2496
TCGA-BH-A0BM-01	0.2093	0	0.2609	0	0	0.0186	0	0	0.4275	0	0.0838	0	0.5113	0.2794	0.2794
TCGA-BH-A0BM-11	0.2639	0	0.2533	0	0	0	0	0	0.3024	0	0.1805	0	0.4829	0.2533	0.2533
TCGA-BH-A0BT-01	0.0205	0	0.2933	0	0	0.0164	0	0	0.6148	0	0.0551	0	0.6699	0.3097	0.3097
TCGA-BH-A0BT-11	0.2792	0	0.2427	0	0	0.0034	0	0	0.3116	0	0.1631	0	0.4747	0.2461	0.2461
TCGA-BH-A0BZ-01	0.2293	0	0.2818	0	0	0.032	0	0	0.446	0	0.011	0	0.4569	0.3138	0.3138
TCGA-BH-A0BZ-11	0.3681	0	0.2531	0	0	0.0203	0	0	0.308	0	0.0504	0	0.3584	0.2734	0.2734
TCGA-BH-A0C0-01	0.2827	0	0.2897	0	0	0.086	0	0	0.3325	0	0.009	0	0.3416	0.3758	0.3758
TCGA-BH-A0C0-11	0.294	0	0.249	0	0	0.0056	0	0	0.3067	0	0.1446	0	0.4514	0.2547	0.2547
TCGA-BH-A0C3-01	0.2931	0	0.2672	0	0	0.0271	0	0	0.3993	0	0.0134	0	0.4127	0.2943	0.2943
TCGA-BH-A0C3-11	0.257	0	0.2633	0	0	0.0111	0	0	0.3152	0	0.1534	0	0.4686	0.2743	0.2743
TCGA-BH-A0DG-01	0.317	0	0.2585	0	0	0.0355	0	0	0.3509	0	0.0381	0	0.389	0.294	0.294
TCGA-BH-A0DG-11	0.3138	0	0.2429	0	0	0.0146	0	0	0.311	0	0.1177	0	0.4287	0.2575	0.2575
TCGA-BH-A0DH-01	0.1168	0	0.3002	0	0	0.0404	0	0	0.5191	0	0.0236	0	0.5427	0.3406	0.3406
TCGA-BH-A0DH-11	0.3479	0	0.2385	0	0	0.0128	0	0	0.2925	0	0.1084	0	0.4009	0.2513	0.2513
TCGA-BH-A0DK-01	0.2583	0	0.2835	0	0	0.054	0	0	0.3756	0	0.0287	0	0.4043	0.3374	0.3374
TCGA-BH-A0DK-11	0.288	0	0.2413	0	0	0.0066	0	0	0.3212	0	0.143	0	0.4642	0.2478	0.2478
TCGA-BH-A0DP-01	0.2125	0	0.2693	0	0	0.0379	0	0	0.4103	0	0.0699	0	0.4802	0.3072	0.3072
TCGA-BH-A0DP-11	0.2771	0	0.2369	0	0	0.0017	0	0	0.3227	0	0.1616	0	0.4842	0.2387	0.2387
TCGA-BH-A0DQ-01	0.1	0	0.311	0	0	0.0152	0	0	0.5256	0	0.0481	0	0.5737	0.3263	0.3263
TCGA-BH-A0DQ-11	0.3081	0	0.2404	0	0	0.0125	0	0	0.3183	0	0.1206	0	0.439	0.2529	0.2529
TCGA-BH-A0DV-01	0.3196	0	0.2625	0	0	0.0276	0	0	0.3549	0	0.0354	0	0.3903	0.2901	0.2901
TCGA-BH-A0DV-11	0.2456	0	0.2587	0	0	0	0	0	0.3163	0	0.1794	0	0.4956	0.2587	0.2587
TCGA-BH-A0E0-01	0.1695	0	0.2964	0	0	0.0178	0	0	0.4291	0	0.0872	0	0.5163	0.3142	0.3142
TCGA-BH-A0E0-11	0.3074	0	0.2483	0	0	0.0049	0	0	0.3127	0	0.1266	0	0.4393	0.2533	0.2533
TCGA-BH-A0E1-01	0.2358	0	0.2491	0	0	0.0228	0	0	0.3956	0	0.0967	0	0.4923	0.2719	0.2719
TCGA-BH-A0E1-11	0.2694	0	0.2534	0	0	0.0074	0	0	0.3187	0	0.1511	0	0.4699	0.2608	0.2608
TCGA-BH-A0H7-01	0.0964	0	0.2712	0	0	0.015	0	0	0.5879	0	0.0296	0	0.6174	0.2862	0.2862
TCGA-BH-A0H7-11	0.3065	0	0.2435	0	0	0.0048	0	0	0.3387	0	0.1065	0	0.4452	0.2483	0.2483
TCGA-BH-A0H9-01	0.0174	0	0.3232	0	0	0.0341	0	0	0.5328	0	0.0925	0	0.6253	0.3573	0.3573
TCGA-BH-A0H9-11	0.4267	0	0.2647	0	0	0.0124	0	0	0.2961	0	0	0	0.2961	0.2772	0.2772
TCGA-BH-A0HA-01	0.2476	0	0.2453	0	0	0.0195	0	0	0.4244	0	0.0632	0	0.4876	0.2648	0.2648
TCGA-BH-A0HA-11	0.2648	0	0.248	0	0	0.0078	0	0	0.2991	0	0.1803	0	0.4793	0.2559	0.2559
TCGA-BH-A0HK-01	0.1468	0	0.2911	0.0225	0	0.0501	0	0	0.4374	0	0.0521	0	0.512	0.3412	0.3412
TCGA-BH-A0HK-11	0.3299	0	0.2489	0	0	0.0069	0	0	0.3076	0	0.1067	0	0.4143	0.2558	0.2558
TCGA-BH-A1EN-01	0.1993	0	0.2514	0.0205	0.0196	0.0341	0	0	0.4279	0	0.0471	0	0.5152	0.2854	0.2854
TCGA-BH-A1EN-11	0.3828	0	0.2566	0	0	0.0222	0	0	0.3064	0	0.0321	0	0.3385	0.2787	0.2787
TCGA-BH-A1EO-01	0.2154	0	0.2692	0	0	0.0303	0	0	0.4397	0	0.0453	0	0.4851	0.2995	0.2995
TCGA-BH-A1EO-11	0.4155	0	0.2661	0	0	0.0203	0	0	0.2981	0	0	0	0.2981	0.2864	0.2864
TCGA-BH-A1ET-01	0.0794	0	0.2903	0	0	0.02	0	0	0.5331	0	0.0771	0	0.6103	0.3103	0.3103
TCGA-BH-A1ET-11	0.3129	0	0.2499	0	0	0.0061	0	0	0.3262	0	0.105	0	0.4312	0.2559	0.2559
TCGA-BH-A1EU-01	0.2499	0	0.2679	0	0	0.0502	0	0	0.3692	0	0.0628	0	0.432	0.3181	0.3181
TCGA-BH-A1EU-11	0.2665	0	0.2317	0	0	0	0	0	0.3113	0	0.1905	0	0.5018	0.2317	0.2317
TCGA-BH-A1EV-01	0.2445	0	0.2432	0	0	0.0237	0	0	0.4137	0	0.0748	0	0.4886	0.2669	0.2669
TCGA-BH-A1EV-11	0.2815	0	0.2517	0	0	0.0045	0	0	0.3168	0	0.1455	0	0.4623	0.2562	0.2562
TCGA-BH-A1EW-01	0.2765	0	0.2569	0	0	0.0409	0	0	0.3713	0	0.0545	0	0.4258	0.2977	0.2977
TCGA-BH-A1EW-11	0.2662	0	0.2544	0	0	0.0147	0	0	0.3351	0	0.1295	0	0.4647	0.2691	0.2691
TCGA-BH-A1F0-01	0.2742	0	0.3005	0	0	0.0774	0	0	0.3341	0	0.0138	0	0.3479	0.3779	0.3779
TCGA-BH-A1F0-11	0.3257	0	0.2527	0	0	0.0107	0	0	0.309	0	0.1019	0	0.4109	0.2634	0.2634
TCGA-BH-A1F2-01	0.1103	0	0.2952	0	0	0.0207	0	0	0.5429	0	0.0309	0	0.5738	0.3159	0.3159
TCGA-BH-A1F2-11	0.3296	0	0.2566	0	0	0.0088	0	0	0.3107	0	0.0943	0	0.405	0.2654	0.2654
TCGA-BH-A1F6-01	0.3028	0	0.2668	0	0	0.0437	0	0	0.3383	0	0.0484	0	0.3867	0.3106	0.3106
TCGA-BH-A1F6-11	0.3677	0	0.2593	0	0	0.0138	0	0	0.3081	0	0.0511	0	0.3592	0.2731	0.2731
TCGA-BH-A1F8-01	0.1566	0	0.2632	0	0.0126	0.0581	0	0	0.4667	0	0.0427	0	0.5221	0.3214	0.3214
TCGA-BH-A1F8-11	0.3469	0	0.2509	0	0	0.0121	0	0	0.3108	0	0.0794	0	0.3902	0.2629	0.2629
TCGA-BH-A1FB-01	0.2794	0	0.2697	0	0	0.0413	0	0	0.3327	0	0.0768	0	0.4095	0.3111	0.3111
TCGA-BH-A1FB-11	0.2692	0	0.2489	0	0	0.009	0	0	0.3132	0	0.1596	0	0.4728	0.2579	0.2579
TCGA-BH-A1FC-01	0.2765	0	0.2853	0	0	0.0513	0	0	0.32	0	0.067	0	0.387	0.3365	0.3365
TCGA-BH-A1FC-11	0.3563	0	0.2637	0	0	0.0295	0	0	0.3124	0	0.0382	0	0.3506	0.2932	0.2932
TCGA-BH-A1FD-01	0.2592	0	0.2424	0	0	0.0256	0	0	0.4221	0	0.0507	0	0.4728	0.268	0.268
TCGA-BH-A1FD-11	0.3256	0	0.2604	0	0	0.008	0	0	0.3215	0	0.0845	0	0.406	0.2684	0.2684
TCGA-BH-A1FE-01	0.2647	0	0.2809	0	0	0.0468	0	0	0.3751	0	0.0324	0	0.4075	0.3278	0.3278
TCGA-BH-A1FE-11	0.2635	0	0.2569	0	0	0.0119	0	0	0.3111	0	0.1566	0	0.4677	0.2688	0.2688
TCGA-BH-A1FG-01	0.2356	0	0.2399	0	0	0.0295	0	0	0.4096	0	0.0853	0	0.4949	0.2694	0.2694
TCGA-BH-A1FG-11	0.2922	0	0.249	0	0	0.0084	0	0	0.3142	0	0.1361	0	0.4503	0.2575	0.2575
TCGA-BH-A1FH-01	0.2665	0	0.2565	0	0	0.0126	0	0	0.3449	0	0.1195	0	0.4644	0.2691	0.2691
TCGA-BH-A1FH-11	0.3246	0	0.2481	0	0	0.0144	0	0	0.3084	0	0.1045	0	0.4129	0.2625	0.2625
TCGA-BH-A1FJ-01	0.1015	0	0.2735	0.0204	0	0.0103	0	0	0.5386	0	0.0558	0	0.6147	0.2838	0.2838
TCGA-BH-A1FJ-11	0.3058	0	0.2571	0	0	0.009	0	0	0.317	0	0.1111	0	0.4281	0.266	0.266
TCGA-BH-A1FM-01	0.0648	0	0.3042	0	0	0.0091	0	0	0.5635	0	0.0584	0	0.6219	0.3133	0.3133
TCGA-BH-A1FM-11	0.2871	0	0.2524	0	0	0.004	0	0	0.3192	0	0.1373	0	0.4565	0.2564	0.2564
TCGA-BH-A1FN-01	0.0958	0	0.2974	0	0	0.0258	0	0	0.4693	0	0.1116	0	0.581	0.3232	0.3232
TCGA-BH-A1FN-11	0.2791	0	0.2649	0	0	0.0144	0	0	0.3125	0	0.1292	0	0.4417	0.2793	0.2793
TCGA-BH-A1FR-01	0.1918	0	0.2841	0	0	0.023	0	0	0.4481	0	0.053	0	0.5011	0.3071	0.3071
TCGA-BH-A1FR-11	0.3291	0	0.2587	0	0	0.0164	0	0	0.3068	0	0.0889	0	0.3957	0.2751	0.2751
TCGA-BH-A203-01	0.2879	0	0.2537	0	0	0.0476	0	0	0.3448	0	0.066	0	0.4108	0.3013	0.3013
TCGA-BH-A203-11	0.282	0	0.2488	0	0	0.0048	0	0	0.3129	0	0.1515	0	0.4644	0.2536	0.2536
TCGA-BH-A204-01	0.046	0	0.3133	0	0	0.0078	0	0	0.5841	0	0.0488	0	0.6329	0.3211	0.3211
TCGA-BH-A204-11	0.39	0	0.2559	0	0	0.0168	0	0	0.3075	0	0.0298	0	0.3373	0.2727	0.2727
TCGA-BH-A208-01	0.0239	0	0.3525	0	0	0.0393	0	0	0.4434	0	0.1409	0	0.5843	0.3918	0.3918
TCGA-BH-A208-11	0.2578	0	0.2463	0	0	0.0096	0	0	0.3196	0	0.1668	0	0.4864	0.2559	0.2559
TCGA-BH-A209-01	0.2822	0	0.2701	0	0	0.0708	0	0	0.3286	0	0.0484	0	0.377	0.3408	0.3408
TCGA-BH-A209-11	0.3773	0	0.2417	0	0	0.0228	0	0	0.3019	0	0.0563	0	0.3582	0.2645	0.2645
TCGA-E2-A15I-01	0.0243	0	0.3296	0	0	0.028	0	0	0.55	0	0.068	0	0.618	0.3576	0.3576
TCGA-E2-A15I-11	0.4053	0	0.2594	0	0	0.0099	0	0	0.3101	0	0.0153	0	0.3254	0.2693	0.2693
TCGA-E2-A15K-01	0	0	0.3665	0	0	0.0359	0	0	0.5928	0	0.0049	0	0.5977	0.4023	0.4023
TCGA-E2-A15K-11	0.3397	0	0.2678	0	0	0.0161	0	0	0.3086	0	0.0677	0	0.3763	0.284	0.284
TCGA-E2-A1BC-01	0.2493	0	0.2665	0	0	0.0269	0	0	0.4037	0	0.0535	0	0.4572	0.2934	0.2934
TCGA-E2-A1BC-11	0.4321	0	0.2622	0	0	0.0156	0	0	0.2901	0	0	0	0.2901	0.2778	0.2778
TCGA-E2-A1L7-01	0.3138	0	0.239	0	0	0.0387	0	0	0.3463	0	0.0622	0	0.4085	0.2777	0.2777
TCGA-E2-A1L7-11	0.2257	0	0.2723	0	0	0.0173	0	0	0.3323	0	0.1525	0	0.4848	0.2895	0.2895
TCGA-E2-A1LB-01	0.2701	0	0.2484	0	0	0.0238	0	0	0.4015	0	0.0563	0	0.4577	0.2721	0.2721
TCGA-E2-A1LB-11	0.236	0	0.262	0	0	0.0087	0	0	0.33	0	0.1633	0	0.4933	0.2707	0.2707
TCGA-E2-A1LS-01	0.1196	0	0.2727	0	0	0.0132	0	0	0.4251	0	0.1693	0	0.5944	0.2859	0.2859
TCGA-E2-A1LS-11	0.4142	0	0.2585	0	0	0.0192	0	0	0.2998	0	0.0084	0	0.3082	0.2776	0.2776
TCGA-E9-A1N4-01	0.0781	0	0.3168	0	0	0.043	0	0	0.5004	0	0.0616	0	0.5621	0.3598	0.3598
TCGA-E9-A1N4-11	0.2342	0	0.2463	0	0	0.0086	0	0	0.3339	0	0.177	0	0.5109	0.2549	0.2549
TCGA-E9-A1N5-01	0.2395	0	0.2594	0	0	0.0269	0	0	0.4164	0	0.0579	0	0.4743	0.2863	0.2863
TCGA-E9-A1N5-11	0.2114	0	0.2595	0	0	0.0143	0	0	0.3358	0	0.179	0	0.5148	0.2738	0.2738
TCGA-E9-A1N6-01	0.1975	0	0.2597	0	0	0.0063	0	0	0.4771	0	0.0594	0	0.5365	0.266	0.266
TCGA-E9-A1N6-11	0.2781	0	0.2652	0	0	0.017	0	0	0.3238	0	0.1158	0	0.4396	0.2823	0.2823
TCGA-E9-A1NA-01	0.2619	0	0.2404	0	0.0284	0.0195	0	0	0.4099	0	0.0399	0	0.4782	0.2599	0.2599
TCGA-E9-A1NA-11	0.3102	0	0.2563	0	0	0.0091	0	0	0.3218	0	0.1027	0	0.4245	0.2653	0.2653
TCGA-E9-A1ND-01	0.2153	0	0.3095	0	0	0.0637	0	0	0.3721	0	0.0393	0	0.4114	0.3732	0.3732
TCGA-E9-A1ND-11	0.3512	0	0.2649	0	0	0.0199	0	0	0.3123	0	0.0516	0	0.3639	0.2848	0.2848
TCGA-E9-A1NF-01	0.191	0	0.2702	0	0	0.0341	0	0	0.4141	0	0.0907	0	0.5048	0.3042	0.3042
TCGA-E9-A1NF-11	0.4178	0	0.2687	0	0	0.0157	0	0	0.2978	0	0	0	0.2978	0.2844	0.2844
TCGA-E9-A1NG-01	0.2375	0	0.2886	0	0	0.0248	0	0	0.3908	0	0.0583	0	0.4491	0.3134	0.3134
TCGA-E9-A1NG-11	0.4143	0	0.2509	0	0	0.0176	0	0	0.2936	0	0.0236	0	0.3172	0.2685	0.2685
TCGA-E9-A1R7-01	0.2252	0	0.2504	0	0	0.0273	0	0	0.4423	0	0.0547	0	0.497	0.2777	0.2777
TCGA-E9-A1R7-11	0.4152	0	0.2518	0	0	0.0219	0	0	0.2953	0	0.0159	0	0.3112	0.2737	0.2737
TCGA-E9-A1RB-01	0.1093	0	0.2754	0	0	0.0247	0	0	0.4781	0	0.1124	0	0.5906	0.3001	0.3001
TCGA-E9-A1RB-11	0.3538	0	0.2553	0	0	0.0167	0	0	0.3094	0	0.0648	0	0.3742	0.272	0.272
TCGA-E9-A1RC-01	0.2842	0	0.2252	0	0.0055	0.0175	0	0	0.3961	0	0.0715	0	0.4731	0.2427	0.2427
TCGA-E9-A1RC-11	0.4264	0	0.2548	0	0	0.0222	0	0	0.2966	0	0	0	0.2966	0.277	0.277
TCGA-E9-A1RD-01	0.2268	0	0.2523	0	0	0.0249	0	0	0.4165	0	0.0795	0	0.496	0.2772	0.2772
TCGA-E9-A1RD-11	0.2991	0	0.276	0	0	0.0222	0	0	0.3137	0	0.0889	0	0.4026	0.2983	0.2983
TCGA-E9-A1RF-01	0.2408	0	0.2529	0	0	0.0175	0	0	0.4324	0	0.0564	0	0.4888	0.2703	0.2703
TCGA-E9-A1RF-11	0.4293	0	0.2514	0	0	0.0189	0	0	0.3003	0	0	0	0.3003	0.2704	0.2704
TCGA-E9-A1RH-01	0.0599	0	0.2953	0	0	0.0233	0	0	0.5388	0	0.0827	0	0.6215	0.3186	0.3186
TCGA-E9-A1RH-11	0.3673	0	0.2716	0	0	0.0153	0	0	0.3166	0	0.0292	0	0.3459	0.2869	0.2869
TCGA-E9-A1RI-01	0.2412	0	0.2486	0	0	0.0234	0	0	0.4035	0	0.0833	0	0.4868	0.2721	0.2721
TCGA-E9-A1RI-11	0.3993	0	0.266	0	0	0.0187	0	0	0.3112	0	0.0047	0	0.316	0.2848	0.2848

## Sheet: Training set
ID	Fat_GSE48472	GSM999342_fibroblasts	GSM999353_B-lymphocyte	GSM999359_mammary gland	GSM999373_mammary gland	GSM999374_B-lymphocyte	GSM999375_B-lymphocyte	GSM999376_B-lymphocyte	GSM999377_mammary ductal carcinoma	GSM999379_embryonic stem cell	GSM999385_mammary epithelial cells	GSM999392_mammary gland
GSM2350679	0.3854	0	0.2822	0	0	0.0238	0	0	0.3086	0	0	0
GSM2350680	0.2344	0	0.2797	0	0	0.012	0	0	0.3259	0	0.1481	0
GSM2350681	0.366	0	0.2969	0	0	0.028	0	0	0.3091	0	0	0
GSM2350682	0.2473	0	0.2813	0	0	0.0174	0	0	0.336	0	0.118	0
GSM2350683	0.2416	0	0.2871	0	0	0.0199	0	0	0.3227	0	0.1286	0
GSM2350684	0.26	0	0.2803	0	0	0.0174	0	0	0.3334	0	0.109	0
GSM2350685	0.3759	0	0.2877	0	0	0.0271	0	0	0.3093	0	0	0
GSM2350686	0.2189	0	0.2759	0	0	0.0176	0	0	0.3358	0	0.1518	0
GSM2350687	0.3291	0	0.2776	0	0	0.0208	0	0	0.3251	0	0.0473	0
GSM2350688	0.375	0	0.2866	0	0	0.0184	0	0	0.32	0	0	0
GSM2350689	0.2248	0	0.2818	0	0	0.0166	0	0	0.3384	0	0.1384	0
GSM2350690	0.3137	0	0.2796	0	0	0.0202	0	0	0.3212	0	0.0653	0
GSM2350691	0.3566	0	0.286	0	0	0.0212	0	0	0.3189	0	0.0174	0
GSM2350692	0.259	0	0.2878	0	0	0.0163	0	0	0.3312	0	0.1056	0
GSM2350693	0.2367	0	0.2915	0	0	0.0266	0	0	0.3206	0	0.1245	0
GSM2350694	0.29	0	0.2763	0	0	0.0169	0	0	0.3228	0	0.0941	0
GSM2350695	0.2332	0	0.2701	0	0	0.013	0	0	0.3237	0	0.1599	0
GSM2350696	0.3016	0	0.2783	0	0	0.0296	0	0	0.3088	0	0.0817	0
GSM2350697	0.2695	0	0.2867	0	0	0.0172	0	0	0.3274	0	0.0992	0
GSM2350698	0.2762	0	0.2872	0	0	0.0221	0	0	0.3295	0	0.085	0
GSM2350699	0.3632	0	0.296	0	0	0.0358	0	0	0.305	0	0	0
GSM2350700	0.2316	0	0.2898	0	0	0.0294	0	0	0.3294	0	0.1198	0
GSM2350701	0.302	0	0.2902	0	0	0.0194	0	0	0.3232	0	0.0652	0
GSM2350702	0.2562	0	0.2838	0	0	0.0241	0	0	0.3286	0	0.1073	0
GSM2350703	0.3041	0	0.2746	0	0	0.0184	0	0	0.3203	0	0.0826	0
GSM2350704	0.2697	0	0.2798	0	0	0.0176	0	0	0.3319	0	0.1011	0
GSM2350705	0.2759	0	0.2811	0	0	0.0149	0	0	0.3315	0	0.0966	0
GSM2350706	0.3714	0	0.2935	0	0	0.0305	0	0	0.3046	0	0	0
GSM2350707	0.2516	0	0.2949	0	0	0.0215	0	0	0.3308	0	0.1012	0
GSM2350708	0.2502	0	0.283	0	0	0.0196	0	0	0.3296	0	0.1176	0
GSM2350709	0.279	0	0.2833	0	0	0.0176	0	0	0.3299	0	0.0901	0
GSM2350710	0.254	0	0.2895	0	0	0.0196	0	0	0.3321	0	0.1048	0
GSM2350711	0.3568	0	0.2856	0	0	0.0478	0	0	0.2938	0	0.016	0
GSM2350712	0.2897	0	0.2816	0	0	0.0201	0	0	0.3221	0	0.0865	0
GSM2350713	0.2443	0	0.276	0	0	0.0218	0	0	0.3271	0	0.1308	0
GSM2350714	0.2859	0	0.2919	0	0	0.0195	0	0	0.3233	0	0.0794	0
GSM2350715	0.2657	0	0.2788	0	0	0.0221	0	0	0.3191	0	0.1143	0
GSM2350716	0.2816	0	0.287	0	0	0.0401	0	0	0.3168	0	0.0745	0
GSM2350717	0.2134	0	0.2803	0	0	0.0179	0	0	0.3347	0	0.1537	0
GSM2350718	0.2466	0	0.2718	0	0	0.0132	0	0	0.3242	0	0.1441	0
GSM2350719	0.3646	0	0.2903	0	0	0.0383	0	0	0.3068	0	0	0
GSM2350720	0.2417	0	0.2729	0	0	0.014	0	0	0.3256	0	0.1457	0
GSM2350721	0.2783	0	0.2735	0	0	0.0117	0	0	0.3268	0	0.1098	0
GSM2350722	0.2707	0	0.2783	0	0	0.0167	0	0	0.3226	0	0.1117	0
GSM2350723	0.2443	0	0.2876	0	0	0.0269	0	0	0.328	0	0.1131	0
GSM2350724	0.2551	0	0.283	0	0	0.0197	0	0	0.3185	0	0.1237	0
GSM2350725	0.361	0	0.2958	0	0	0.0249	0	0	0.3182	0	0	0
GSM2350726	0.2644	0	0.2916	0	0	0.0237	0	0	0.3272	0	0.0931	0
GSM2350727	0.2281	0	0.2814	0	0	0.0264	0	0	0.3343	0	0.1299	0
GSM2350728	0.2324	0	0.2819	0	0	0.016	0	0	0.3368	0	0.133	0
GSM2350729	0.3839	0	0.2829	0	0	0.0263	0	0	0.3068	0	0	0
GSM2350730	0.2256	0	0.2818	0	0	0.0183	0	0	0.3379	0	0.1364	0
GSM2350731	0.281	0	0.2799	0	0	0.0222	0	0	0.3181	0	0.0987	0
GSM2350732	0.235	0	0.2929	0	0	0.018	0	0	0.3277	0	0.1265	0
GSM2350733	0.2789	0	0.2891	0	0	0.0234	0	0	0.3278	0	0.0808	0
GSM2350734	0.2545	0	0.2747	0	0	0.0182	0	0	0.3305	0	0.122	0
GSM2350735	0.3706	0	0.2887	0	0	0.0269	0	0	0.3137	0	0	0
GSM2350736	0.3559	0	0.2951	0	0	0.0336	0	0	0.3154	0	0	0
GSM2350737	0.2473	0	0.2676	0	0	0.0151	0	0	0.3375	0	0.1325	0
GSM2350738	0.2615	0	0.2752	0	0	0.0158	0	0	0.3308	0	0.1167	0
GSM2350739	0.2635	0	0.2854	0	0	0.0166	0	0	0.3206	0	0.114	0
GSM2350740	0.2658	0	0.2829	0	0	0.0138	0	0	0.3191	0	0.1184	0
GSM2350741	0.237	0	0.2873	0	0	0.0198	0	0	0.3332	0	0.1228	0
GSM2350742	0.258	0	0.2746	0	0	0.0137	0	0	0.3183	0	0.1353	0
GSM2350743	0.3732	0	0.2917	0	0	0.0287	0	0	0.3064	0	0	0
GSM2350744	0.254	0	0.2788	0	0	0.01	0	0	0.3313	0	0.1259	0
GSM2350745	0.254	0	0.2798	0	0	0.0186	0	0	0.3367	0	0.111	0
GSM2350746	0.3747	0	0.2966	0	0	0.0182	0	0	0.3105	0	0	0
GSM2350747	0.2364	0	0.2838	0	0	0.0155	0	0	0.3301	0	0.1341	0
GSM2350748	0.2663	0	0.2737	0	0	0.0184	0	0	0.3294	0	0.1122	0
GSM2350749	0.3932	0	0.2782	0	0	0.0249	0	0	0.3038	0	0	0
GSM2350750	0.2343	0	0.2862	0	0	0.0133	0	0	0.334	0	0.1323	0
GSM2350751	0.2542	0	0.286	0	0	0.0151	0	0	0.3268	0	0.1179	0
GSM2350752	0.2377	0	0.2826	0	0	0.0242	0	0	0.327	0	0.1285	0
GSM2350753	0.218	0	0.2891	0	0	0.0229	0	0	0.3329	0	0.1371	0
GSM2350754	0.2681	0	0.2872	0	0	0.0284	0	0	0.3244	0	0.092	0
GSM2350755	0.2364	0	0.2892	0	0	0.0178	0	0	0.3361	0	0.1205	0
GSM2350756	0.2748	0	0.281	0	0	0.023	0	0	0.3424	0	0.0788	0
GSM2350757	0.2612	0	0.2767	0	0	0.0165	0	0	0.3363	0	0.1092	0
GSM2350758	0.3915	0	0.2833	0	0	0.016	0	0	0.3092	0	0	0
GSM2350759	0.22	0	0.2847	0	0	0.0123	0	0	0.3351	0	0.1479	0
GSM2350760	0.2339	0	0.2878	0	0	0.0264	0	0	0.342	0	0.1099	0
GSM2350761	0.3145	0	0.2843	0	0	0.0175	0	0	0.3335	0	0.0502	0
GSM2350762	0.2838	0	0.285	0	0	0.0358	0	0	0.3048	0	0.0905	0
GSM2350763	0.2949	0	0.2759	0	0	0.0149	0	0	0.3272	0	0.087	0
GSM2350764	0.313	0	0.2787	0	0	0.0262	0	0	0.3143	0	0.0678	0
GSM2350765	0.3243	0	0.283	0	0	0.0177	0	0	0.3338	0	0.0412	0
GSM2350766	0.2588	0	0.2793	0	0	0.0146	0	0	0.3254	0	0.1219	0
GSM2350767	0.3777	0	0.2893	0	0	0.0197	0	0	0.3134	0	0	0
GSM2350768	0.3075	0	0.2788	0	0	0.0175	0	0	0.3235	0	0.0727	0
GSM2350769	0.3291	0	0.2834	0	0	0.0189	0	0	0.3263	0	0.0423	0
GSM2350770	0.2866	0	0.2754	0	0	0.0166	0	0	0.3332	0	0.0882	0
GSM2350771	0.304	0	0.2819	0	0	0.0207	0	0	0.322	0	0.0713	0
GSM2350772	0.2994	0	0.2785	0	0	0.0122	0	0	0.3307	0	0.0792	0
GSM2350773	0.3835	0	0.2833	0	0	0.0195	0	0	0.3136	0	0	0
GSM2350774	0.3276	0	0.2807	0	0	0.0164	0	0	0.3226	0	0.0527	0
GSM2350775	0.2446	0	0.2731	0	0	0.019	0	0	0.3303	0	0.133	0
GSM2350776	0.356	0	0.3017	0	0	0.0209	0	0	0.3214	0	0	0
GSM2350777	0.2125	0	0.2826	0	0	0.0175	0	0	0.3405	0	0.1469	0
GSM2350778	0.2417	0	0.2751	0	0	0.0149	0	0	0.3348	0	0.1335	0
GSM2719518	0.297	0	0.299	0	0	0.0266	0	0	0.3307	0	0.0468	0
GSM2719519	0.241	0	0.2958	0	0	0.0255	0	0	0.335	0	0.1027	0
GSM2719520	0.2103	0	0.2892	0	0	0.0214	0	0	0.344	0	0.1351	0
GSM2719521	0.2441	0	0.2942	0	0	0.0274	0	0	0.3341	0	0.1002	0
GSM2719522	0.2589	0	0.2799	0	0	0.0224	0	0	0.3453	0	0.0935	0
GSM2719523	0.2556	0	0.2942	0	0	0.018	0	0	0.3359	0	0.0963	0
GSM2719524	0.2661	0	0.2871	0	0	0.0183	0	0	0.3313	0	0.0973	0
GSM2719525	0.2424	0	0.2873	0	0	0.0189	0	0	0.3456	0	0.1058	0
GSM2719526	0.3734	0	0.2855	0	0	0.028	0	0	0.3131	0	0	0
GSM2719527	0.3144	0	0.298	0	0	0.0318	0	0	0.3246	0	0.0312	0
GSM2719528	0.3332	0	0.3022	0	0	0.031	0	0	0.323	0	0.0106	0
GSM2719529	0.2836	0	0.2908	0	0	0.0239	0	0	0.3306	0	0.0712	0
GSM2719530	0.3151	0	0.2934	0	0	0.0316	0	0	0.3199	0	0.04	0
GSM2719531	0.2458	0	0.2862	0	0	0.02	0	0	0.3256	0	0.1224	0
GSM2719532	0.2523	0	0.2752	0	0	0.0167	0	0	0.3305	0	0.1253	0
GSM2719533	0.2955	0	0.2781	0	0	0.0222	0	0	0.3261	0	0.0781	0
GSM2719534	0.2492	0	0.2904	0	0	0.0235	0	0	0.3273	0	0.1096	0
GSM2719535	0.2679	0	0.2795	0	0	0.0223	0	0	0.329	0	0.1013	0
GSM2719536	0.2802	0	0.2881	0	0	0.025	0	0	0.3309	0	0.0759	0
GSM2719537	0.3116	0	0.2861	0	0	0.0223	0	0	0.3236	0	0.0564	0
GSM2719538	0.3437	0	0.2627	0	0	0.0218	0	0	0.3105	0	0.0613	0
GSM2719539	0.2491	0	0.2937	0	0	0.0255	0	0	0.3323	0	0.0994	0
GSM2719540	0.2514	0	0.2884	0	0	0.0195	0	0	0.3334	0	0.1073	0
GSM2719541	0.2586	0	0.2857	0	0	0.0201	0	0	0.3379	0	0.0977	0
GSM2719542	0.2868	0	0.2783	0	0	0.021	0	0	0.3279	0	0.0859	0
GSM2719543	0.3517	0	0.2826	0	0	0.0256	0	0	0.3187	0	0.0213	0
GSM2719544	0.2548	0	0.2768	0	0	0.0216	0	0	0.3458	0	0.101	0
GSM2719545	0.2471	0	0.2848	0	0	0.0228	0	0	0.335	0	0.1104	0
GSM2719546	0.24	0	0.2789	0	0	0.0221	0	0	0.3361	0	0.1229	0
GSM2719547	0.2346	0	0.2812	0	0	0.0234	0	0	0.3234	0	0.1374	0
GSM2719548	0.279	0	0.2768	0	0	0.0188	0	0	0.3316	0	0.0937	0
GSM2719549	0.2577	0	0.2839	0	0	0.0213	0	0	0.3351	0	0.102	0
GSM2719550	0.1928	0	0.2914	0	0	0.024	0	0	0.3412	0	0.1506	0
GSM2719551	0.2518	0	0.2912	0	0	0.0209	0	0	0.3363	0	0.0999	0
GSM2719552	0.2564	0	0.2847	0	0	0.0174	0	0	0.3322	0	0.1093	0
GSM2719553	0.1998	0	0.295	0	0	0.0221	0	0	0.3352	0	0.148	0
GSM2719554	0.3024	0	0.2907	0	0	0.0265	0	0	0.3337	0	0.0467	0
GSM2719555	0.3184	0	0.289	0	0	0.0317	0	0	0.3243	0	0.0366	0
GSM2719556	0.2726	0	0.2907	0	0	0.0243	0	0	0.332	0	0.0804	0
GSM2719557	0.2494	0	0.2811	0	0	0.0195	0	0	0.3337	0	0.1162	0
GSM2719558	0.2628	0	0.2811	0	0	0.0196	0	0	0.3229	0	0.1137	0
GSM2719559	0.2546	0	0.2718	0	0	0.0119	0	0	0.3176	0	0.1441	0
GSM2719560	0.2368	0	0.2787	0	0	0.0207	0	0	0.3192	0	0.1445	0
GSM2719561	0.3556	0	0.2707	0	0	0.0205	0	0	0.3184	0	0.0348	0
GSM2719562	0.2997	0	0.2694	0	0	0.0239	0	0	0.3178	0	0.0892	0
GSM2719563	0.2626	0	0.2783	0	0	0.0166	0	0	0.3118	0	0.1307	0
GSM2719564	0.2346	0	0.2812	0	0	0.0151	0	0	0.3255	0	0.1435	0
GSM2719565	0.3001	0	0.2795	0	0	0.0185	0	0	0.3325	0	0.0694	0
GSM2719566	0.2885	0	0.2826	0	0	0.0154	0	0	0.3222	0	0.0913	0
GSM2719567	0.377	0	0.2903	0	0	0.0218	0	0	0.3109	0	0	0
GSM2719568	0.2869	0	0.2799	0	0	0.0127	0	0	0.3292	0	0.0912	0
GSM2719569	0.377	0	0.2893	0	0	0.0212	0	0	0.3124	0	0	0
GSM2719570	0.3851	0	0.2906	0	0	0.0156	0	0	0.3087	0	0	0
GSM2719571	0.2468	0	0.2818	0	0	0.0175	0	0	0.3269	0	0.127	0
GSM2719572	0.3855	0	0.2787	0	0	0.0296	0	0	0.3062	0	0	0
GSM2719573	0.3276	0	0.2692	0	0	0.0157	0	0	0.3197	0	0.0678	0
GSM2719574	0.3816	0	0.2878	0	0	0.0196	0	0	0.3109	0	0	0
GSM2719575	0.323	0	0.289	0	0	0.0199	0	0	0.3232	0	0.0449	0
GSM2719576	0.3162	0	0.2901	0	0	0.0193	0	0	0.3176	0	0.0569	0
GSM2719577	0.2323	0	0.2926	0	0	0.0163	0	0	0.3383	0	0.1204	0
GSM2719578	0.2685	0	0.2795	0	0	0.0192	0	0	0.3265	0	0.1063	0
GSM2719579	0.3324	0	0.2805	0	0	0.0188	0	0	0.3216	0	0.0467	0
GSM2719580	0.2665	0	0.2692	0	0	0.0152	0	0	0.3244	0	0.1247	0
GSM2719581	0.3137	0	0.2743	0	0	0.0237	0	0	0.3185	0	0.0698	0
GSM2719582	0.3423	0	0.279	0	0	0.0179	0	0	0.3186	0	0.0422	0
GSM2719583	0.3358	0	0.2784	0	0	0.0222	0	0	0.3182	0	0.0454	0
GSM2719584	0.2405	0	0.278	0	0	0.0201	0	0	0.325	0	0.1365	0
GSM2719585	0.375	0	0.289	0	0	0.0258	0	0	0.3102	0	0	0
GSM2719586	0.2566	0	0.2958	0	0	0.0252	0	0	0.3247	0	0.0977	0
GSM2719587	0.2724	0	0.2873	0	0	0.0153	0	0	0.3264	0	0.0987	0
GSM2719588	0.3357	0	0.2809	0	0	0.0222	0	0	0.3208	0	0.0404	0
GSM2719589	0.2766	0	0.2914	0	0	0.0211	0	0	0.3211	0	0.0899	0
GSM2719590	0.3392	0	0.2766	0	0	0.0168	0	0	0.3185	0	0.0489	0
GSM2719591	0.3885	0	0.2858	0	0	0.0229	0	0	0.3028	0	0	0
GSM2719592	0.2665	0	0.2682	0	0	0.0084	0	0	0.3177	0	0.1392	0
GSM2719593	0.2209	0	0.2817	0	0	0.0155	0	0	0.3268	0	0.1551	0
GSM2719594	0.3669	0	0.286	0	0	0.0292	0	0	0.3118	0	0.0061	0
GSM2719595	0.215	0	0.2952	0	0	0.0272	0	0	0.3323	0	0.1305	0
GSM2719596	0.3282	0	0.2945	0	0	0.0271	0	0	0.3184	0	0.0317	0
GSM2719597	0.2225	0	0.2881	0	0	0.0259	0	0	0.3255	0	0.1379	0
GSM2719598	0.3721	0	0.2925	0	0	0.0214	0	0	0.314	0	0	0
GSM2719599	0.3307	0	0.2851	0	0	0.0172	0	0	0.3224	0	0.0446	0
GSM2719600	0.3102	0	0.2813	0	0	0.0175	0	0	0.3181	0	0.0729	0
GSM2719601	0.3052	0	0.2757	0	0	0.0237	0	0	0.307	0	0.0883	0
GSM2719602	0.3037	0	0.29	0	0	0.0277	0	0	0.3236	0	0.0551	0
GSM2719603	0.2212	0	0.2796	0	0	0.0136	0	0	0.3428	0	0.1428	0
GSM2719604	0.3589	0	0.3024	0	0	0.0254	0	0	0.3133	0	0	0
GSM2719605	0.2339	0	0.2837	0	0	0.0195	0	0	0.3365	0	0.1263	0
GSM2719606	0.2935	0	0.2808	0	0	0.0198	0	0	0.3236	0	0.0823	0
GSM2719607	0.3684	0	0.2874	0	0	0.0266	0	0	0.3145	0	0.0032	0
GSM2719608	0.2701	0	0.297	0	0	0.0217	0	0	0.3293	0	0.0819	0
GSM2719609	0.2838	0	0.2694	0	0	0.0119	0	0	0.3246	0	0.1102	0
GSM2719610	0.2347	0	0.2676	0	0	0.0104	0	0	0.3322	0	0.1552	0
GSM2719611	0.3136	0	0.2803	0	0	0.0167	0	0	0.3236	0	0.0658	0
GSM2719612	0.2765	0	0.2725	0	0	0.015	0	0	0.3147	0	0.1213	0
GSM2719613	0.381	0	0.2872	0	0	0.0342	0	0	0.2976	0	0	0
GSM2719614	0.2801	0	0.2894	0	0	0.0238	0	0	0.3259	0	0.0808	0
GSM2719615	0.3035	0	0.2703	0	0	0.0209	0	0	0.3127	0	0.0926	0
GSM2719616	0.2691	0	0.2877	0	0	0.0198	0	0	0.3221	0	0.1013	0
GSM2719617	0.2234	0	0.2804	0	0	0.0144	0	0	0.3287	0	0.153	0
GSM2719618	0.3778	0	0.2835	0	0	0.0245	0	0	0.3143	0	0	0
GSM2719619	0.281	0	0.2733	0	0	0.0193	0	0	0.3219	0	0.1045	0
GSM2719620	0.2513	0	0.2845	0	0	0.031	0	0	0.3163	0	0.1169	0
GSM2719621	0.2521	0	0.2774	0	0	0.0178	0	0	0.3394	0	0.1133	0
GSM2719622	0.3103	0	0.29	0	0	0.0156	0	0	0.3288	0	0.0554	0
GSM2719623	0.2771	0	0.2791	0	0	0.0189	0	0	0.3325	0	0.0924	0
GSM2719624	0.2563	0	0.287	0	0	0.0236	0	0	0.3159	0	0.1173	0
GSM2719625	0.2892	0	0.3089	0	0	0.0591	0	0	0.2992	0	0.0437	0
GSM2719626	0.3099	0	0.289	0	0	0.0185	0	0	0.3203	0	0.0624	0
GSM2719627	0.2249	0	0.2798	0	0	0.0151	0	0	0.3283	0	0.1519	0
GSM2719628	0.2741	0	0.2859	0	0	0.016	0	0	0.3208	0	0.1033	0
GSM2719629	0.2944	0	0.2904	0	0	0.0204	0	0	0.3295	0	0.0652	0
GSM2719630	0.2102	0	0.2848	0	0	0.0242	0	0	0.3377	0	0.1432	0
GSM2719631	0.3799	0	0.2697	0	0	0.026	0	0	0.312	0	0.0124	0
GSM2719632	0.3256	0	0.2613	0	0	0.0123	0	0	0.31	0	0.0908	0
GSM2719633	0.3039	0	0.2812	0	0	0.0217	0	0	0.3154	0	0.0779	0
GSM2719634	0.2111	0	0.2904	0	0	0.0179	0	0	0.3353	0	0.1454	0
GSM2719635	0.3852	0	0.2822	0	0	0.0201	0	0	0.3125	0	0	0
GSM2719636	0.3664	0	0.2765	0	0	0.0192	0	0	0.3221	0	0.0158	0
GSM2719637	0.3102	0	0.2696	0	0	0.0153	0	0	0.3175	0	0.0874	0
GSM2719638	0.3949	0	0.2753	0	0	0.0213	0	0	0.3084	0	0	0

## Sheet: Validation set 1
ID	Fat_GSE48472	GSM999342_fibroblasts	GSM999353_B-lymphocyte	GSM999359_mammary gland	GSM999373_mammary gland	GSM999374_B-lymphocyte	GSM999375_B-lymphocyte	GSM999376_B-lymphocyte	GSM999377_mammary ductal carcinoma	GSM999379_embryonic stem cell	GSM999385_mammary epithelial cells	GSM999392_mammary gland
GSM1658462	0.21	0	0.2978	0	0	0.0086	0	0	0.3291	0	0.1517	0
GSM1658463	0.23	0	0.3008	0	0	0.008	0	0	0.3309	0	0.1299	0
GSM1658464	0.29	0	0.2942	0	0	0.0087	0	0	0.3217	0	0.0891	0
GSM1658465	0.24	0	0.2867	0	0	0.0084	0	0	0.3289	0	0.1324	0
GSM1658466	0.27	0	0.2787	0	0	0.0134	0	0	0.3333	0	0.1048	0
GSM1658467	0.35	0	0.3106	0	0	0.0108	0	0	0.332	0	0.0003	0
GSM1658468	0.25	0	0.3058	0	0	0.0048	0	0	0.3321	0	0.1053	0
GSM1658469	0.23	0	0.284	0	0	0.0028	0	0	0.3475	0	0.1351	0
GSM1658470	0.33	0	0.2919	0	0	0.0088	0	0	0.3273	0	0.0434	0
GSM1658471	0.24	0	0.2836	0	0	0.0094	0	0	0.3331	0	0.1325	0
GSM1658472	0.28	0	0.2869	0	0	0.0161	0	0	0.3262	0	0.0902	0
GSM1658473	0.37	0	0.291	0	0	0.0205	0	0	0.3155	0	0	0
GSM1658474	0.35	0	0.2933	0	0	0.0147	0	0	0.3239	0	0.015	0
GSM1658475	0.24	0	0.288	0	0	0.0065	0	0	0.341	0	0.1225	0
GSM1658476	0.24	0	0.2949	0	0	0.0054	0	0	0.331	0	0.127	0
GSM1658477	0.28	0	0.2856	0	0	0.0072	0	0	0.3309	0	0.0973	0
GSM1658478	0.34	0	0.305	0	0	0.0201	0	0	0.3301	0	0.0068	0
GSM1658480	0.34	0	0.3073	0	0	0.0188	0	0	0.3269	0	0.0058	0
GSM1658481	0.26	0	0.3148	0	0	0.0108	0	0	0.3231	0	0.0932	0
GSM1658484	0.24	0	0.2899	0	0	0.0008	0	0	0.3347	0	0.1375	0
GSM1658493	0.29	0	0.2995	0	0	0.0092	0	0	0.3283	0	0.0716	0
GSM1658502	0.28	0	0.2908	0	0	0.0011	0	0	0.3276	0	0.0993	0
GSM1658520	0.29	0	0.299	0	0	0.002	0	0	0.3276	0	0.0831	0
GSM1658521	0.29	0	0.3123	0	0	0.0002	0	0	0.3329	0	0.0639	0
GSM1658523	0.3	0	0.3218	0	0	0.0099	0	0	0.3442	0	0.0259	0
GSM1658528	0.3	0	0.2981	0	0	0.0047	0	0	0.3351	0	0.0607	0
GSM1914651	0.19	0	0.3047	0	0	0	0	0	0.3567	0	0.1439	0
GSM1914653	0.13	0	0.3079	0	0	0.0289	0	0	0.3565	0	0.1794	0
GSM1914655	0.13	0	0.2906	0	0	0	0	0	0.3479	0	0.2299	0
GSM1914657	0.28	0	0.3256	0	0	0.0058	0	0	0.3355	0	0.0544	0
GSM1914659	0.18	0	0.3088	0	0	0.0067	0	0	0.3425	0	0.1606	0
GSM1914661	0.27	0	0.2984	0	0	0.0026	0	0	0.337	0	0.0917	0
GSM1914663	0.28	0	0.2873	0	0	0.01	0	0	0.3159	0	0.1107	0
GSM1914665	0.21	0	0.3088	0	0	0.0044	0	0	0.3448	0	0.1368	0
GSM1914667	0.25	0	0.317	0	0	0	0	0	0.3429	0	0.086	0
GSM1914669	0.25	0	0.298	0	0	0	0	0	0.3392	0	0.1135	0
GSM1914671	0.36	0	0.2972	0	0	0.026	0	0	0.3128	0	0.0045	0
GSM1914673	0.34	0	0.3225	0	0	0.0147	0	0	0.3209	0	0.0054	0
GSM1914675	0.36	0	0.3042	0	0	0.0183	0	0	0.3177	0	0	0
GSM1914677	0.25	0	0.3087	0	0	0.0051	0	0	0.3266	0	0.1145	0
GSM1914679	0.35	0	0.2877	0	0	0.0142	0	0	0.3193	0	0.0328	0
GSM1914681	0.26	0	0.3075	0	0	0.0068	0	0	0.3338	0	0.0905	0
GSM1914683	0.37	0	0.3025	0	0	0.0131	0	0	0.3167	0	0	0
GSM1914685	0.35	0	0.3087	0	0	0.0198	0	0	0.3197	0	0	0

## Sheet: Validation set 2
ID	Fat_GSE48472	GSM999342_fibroblasts	GSM999353_B-lymphocyte	GSM999359_mammary gland	GSM999373_mammary gland	GSM999374_B-lymphocyte	GSM999375_B-lymphocyte	GSM999376_B-lymphocyte	GSM999377_mammary ductal carcinoma	GSM999379_embryonic stem cell	GSM999385_mammary epithelial cells	GSM999392_mammary gland
GSM1658435	0.294148	-1.98e-16	0.283195	0	3.38e-17	0.00820032	-1.74e-16	-7.62e-18	0.327929	9.16e-20	0.0865275	2.41e-17
GSM1658436	0.359397	-2.01e-16	0.301921	2.67e-18	-3.5e-17	0.0172527	-1.8e-16	-3.22e-17	0.321429	9.67e-20	0	1.76e-17
GSM1658437	0.360871	1.65e-17	0.306079	9.63e-18	-1.82e-17	0.0195902	-2.94e-17	2.24e-17	0.31346	5.45e-20	0	5.03e-17
GSM1658438	0.312976	-1.96e-16	0.297355	0	-3.47e-17	0.0208183	-1.71e-16	-3.13e-17	0.318754	8.89e-20	0.0500959	1.78e-17
GSM1658439	0.374787	-1.87e-16	0.29929	1.09e-17	-3.14e-17	0.0205021	-1.78e-16	-3.2e-17	0.305421	4.42e-20	0	1.82e-17
GSM1658440	0.369984	1.75e-17	0.300774	4.22e-18	9.79e-18	0.0163257	-2.72e-17	1.45e-17	0.312916	4.78e-20	0	2.98e-17
GSM1658441	0.352381	-1.92e-16	0.312891	1.03e-17	-3.26e-17	0.022592	-1.87e-16	-3.3e-17	0.312137	6.01e-20	0	1.72e-17
GSM1658442	0.205926	-1.87e-16	0.274694	-1.57e-19	3.67e-17	8.67e-19	-1.7e-16	-6.59e-18	0.340472	6.46e-20	0.178908	3.22e-17
GSM1658443	0.373765	-1.88e-16	0.299009	1.12e-17	-5.95e-17	0.0179062	-1.79e-16	-3.24e-17	0.309321	7.37e-20	0	1.92e-17
GSM1658444	0.296289	5.56e-17	0.286066	0	5.03e-17	0.00940447	-3.13e-17	-7.36e-17	0.321209	8.77e-20	0.0870314	4.4e-17
GSM1658445	0.221078	-1.89e-16	0.296458	0	3.82e-17	0.00973675	-1.83e-16	-7.93e-18	0.328376	2.78e-17	0.144351	2.95e-17
GSM1658446	0.357263	1.63e-17	0.29358	0	1.25e-17	0.0137777	-2.64e-17	2.14e-17	0.318852	1.05e-19	0.0165266	4.71e-17
GSM1658447	0.253447	1.91e-17	0.308418	0	4.06e-17	0.00797824	-3.01e-17	1.95e-17	0.331343	8.78e-20	0.0988136	4.08e-17
GSM1658448	0.257785	1.84e-17	0.304853	0	1.33e-17	0.0115378	-3.11e-17	2.3e-17	0.332299	9.59e-20	0.0935255	-1.72e-16
GSM1658449	0.241026	-1.87e-16	0.299631	0	3.34e-17	0.0189916	-1.7e-16	-7.45e-18	0.340949	9.15e-20	0.0994022	2.4e-17
GSM1658450	0.258664	-1.88e-16	0.297232	0	3.55e-17	0.0152368	-1.79e-16	-8.04e-18	0.329586	9.58e-20	0.0992809	2.48e-17
GSM1658451	0.346727	-1.93e-16	0.309305	3.74e-18	-3.63e-17	0.0206627	-1.87e-16	-3.52e-17	0.323306	1.31e-19	0	2.09e-17
GSM1658452	0.342635	1.86e-17	0.318569	7.93e-18	1.11e-17	0.0113871	-3.23e-17	2.37e-17	0.327409	8.91e-20	0	5.19e-17
GSM1658453	0.323274	1.64e-17	0.311521	0	1.19e-17	0.0268483	-2.6e-17	2.02e-17	0.32761	1.37e-19	0.010747	4.36e-17
GSM1658454	0.302811	1.54e-17	0.310879	0	1.1e-17	0.0341253	-2.29e-17	1.74e-17	0.327	1.08e-19	0.0251847	3.76e-17
GSM1658455	0.350173	4.5e-17	0.313307	8.87e-18	9.78e-18	0.0195668	-3e-17	2.21e-17	0.316953	7.57e-20	0	4.86e-17
GSM1658456	0.192358	-1.92e-16	0.30117	0	3.46e-17	0.0112233	-1.79e-16	-7.91e-18	0.341891	8.03e-20	0.153358	2.42e-17
GSM1658457	0.260628	7.54e-17	0.297788	0	5.37e-17	0.0135536	-2.74e-17	-6.77e-17	0.336861	9.27e-20	0.0911692	4.96e-17
GSM1658458	0.323917	3e-17	0.298224	-1.39e-17	3.92e-17	0.0110171	-2.4e-17	1.59e-17	0.328358	9.3e-20	0.0384841	3.48e-17
GSM1658459	0.269485	1.76e-17	0.288134	0	-1.51e-17	0.0149616	-2.96e-17	2.09e-17	0.333677	1.36e-19	0.0937414	4.59e-17
GSM1658460	0.304852	-1.85e-16	0.288137	-1.39e-17	-3.72e-17	0.0187725	-1.77e-16	-3.52e-17	0.321368	1.35e-19	0.0668698	2.38e-17
GSM1658461	0.275928	-1.84e-16	0.298596	1.39e-17	-3.71e-17	0.023819	-1.79e-16	-3.59e-17	0.316361	1.1e-19	0.0852969	-1.98e-16
GSM1658479	0.346486	1.44e-17	0.297629	0	1.1e-17	0.0236276	-2.08e-17	1.65e-17	0.320544	1.19e-19	0.0117131	3.69e-17
GSM1658482	0.30058	1.6e-17	0.295958	-1.39e-17	1.15e-17	0.0233313	-2.54e-17	1.91e-17	0.319127	8.73e-20	0.0610039	4.15e-17
GSM1658483	0.292668	1.71e-17	0.297243	-1.39e-17	-1.52e-17	0.00913707	-2.72e-17	1.87e-17	0.332111	7.5e-20	0.0688415	4.12e-17
GSM1658485	0.273573	-1.84e-16	0.288608	0	3.42e-17	0.0101491	-1.75e-16	-7.78e-18	0.328735	9.44e-20	0.0989351	2.4e-17
GSM1658486	0.297057	1.69e-17	0.293117	0	1.2e-17	0.00843328	-2.63e-17	1.72e-17	0.332425	8.74e-20	0.0689678	3.74e-17
GSM1658487	0.228303	-1.83e-16	0.277757	-3.57e-21	3.43e-17	0	-1.6e-16	-6.21e-18	0.347125	2.78e-17	0.146816	3.09e-17
GSM1658488	0.354204	1.68e-17	0.302881	0	1.15e-17	0.0184189	-2.44e-17	1.58e-17	0.322603	6.74e-20	0.00189324	3.34e-17
GSM1658489	0.229252	-1.72e-16	0.291424	0	3.01e-17	0.00516133	-1.64e-16	-6.89e-18	0.349022	6.11e-20	0.125141	2.18e-17
GSM1658490	0.296774	1.6e-17	0.297591	0	3.98e-17	0.0135038	-2.5e-17	1.8e-17	0.330813	6.47e-20	0.0613184	2.62e-16
GSM1658491	0.304215	-1.91e-16	0.300617	0	-4.08e-17	0.0089812	-1.94e-16	-3.82e-17	0.322421	1.02e-19	0.0637659	2.56e-17
GSM1658492	0.356712	1.75e-17	0.30994	2.4e-17	9.85e-18	0.0156926	-3.11e-17	2.22e-17	0.317655	4.57e-20	0	-1.72e-16
GSM1658494	0.373675	-1.89e-16	0.298429	2.68e-17	-3.13e-17	0.0203377	-1.79e-16	-3.28e-17	0.307559	5.69e-20	0	2.01e-17
GSM1658495	0.354439	1.81e-17	0.313025	6.3e-18	1.09e-17	0.0102347	-2.95e-17	2.02e-17	0.322301	4.52e-20	0	4.38e-17
GSM1658496	0.367978	-1.17e-17	0.30427	9.59e-18	9.26e-18	0.0175404	-2.85e-17	2.17e-17	0.310211	5.02e-20	0	4.86e-17
GSM1658497	0.331002	1.58e-17	0.291966	0	1.13e-17	0.0119932	-2.36e-17	1.55e-17	0.323799	7.41e-20	0.0412407	3.36e-17
GSM1658498	0.365827	1.5e-17	0.3034	4.92e-18	1.05e-17	0.0192048	-2.43e-17	2.03e-17	0.311569	5.38e-20	0	4.59e-17
GSM1658499	0.378739	-2.07e-16	0.297568	1.64e-17	-3.3e-17	0.0108284	-1.86e-16	-3.65e-17	0.312865	6.91e-20	0	2.64e-17
GSM1658500	0.320692	5.32e-17	0.280026	0	5.08e-17	0.00666175	-3.04e-17	-7.12e-17	0.32504	1.04e-19	0.0675798	4.57e-17
GSM1658501	0.324996	-2.01e-16	0.29559	1.39e-17	8.26e-18	0.00738408	-1.84e-16	-8.32e-18	0.322704	1.08e-19	0.0493259	-1.98e-16
GSM1658503	0.248056	-1.89e-16	0.291886	0	6.6e-17	0.000196039	-1.89e-16	-8.26e-18	0.322453	2.78e-17	0.137409	2.83e-17
GSM1658504	0.255514	5.27e-17	0.292897	0	2.32e-17	0.0081286	-2.99e-17	-7.11e-17	0.325417	5.43e-20	0.118043	4.59e-17
GSM1658505	0.214761	6.35e-17	0.305745	-2.46e-20	5.27e-17	0	1.99e-17	-8.21e-17	0.326382	6.08e-20	0.153112	4.43e-17
GSM1658506	0.288317	4.36e-17	0.29528	0	1.27e-17	0.00722238	-2.6e-17	2.13e-17	0.32518	7.06e-20	0.0840006	4.81e-17
GSM1658507	0.259163	-1.97e-16	0.300737	0	6.97e-17	0.00464153	-2e-16	-8.68e-18	0.33401	1.36e-19	0.101448	-1.89e-16
GSM1658508	0.233156	-1.95e-16	0.312436	0	3.83e-17	0.0138413	-1.85e-16	-8.05e-18	0.344991	1.09e-19	0.0955763	2.94e-17
GSM1658509	0.311212	4.54e-17	0.30704	0	1.33e-17	0.00790826	-2.92e-17	2.27e-17	0.330075	1.06e-19	0.0437651	4.99e-17
GSM1658510	0.354719	-1.91e-16	0.306986	8.56e-18	-3.37e-17	0.0175541	-1.85e-16	-3.28e-17	0.32074	7.01e-20	0	1.83e-17
GSM1658511	0.363384	1.65e-17	0.306121	5.74e-18	3.82e-17	0.0114383	-2.64e-17	1.89e-17	0.319058	4.25e-20	0	4.23e-17
GSM1658512	0.362612	1.68e-17	0.305664	6.95e-18	1.05e-17	0.0134421	-2.81e-17	2.08e-17	0.318283	5.48e-20	0	4.66e-17
GSM1658513	0.346474	-1.98e-16	0.32121	9.62e-18	-3.58e-17	0.013758	-1.98e-16	-3.64e-17	0.318558	6.18e-20	0	2.11e-17
GSM1658514	0.30194	1.56e-17	0.302475	0	-1.6e-17	0.0136042	-2.35e-17	1.77e-17	0.327615	5.43e-20	0.0543665	3.89e-17
GSM1658515	0.293871	5.41e-17	0.293112	0	5.32e-17	0.000148606	-3.12e-17	-7.3e-17	0.338485	9.62e-20	0.0743837	4.87e-17
GSM1658516	0.368356	1.65e-17	0.298662	4.69e-18	3.9e-17	0.0128615	-2.8e-17	2.17e-17	0.32012	7.93e-20	0	4.89e-17
GSM1658517	0.332019	1.61e-17	0.302638	0	1.25e-17	0.0168663	-2.58e-17	2.08e-17	0.323704	1.05e-19	0.0247729	4.65e-17
GSM1658518	0.374684	-2.02e-16	0.304326	1.5e-17	-3.04e-17	0.0206734	-1.78e-16	-3.43e-17	0.300317	5.75e-20	0	2.25e-17
GSM1658519	0.367871	1.77e-17	0.304008	1.01e-17	9.02e-18	0.0177919	-3.18e-17	2.18e-17	0.310329	5.61e-20	0	4.7e-17
GSM1658522	0.292972	4.6e-17	0.302765	0	1.32e-17	0.00762336	-2.99e-17	2.2e-17	0.320403	7.75e-20	0.0762365	4.74e-17
GSM1658524	0.365257	-1.97e-16	0.303568	1.76e-17	-6.18e-17	0.0156025	-1.9e-16	-3.87e-17	0.315572	8.95e-20	0	2.97e-17
GSM1658525	0.257471	2.91e-17	0.300087	0	5.65e-17	0.00509619	-3.34e-17	-7.61e-17	0.344116	1.12e-19	0.0932301	5.09e-17
GSM1658526	0.337022	1.64e-17	0.314826	-1.39e-17	1.28e-17	0.0129484	-2.48e-17	2e-17	0.334791	1.1e-19	0.000412664	4.44e-17
GSM1658527	0.233171	-1.91e-16	0.301884	0	-1.26e-17	0.0117228	-1.91e-16	-3.77e-17	0.319706	2.78e-17	0.133516	2.55e-17
GSM1658529	0.279532	5.16e-17	0.300553	-1.39e-17	5.03e-17	0.00762184	-2.86e-17	-7.08e-17	0.333369	8.12e-20	0.078924	2.67e-16
GSM1658530	0.253448	1.69e-17	0.295755	0	-1.54e-17	0.0149026	-2.85e-17	2.13e-17	0.324309	-2.77e-17	0.111585	-1.75e-16
